# Supplementary material for: Does Changing Vertical Disparity Induce Horizontal Head Movement?
Source: PLoS One. 2015 Sep 10;10(9):e0137483. doi: 10.1371/journal.pone.0137483 (PMC4565696; doi:10.1371/journal.pone.0137483)
Supplement: S1 Table — (XLSX) [file pone.0137483.s002.xlsx]

## Sheet: Sheet1
Time (sec)		Head angle (deg)																						Head angle (deg)																						Head angle (deg)
	Instruction group	Group A																						Group A																						Group B
	Period	4s																						8s																						4s
	Subject	HK			HM			IN			SI			YF			YM			YT				HK			HM			IN			SI			YF			YM			YT				KK			KT
0.1		0.37071	-0.92484	0.28209	-2.4742	-0.26049	-1.6755	1.5019	0.19216	0.76377	-0.11422	0.38857	-0.86148	-0.19482	-1.8488	-1.3792	-1.3457	-2.3298	-0.36916	-0.16931	0.004571	1.1659		0.20976	-1.3441	-1.0338	-0.44965	-0.36838	0.088938	0.45166	0.98813	1.6358	-0.4757	-1.353	-0.26149	-0.43418	-0.73513	-0.94915	-0.87621	-3.8182	-0.042072	-0.29712	-0.098632	0.044888		-0.81498	-0.47607	1.2294	0.90143
0.2		0.32592	-1.0164	0.49473	-2.4011	-0.46263	-1.6163	1.4157	0.22202	0.77124	-0.08436	0.71767	-0.72569	-0.31923	-1.9933	-1.3082	-1.4058	-1.8794	-0.33692	-0.27737	0.19222	1.2077		0.18927	-1.3404	-1.0032	-0.32863	-0.52069	0.2365	0.28852	0.98921	1.5659	-0.56684	-1.4523	-0.386	-0.3275	-0.82016	-1.1546	-0.63163	-3.5718	0.004201	-0.47268	-0.33447	0.10905		-0.71436	-0.49587	1.1403	0.74055
0.3		0.1295	-1.0487	0.14885	-2.3663	-0.41792	-1.767	1.2937	0.12653	0.76941	0.010509	0.43815	-0.76122	-0.075533	-1.8376	-1.3166	0.13518	-1.6592	-0.61448	-0.38453	0.046079	1.131		0.079533	-1.3183	-1.1282	-0.53419	-0.37156	0.23395	0.31447	0.99976	1.466	-0.36881	-1.5082	-0.40934	-0.47698	-0.8948	-0.94508	-0.59062	-3.274	0.27006	-0.44996	-0.16487	0.17974		-0.69167	-0.54673	0.8388	0.57924
0.4		0.20843	-1.0832	0.28538	-2.2295	-0.40839	-1.5601	1.5534	0.1173	0.76799	-0.11892	0.67114	-0.88111	0.017183	-1.798	-1.3306	0.64196	-1.424	-0.38039	-0.34972	0.071676	1.0664		0.14196	-1.2616	-0.91448	-0.50552	-0.29053	0.053182	0.10025	0.92435	1.5592	-0.36473	-1.5606	-0.46974	-0.52108	-0.90514	-1.1434	-0.69596	-3.3904	0.30295	-0.67212	-0.22011	0.20663		-0.88775	-0.54707	0.63457	0.64214
0.5		0.25586	-1.2418	0.40127	-1.9534	-0.35107	-1.6672	1.4865	0.45042	0.81666	0.2981	0.36608	-0.92802	-0.10747	-1.7799	-1.1904	1.2017	-1.2057	0.26733	-0.23257	0.12033	1.0124		0.033334	-1.2274	-1.0437	-0.49791	-0.28043	0.20218	0.076215	0.78055	1.3878	-0.50256	-1.3336	-0.21365	-0.62714	-0.88201	-1.1443	-0.93805	-3.4473	0.94104	-0.21978	-0.28282	-0.03868		-0.99611	-0.55729	0.43021	0.48106
0.6		0.16778	-1.0086	0.11776	-1.9805	-0.46529	-1.7059	1.4129	0.16453	0.6778	0.003502	0.33415	-1.0321	-0.086016	-1.7677	-1.1381	1.1886	-1.1153	-0.053186	-0.14369	0.29757	1.0698		0.17189	-1.0664	-1.0523	-0.45013	-0.41847	-0.026435	-0.027461	0.86493	1.1542	-0.40441	-1.3714	-0.21022	-0.66455	-0.92096	-1.1722	-0.56107	-3.1935	0.39019	-0.40183	-0.28356	0.26349		-1.1277	-0.42473	0.16759	0.58458
0.7		0.089462	-1.0633	0.19825	-1.7815	-0.39738	-1.7625	1.3779	0.20619	0.65086	-0.072554	0.29694	-0.99372	-0.14379	-1.6959	-1.2031	1.4639	-1.0746	0.65099	-0.52819	0.015697	0.94546		0.13966	-1.1313	-0.88391	-0.53884	-0.24038	0.023883	0.03417	0.79375	1.3263	-0.52116	-1.422	-0.33825	-0.58878	-0.91753	-1.1729	-0.51764	-3.4395	-0.20106	-0.63095	-0.23964	0.20727		-0.91801	-0.36599	0.13593	0.41907
0.8		0.41573	-1.1006	0.23865	-1.9129	-0.35697	-1.669	1.6041	0.11748	0.65236	0.18424	0.35095	-0.9864	-0.043221	-1.5545	-1.1908	1.721	-1.1778	1.0098	-0.21917	0.052685	0.86976		0.087318	-0.93243	-0.85459	-0.47004	-0.34256	0.08136	0.004627	0.84871	1.231	-0.31753	-1.3334	-0.10439	-0.45426	-0.83555	-1.1531	-0.7118	-2.935	-0.38081	-0.40089	0.10619	0.157		-1.0983	-0.50743	-0.060814	0.42648
0.9		0.17719	-0.988	0.16481	-1.7421	-0.3932	-1.7518	1.5778	0.22988	0.60694	0.10286	0.61244	-1.0959	-0.20393	-1.6539	-1.0646	1.1744	-1.121	0.86034	-0.25744	0.22366	0.96184		0.083112	-1.0511	-1.0507	-0.42154	-0.54861	0.059381	0.064497	0.87757	1.3794	-0.14318	-1.2413	-0.06009	-0.75224	-0.826	-1.1222	-0.57019	-2.111	-0.29604	-0.43261	-0.23226	0.15252		-1.1149	-0.33616	0.1457	0.47459
1		0.10089	-1.0851	0.53624	-1.8078	-0.41995	-1.5605	1.7326	0.35134	0.66878	0.15043	0.39824	-1.1056	-0.018381	-1.6003	-1.2573	1.7617	-1.0792	0.59625	-0.34867	0.20677	0.7771		0.055105	-0.90855	-0.83846	-0.31528	-0.44705	0.24669	-0.068039	1.0168	1.122	-0.27297	-1.3207	-0.088144	-0.55183	-0.81381	-1.0226	-0.35626	-1.7248	-0.16177	-0.46202	-0.22246	0.17379		-1.0783	-0.45454	0.030314	0.49996
1.1		0.05744	-0.85674	0.30289	-1.8838	-0.50987	-1.6216	1.8827	0.30594	0.61173	0.27139	0.73709	-0.9947	0.193	-1.525	-1.1116	1.2485	-1.3111	0.83193	-0.23341	0.27304	0.3559		0.11398	-0.82887	-0.87749	-0.27055	-0.34375	0.19762	0.059891	0.87448	1.1585	-0.41867	-1.4313	-0.36193	-0.52706	-0.67078	-0.98637	0.029736	-1.633	-0.28633	-0.44553	-0.2252	0.42277		-1.0565	-0.65168	0.18505	0.66251
1.2		0.094109	-1.002	0.33739	-1.6158	-0.55371	-1.6422	1.9339	0.34757	0.78601	0.14755	0.60981	-1.0983	0.061807	-1.5345	-1.1352	0.14111	-1.2045	0.90577	-0.41968	0.25575	0.58888		0.1733	-0.75545	-0.9247	-0.37404	-0.36859	0.092309	-0.026883	0.86731	1.2912	-0.18592	-1.227	-0.2113	-0.70454	-0.64069	-1.028	-0.021166	-1.2004	-0.37707	-0.5047	-0.10135	-0.032398		-1.0309	-0.40264	0.13922	0.64433
1.3		0.070663	-1.0433	0.33873	-1.5527	-0.49346	-1.6336	2.3313	0.3026	0.70379	0.17705	0.62357	-1.0207	0.015153	-1.558	-1.1545	-0.73664	-1.4191	0.88623	-0.29431	0.057911	0.55675		0.133	-0.92006	-0.90006	-0.21358	-0.26571	0.22534	-0.094776	0.82112	1.2375	-0.33756	-1.2355	-0.37612	-0.59874	-0.78837	-0.92955	-0.14852	-0.14558	-0.44599	-0.72581	-0.40999	0.25449		-1.0003	-0.54261	0.030924	0.52483
1.4		0.00043	-0.98775	0.29477	-1.4267	-0.49011	-1.5751	2.3569	0.26778	0.57276	0.46195	0.69895	-1.0248	0.057016	-1.4636	-1.1939	-1.3144	-0.96405	0.73802	0.009343	0.18937	0.56363		-0.010767	-0.85365	-0.90639	-0.27701	-0.20836	0.22351	0.16448	0.76752	1.1781	-0.27174	-1.2636	-0.093343	-0.65751	-0.84339	-1.0706	-0.1159	0.36723	-0.56914	-0.52367	-0.19184	0.187		-0.87451	-0.55001	0.083387	0.6373
1.5		0.071768	-1.1025	0.30667	-1.6635	-0.54466	-1.5432	2.0277	0.33977	0.61359	0.24069	0.63857	-1.0473	0.014615	-1.5105	-1.0271	-1.0866	-1.1296	0.8236	-0.11972	0.085525	0.51827		0.094473	-1.0189	-0.78752	-0.25594	0.092807	-0.12072	0.28672	0.74329	1.1065	-0.26381	-1.047	-0.20477	-0.59937	-0.75705	-0.81637	-0.15272	0.22972	-0.54351	-0.36362	-0.24532	0.39954		-1.0389	-0.4035	0.26855	0.78317
1.6		-0.02951	-1.0722	0.27456	-1.5062	-0.44176	-1.5893	1.8454	0.46747	0.64133	0.33196	0.55373	-1.1659	-0.032478	-1.5513	-1.153	-0.44926	-0.97335	0.80393	-0.4801	0.09798	0.51246		0.07206	-0.80102	-0.822	-0.1793	-0.15461	0.031602	0.51124	0.83281	1.0669	-0.082532	-1.1273	-0.28175	-0.57459	-0.68983	-0.89518	-0.23222	-1.1881	-0.25195	-0.63892	-0.006273	0.44507		-1.025	-0.50035	0.19013	0.79686
1.7		0.043898	-0.96902	0.34833	-1.6086	-0.69182	-1.7297	1.4486	0.35185	0.62756	0.24438	0.77667	-1.0153	-0.004656	-1.6473	-1.0963	0.10905	-0.6937	0.86917	-0.070526	0.40761	0.07867		0.084989	-0.93663	-0.79896	-0.44362	0.032722	0.10366	0.87498	0.89586	1.0853	-0.33276	-1.1646	-0.059811	-0.58078	-0.69782	-0.9859	-0.001074	-2.7601	0.27537	-0.47639	-0.10216	0.20822		-0.67062	-0.37373	0.2011	0.73041
1.8		-0.004874	-0.97979	0.34871	-1.6487	-0.5464	-1.6561	1.4242	0.29009	0.59688	0.13455	0.69039	-1.0779	0.10474	-1.4401	-1.0258	-0.4101	-0.29547	0.89024	-0.13652	0.20313	0.13485		0.18706	-0.88541	-0.84391	-0.042514	-0.10001	0.15533	1.1112	0.87099	1.2066	-0.3625	-1.168	-0.15237	-0.45217	-0.76477	-0.89141	-0.035617	-3.5999	0.36127	-0.53104	-0.25786	0.46314		-0.82727	-0.38754	-0.011721	0.74005
1.9		-0.001738	-1.0024	0.53634	-1.7649	-0.6286	-1.6309	1.4436	0.30665	0.58206	0.001485	0.55038	-1.1221	-0.10835	-1.4038	-1.203	-0.53352	-0.43404	0.75396	-0.27302	0.27382	0.32255		0.076448	-0.74251	-0.74103	-0.38439	-0.095449	0.008119	1.0877	0.8936	1.1979	-0.17045	-1.2328	0.029552	-0.46329	-0.80863	-0.7372	0.12654	-3.4696	0.034265	-0.42619	-0.22481	0.25331		-0.64388	-0.27997	0.26057	0.62179
2		-0.074334	-1.0043	0.37137	-1.8683	-0.45765	-1.5922	1.254	0.32333	0.5858	-0.057939	0.63465	-1.024	0.14287	-1.5409	-1.0528	-1.1443	-0.44632	0.76789	-0.15796	0.28837	0.43833		0.081263	-0.91645	-0.73396	-0.18979	0.005015	0.1128	0.27111	0.85904	1.148	-0.42259	-1.3721	0.010167	-0.51804	-0.8226	-0.84364	-0.040708	-2.7872	-0.28847	-0.39118	-0.36818	0.36345		-0.80897	-0.1543	-0.011429	0.80335
2.1		0.025253	-1.1917	0.25558	-1.8655	-0.59661	-1.7414	1.354	0.34561	0.59876	-0.006791	0.63066	-1.0528	0.30429	-1.492	-1.1184	-1.6381	-0.62766	0.67196	-0.11966	0.062129	0.47433		0.14161	-0.75578	-0.81255	-0.20746	-0.078653	0.15326	0.34685	0.86858	1.2241	-0.29976	-0.97413	-0.14947	-0.48135	-0.88503	-0.74609	-0.029073	-2.2982	-0.20244	-0.50044	-0.40915	0.191		-0.73419	-0.2523	0.50856	0.91134
2.2		0.10429	-0.89084	0.3693	-1.8018	-0.57069	-1.6515	1.2307	0.62556	0.56337	0.12231	0.57513	-0.99319	0.17139	-1.3991	-1.1877	-2.7142	-0.79168	0.74056	-0.30683	0.22685	0.53461		0.13087	-0.79015	-0.93527	-0.024594	-0.096828	-0.030561	0.11705	0.7273	1.1439	-0.31103	-0.95364	-0.12981	-0.50977	-0.81055	-0.82212	-0.000773	-1.9312	-0.026292	-0.46406	-0.42027	0.27574		-0.72239	-0.251	0.56569	1.1795
2.3		0.018376	-1.1556	0.48328	-1.7784	-0.56194	-1.7371	1.1627	0.38489	0.51667	-0.1643	0.76607	-0.91016	0.20359	-1.494	-1.2252	-3.0922	-0.63847	0.84454	-0.12144	0.25985	0.49487		0.11252	-0.71191	-0.98177	-0.20124	0.010914	-0.008661	-0.010006	0.89002	1.1811	-0.49429	-0.91178	-0.19403	-0.37198	-0.90306	-0.85261	0.21708	-2.019	-0.1144	-0.53508	-0.42808	0.36439		-0.66466	-0.56507	0.46382	0.94223
2.4		-0.20312	-0.98426	0.41032	-1.9219	-0.42762	-1.7888	1.2294	0.37092	0.6205	-0.13061	0.60367	-0.93185	0.14984	-1.5661	-1.1893	-2.9859	-0.45686	0.82865	-0.26454	0.32418	0.65121		0.17523	-0.70161	-0.78002	-0.14714	-0.12679	-0.12992	-0.1063	0.85222	1.131	-0.079714	-0.93634	0.14086	-0.39011	-0.80153	-0.88436	0.25795	-1.9189	-0.086401	-0.47114	-0.352	0.2975		-0.53026	-0.43283	0.43208	0.79125
2.5		-0.014364	-0.74505	0.39741	-2.0676	-0.57152	-1.6368	1.0352	0.39495	0.69663	0.017186	0.58487	-1.0035	0.14398	-1.5313	-1.1648	-2.8397	-0.17439	0.9706	-0.22397	0.44894	0.50589		0.13383	-0.72652	-0.98721	-0.34178	0.077238	-0.039189	0.26544	0.86076	1.2254	-0.22795	-0.8206	-0.071448	-0.64087	-0.64375	-0.67211	0.11214	-1.8683	0.078194	-0.78176	-0.37139	0.5106		-0.74925	-0.66261	0.42735	0.76084
2.6		0.12639	-1.1279	0.32681	-2.0011	-0.47008	-1.7414	1.0813	0.44866	0.5956	0.19357	0.4079	-1.0036	0.084589	-1.4215	-1.1985	-2.7317	-0.17574	0.60753	-0.040837	0.275	0.61849		0.12857	-0.88767	-0.71629	-0.066811	0.057224	0.06005	0.31231	0.84519	1.3315	-0.13494	-0.95723	-0.20966	-0.49065	-0.69749	-0.70962	0.23329	-1.9731	0.13306	-0.56365	-0.47994	0.41995		-0.94653	-0.26066	0.52364	0.70022
2.7		-0.054232	-0.98056	0.36249	-1.7511	-0.59344	-1.8277	1.3043	0.27761	0.55721	0.095567	0.43841	-1.0906	-0.003484	-1.3851	-1.0914	-2.4934	-0.07584	0.40557	-0.125	0.18745	0.62204		0.21554	-0.63357	-0.74348	-0.15973	-0.034835	0.1748	0.14329	0.90603	1.2138	-0.21711	-0.85239	0.034146	-0.39737	-0.88373	-0.64436	0.072394	-1.8751	0.20872	-0.52496	-0.29436	0.37612		-0.78753	-0.50564	0.59051	1.0247
2.8		0.10139	-1.0169	0.27911	-2.0898	-0.57949	-1.6522	1.4352	0.38843	0.56809	0.044911	0.46607	-0.99939	0.25584	-1.3446	-1.3126	-1.8268	0.025913	0.42935	-0.058161	0.29263	0.66454		-0.038415	-0.64708	-0.75727	-0.18725	-0.037585	0.10302	0.18554	0.95384	1.1126	-0.080586	-0.96247	-0.09128	-0.34939	-0.93303	-0.57075	0.13653	-1.5843	0.47646	-0.41039	-0.29847	0.33425		-0.94458	-0.20497	0.59986	0.7044
2.9		0.26449	-1.0059	0.49993	-2.0342	-0.61598	-1.657	1.362	0.35355	0.6755	-0.018849	0.6204	-1.0343	0.30496	-1.4598	-1.0349	-1.3713	-0.099819	0.31445	-0.27638	0.48703	0.54427		0.010059	-0.77411	-0.72529	-0.23035	0.00915	-0.008543	0.37405	0.99893	1.2915	-0.28992	-1.0215	0.052213	-0.49671	-0.86504	-0.73757	0.044107	-1.6869	0.64461	-0.58875	-0.33477	0.49966		-0.87587	-0.23357	0.51955	0.66938
3		0.27058	-1.0589	0.29688	-2.1469	-0.40616	-1.7912	1.2114	0.40421	0.78856	-0.11631	0.57847	-0.91323	0.11751	-1.4005	-1.1439	-0.98389	-0.25225	0.35254	-0.038724	0.17874	0.69258		0.057257	-0.71842	-0.65993	-0.30607	-0.028314	-0.019472	0.71865	0.82983	1.3373	-0.37794	-1.1126	0.008346	-0.44915	-0.92155	-0.65805	0.15351	-1.7617	0.51908	-0.39862	-0.28403	0.45619		-0.8781	-0.16839	0.37214	0.94285
3.1		0.12832	-1.0439	0.44329	-1.9646	-0.50959	-1.8836	1.2692	0.29045	0.67666	-0.07971	0.54342	-0.83553	0.1246	-1.4696	-1.1077	-0.8868	-0.056784	0.22417	-0.18187	0.24402	0.62701		-0.01647	-0.75089	-0.83719	-0.39089	-0.18951	0.054398	0.008451	0.90875	1.3199	-0.30489	-1.0442	0.10687	-0.43919	-0.7604	-0.64279	0.32431	-1.7689	0.65255	-0.51285	-0.47555	0.49536		-0.99945	-0.10411	0.48082	1.0113
3.2		-0.085264	-1.1656	0.38021	-1.9133	-0.64533	-1.8465	1.2439	0.20963	0.64645	0.001064	0.44643	-0.93401	0.16914	-1.4927	-1.2935	-0.85086	0.11195	0.20176	-0.10714	0.24519	0.60757		-0.073037	-0.4243	-0.70233	-0.25929	-0.072124	-0.085416	-0.41391	0.92842	1.2114	-0.18551	-1.0439	-0.13687	-0.45638	-0.91997	-0.46961	0.25763	-1.7803	0.3671	-0.33811	-0.31389	0.47919		-1.0152	-0.11764	0.6071	0.97849
3.3		0.13815	-1.0486	0.22473	-1.9723	-0.61826	-1.7279	1.3483	0.26158	0.6669	0.029867	0.51848	-0.88162	0.24065	-1.3394	-1.1916	-1.0352	0.2803	-0.60174	-0.030168	0.14265	0.73924		-0.05472	-0.74389	-0.68108	-0.20653	-0.04887	0.003885	-0.41611	0.96558	1.1352	-0.090388	-0.83642	0.19135	-0.4881	-0.95902	-0.44191	0.2487	-1.6207	0.20292	-0.36434	-0.30509	0.54434		-0.68698	-0.0095604	0.49905	0.82972
3.4		0.10393	-1.0491	0.18418	-1.8829	-0.58386	-1.6608	1.2214	0.31093	0.67992	-0.007527	0.45555	-0.98901	0.033583	-1.2401	-1.1086	-0.60899	0.42904	-1.4017	-0.19109	0.16417	0.83326		-0.059819	-0.66894	-0.73146	-0.34802	-0.28906	0.11484	-0.28578	0.87127	1.2535	-0.23492	-1.0753	0.15201	-0.4967	-0.83018	-0.39841	0.091443	-1.8605	0.052316	-0.29268	-0.32424	0.63077		-0.79568	0.037086	0.73052	0.88939
3.5		0.061498	-1.0574	0.13526	-1.9626	-0.47833	-1.82	1.4086	0.36713	0.73739	-0.046169	0.55416	-0.98853	0.005689	-1.1333	-1.2656	-0.95313	0.5496	-1.5061	-0.42844	0.11628	0.58434		-0.12837	-0.63049	-0.74781	-0.37671	-0.24436	0.073221	-0.2002	0.95737	1.3745	-0.13834	-0.99457	0.034355	-0.29023	-0.94925	-0.38506	0.20535	-1.9264	0.3186	-0.14729	-0.53758	0.40131		-1.0035	-0.14343	0.52073	0.56322
3.6		0.066199	-0.98995	0.32196	-1.8652	-0.54094	-1.9293	1.3011	0.28787	0.59596	-0.10538	0.28019	-0.91219	0.29773	-0.98265	-1.1889	-1.1836	0.79854	-1.2564	-0.069517	0.2901	0.8117		-0.00141	-0.58448	-0.70652	-0.3514	-0.008802	-0.065212	-0.42666	0.91634	1.2778	-0.19032	-1.0573	0.17306	-0.30157	-1.0886	-0.30876	0.1221	-1.8587	0.28765	-0.44725	-0.371	0.41062		-0.81203	-0.224	0.30206	0.56392
3.7		0.080642	-1.2217	0.16643	-1.6536	-0.62003	-1.8344	1.3851	0.25693	0.59674	-0.056713	0.69088	-1.0605	0.14353	-1.1173	-1.2788	-1.523	0.91829	-1.5783	-0.10669	0.12897	0.66832		-0.00931	-0.60788	-0.75647	-0.36024	-0.21824	0.048709	-0.35167	0.94127	1.1974	0.046615	-1.0242	-0.085671	-0.57064	-0.98272	-0.44138	0.12838	-1.7965	0.33263	-0.38436	-0.45354	0.43809		-0.78123	-0.11771	0.33111	0.79987
3.8		0.1261	-1.0374	0.37875	-1.677	-0.64117	-1.9318	1.3814	0.29646	0.59435	-0.15025	0.69697	-0.95037	0.20542	-1.143	-1.3535	-0.99017	0.68233	-1.6761	-0.037562	-0.11978	0.49277		-0.026987	-0.73666	-0.7483	-0.40212	-0.10354	0.20914	-0.51674	0.91177	1.1383	-0.21361	-0.9765	0.047242	-0.43075	-0.87688	-0.30961	0.19601	-1.6881	0.35733	-0.34853	-0.41287	0.33976		-0.89307	-0.24778	0.62295	0.76345
3.9		-0.037264	-1.0078	0.15074	-1.6634	-0.67828	-1.8923	1.28	0.2778	0.59367	-0.21496	0.50558	-1.0248	0.13997	-1.2004	-1.155	-1.3943	1.0192	-1.8102	-0.044252	0.011968	0.64601		-0.064321	-0.67949	-0.96274	-0.47752	-0.1857	0.040224	-0.58861	0.90441	1.0339	-0.09372	-0.99428	-0.20473	-0.41753	-0.95304	-0.26998	0.085758	-1.7083	0.065442	-0.47462	-0.18092	0.37291		-0.91331	-0.30499	0.49489	0.89825
4		0.14145	-1.0323	0.27807	-1.682	-0.59639	-1.85	1.2851	0.42428	0.51803	-0.26792	0.65465	-0.97229	0.16552	-1.2153	-1.2235	-1.3185	1.2541	-1.8392	0.15241	0.19563	0.48257		-0.101	-0.83701	-0.82	-0.34982	0.007457	0.051355	-0.67068	0.99954	1.1294	-0.035378	-0.76046	-0.41903	-0.52543	-1.0563	-0.43864	0.004472	-1.8148	0.17299	-0.54677	-0.34251	0.46186		-0.72611	-0.27226	0.46372	0.74075
4.1		0.18203	-1.1906	0.31792	-1.4555	-0.63219	-1.781	1.2257	0.3576	0.47413	-0.19505	0.82493	-0.92509	0.28629	-1.1095	-1.2601	-1.2895	1.284	-1.6677	0.15342	0.28011	0.45523		-0.17881	-0.83638	-0.64818	-0.35458	-0.11736	0.11915	-0.97854	0.8678	1.2253	-0.077764	-0.91709	-0.10109	-0.45667	-1.0981	-0.42054	0.25284	-1.751	-0.19213	-0.71798	-0.36208	0.47257		-0.82359	-0.35066	0.50973	0.78533
4.2		0.069322	-1.0795	0.12093	-1.713	-0.56638	-1.6814	0.95557	0.27459	0.29186	-0.000689	0.68712	-0.99329	0.1173	-1.067	-1.304	-0.48993	1.5082	-1.8386	0.020502	0.2522	0.48935		-0.057013	-0.70081	-0.63765	-0.37103	-0.15471	-0.087669	-1.3478	0.85807	1.0879	-0.027357	-1.0114	-0.15408	-0.45399	-1.0896	-0.44687	0.16091	-1.7019	-0.40137	-0.6139	-0.22411	0.53151		-0.83127	-0.37583	0.46575	0.86338
4.3		0.037172	-1.1895	0.14027	-1.5629	-0.58356	-1.8606	1.0479	0.26066	0.4851	-0.14447	0.66177	-0.99569	0.027144	-1.0079	-1.2896	-0.6757	1.641	-1.7338	0.07282	0.29669	0.54207		-0.27025	-0.89461	-0.59696	-0.30857	0.052735	0.060367	-1.382	0.78412	1.1115	-0.051412	-0.87615	-0.21451	-0.63061	-1.162	-0.42834	0.13986	-1.7334	-0.26632	-0.46046	-0.32078	0.034774		-0.7374	-0.28257	0.3115	0.71532
4.4		0.096375	-1.2436	0.32738	-1.3139	-0.59994	-1.8466	1.132	0.22107	0.37228	-0.027675	0.72891	-0.93341	-0.069995	-1.0753	-1.2573	-0.95474	1.7509	-1.7644	0.067886	0.19036	0.43003		-0.16789	-0.74627	-0.58303	-0.45074	-0.242	-0.052611	-1.2164	0.74417	1.2665	0.016476	-0.82369	0.018651	-0.37177	-1.1971	-0.37076	0.16206	-1.8963	-0.29153	-0.53902	-0.2955	0.39375		-0.90773	-0.31063	0.38584	0.83158
4.5		0.070143	-1.1461	0.040248	-1.5274	-0.79909	-1.9235	1.233	0.54026	0.41689	-0.15546	0.55601	-1.06	0.14492	-1.1247	-1.2428	-0.85908	1.8727	-1.9934	0.06514	0.11785	0.6222		-0.037552	-0.79331	-0.62203	-0.39718	0.10631	0.096463	-1.1592	0.84203	1.2024	-0.040138	-0.85611	-0.32236	-0.57176	-1.0481	-0.29451	0.20675	-2.3269	-0.36634	-0.61523	-0.28071	0.47981		-0.6542	-0.49122	0.44108	0.67672
4.6		-0.037627	-1.1235	0.14414	-1.3082	-0.64531	-1.8042	1.1064	0.45629	0.31315	-0.2384	0.65776	-1.0482	0.027291	-1.0436	-1.2351	-0.80734	1.8472	-2.185	-0.057575	0.14023	0.74302		-0.13536	-0.73691	-0.64256	-0.33133	-0.064647	0.052332	-1.1344	0.80723	1.1937	0.028269	-0.86363	-0.13197	-0.46484	-1.1645	-0.27344	0.23036	-2.536	-0.32053	-0.45062	-0.27007	0.25605		-0.75077	-0.23233	0.31589	0.66978
4.7		-0.010986	-1.1292	0.14035	-1.4054	-0.57524	-1.8225	1.0774	0.15692	0.17406	-0.12402	0.77105	-1.0282	0.16307	-1.0944	-1.255	-0.23526	1.6446	-2.1219	0.08566	0.29657	0.41561		-0.041122	-0.69358	-0.63522	-0.27913	-0.009166	0.22078	-1.0987	0.6752	1.157	-0.081673	-0.87636	-0.20286	-0.41387	-1.1435	-0.16353	0.48494	-2.8216	-0.42049	-0.54062	-0.3012	0.28289		-0.62021	-0.17068	0.3797	0.78576
4.8		-0.041361	-1.0652	0.09326	-1.4352	-0.54633	-1.8489	1.1591	0.36015	0.029146	-0.091431	0.78401	-1.0579	0.057835	-1.135	-1.2716	-0.29976	1.5137	-1.812	0.14511	0.22342	0.80065		-0.20336	-0.82706	-0.71597	-0.37506	0.021486	2.9e-05	-0.92389	0.86212	1.0675	-0.019361	-0.81192	-0.24125	-0.45593	-1.0651	-0.33218	0.29212	-2.7069	-0.30043	-0.47335	-0.46733	0.29911		-0.77613	-0.10403	0.41804	0.80107
4.9		0.16542	-0.94432	0.1269	-1.1854	-0.63702	-1.8853	1.1169	0.39383	0.062901	0.095742	0.70695	-1.0325	0.24478	-1.0635	-1.3885	-0.31279	1.6369	-1.8223	0.14994	0.11904	0.64224		-0.22499	-0.64661	-0.61313	-0.29441	0.14964	-0.082346	-0.97544	0.85874	1.2337	-0.20403	-0.81549	-0.29586	-0.39527	-1.0225	-0.2396	0.33954	-2.6236	-0.42632	-0.45943	-0.60466	0.46013		-0.64446	-0.17259	0.37865	0.58848
5		-0.019659	-1.073	0.29458	-1.0626	-0.61624	-1.7639	1.2537	0.27133	0.044843	0.10961	0.76657	-0.94443	0.27386	-1.0342	-1.3948	-0.51858	1.7795	-1.6601	0.10306	0.10267	0.69308		-0.27305	-0.74311	-0.65065	-0.29887	0.10675	-0.099533	-0.93512	0.93397	1.2673	-0.21966	-0.85481	-0.17846	-0.3995	-0.93739	-0.48637	0.38677	-2.379	-0.41971	-0.44581	-0.55908	0.43737		-0.51254	-0.099485	0.51326	0.72156
5.1		0.009843	-1.2211	0.15038	-0.99184	-0.6366	-1.7928	1.2331	0.46979	0.07042	0.076176	0.63267	-1.0509	-0.019531	-1.0804	-1.2279	-0.55481	1.9954	-1.5928	0.034045	0.25235	0.68944		-0.21672	-0.88483	-0.66955	-0.41003	0.1527	0.078416	-1.0008	0.84307	1.2096	-0.21718	-0.8118	-0.14375	-0.36679	-0.98319	-0.45246	0.26444	-2.1625	-0.4045	-0.43845	-0.44875	0.31317		-0.4836	-0.27753	0.53162	0.81825
5.2		-0.17823	-1.212	0.096964	-1.001	-0.58847	-1.8118	1.2329	0.52059	0.026697	0.23432	0.807	-0.97427	0.078797	-1.0145	-1.2929	-1.0311	2.0659	-1.4517	0.28408	0.34873	0.78297		-0.15175	-0.79795	-0.63432	-0.3054	-0.061966	0.11184	-0.88377	0.90673	1.1163	-0.074805	-0.91032	-0.20714	-0.37845	-1.055	-0.21411	0.28656	-2.2438	-0.51163	-0.52486	-0.52788	0.16554		-0.44817	-0.16884	0.53259	0.95403
5.3		-0.084317	-1.2268	0.094556	-1.0226	-0.67285	-1.8311	1.2351	0.37582	-0.030223	-0.086179	0.46464	-0.92367	0.12884	-1.0525	-1.0306	-1.3121	2.2509	-1.3683	-0.069235	0.22224	0.60839		-0.19405	-0.74797	-0.56126	-0.34571	0.10327	-0.026825	-0.93522	0.85599	1.0495	-0.14857	-0.75239	-0.44137	-0.40927	-0.98067	-0.18442	0.10232	-2.2436	-0.43585	-0.29187	-0.35931	0.42073		-0.33148	0.040694	0.51634	0.81946
5.4		0.11096	-1.0443	0.18659	-0.96362	-0.68763	-1.7709	1.2376	0.43439	-0.054388	0.045697	0.69779	-0.97103	0.21638	-1.0838	-0.91536	-1.2389	1.9272	-1.373	0.07995	0.18687	0.73198		-0.17598	-0.55876	-0.67392	-0.2792	0.18397	-0.026044	-0.72617	0.85203	1.0329	-0.15244	-0.83084	-0.25822	-0.36631	-0.93182	-0.18851	0.23768	-2.1282	-0.53089	-0.50617	-0.59221	0.28903		-0.56695	-0.081713	0.43485	0.80714
5.5		0.11715	-1.029	0.064382	-0.95095	-0.63213	-1.6987	1.3229	0.48456	0.001183	0.094575	0.9351	-1.015	0.094408	-1.0043	-0.89278	-0.94211	2.0713	-1.5157	0.12188	0.25356	0.5992		-0.32284	-0.6795	-0.63715	-0.33765	0.0641	0.029681	-0.70116	0.7679	1.127	-0.15249	-0.77244	-0.075932	-0.398	-0.79295	-0.19254	0.29151	-2.002	-0.44588	-0.40571	-0.41762	0.3584		-0.56529	-0.12848	0.3676	0.82052
5.6		0.035539	-1.2615	0.15734	-1.155	-0.73684	-1.9335	1.2351	0.32205	-0.064719	0.11481	0.85859	-0.95767	0.03334	-1.0686	-0.96105	-1.2589	1.8038	-1.34	0.19551	0.053151	0.59834		-0.35894	-0.53099	-0.49262	-0.24647	-0.074559	0.046446	-0.61971	0.88691	1.0662	-0.31402	-0.76163	-0.28125	-0.45435	-0.96868	-0.32777	0.12394	-2.3537	-0.44001	-0.34588	-0.48241	0.31238		-0.51051	-0.048595	0.3417	0.76946
5.7		-0.029078	-1.1635	0.16924	-1.0385	-0.66494	-1.8394	1.2888	0.44085	-0.064906	0.085416	0.84191	-0.98759	0.12876	-0.91066	-1.0022	-1.2295	1.7799	-1.3671	0.12863	0.21633	0.46299		-0.17075	-0.59596	-0.67868	-0.30853	0.002421	-0.098124	-0.66081	1.0647	0.90837	-0.45329	-0.79223	-0.41706	-0.38898	-0.92973	-0.23725	0.20819	-2.2331	-0.57795	-0.39744	-0.33672	0.51834		-0.49418	-0.13601	0.4448	0.81251
5.8		0.059552	-1.1094	0.06301	-1.1155	-0.64851	-1.7377	1.1294	0.56027	-0.062665	0.052384	0.63493	-1.1401	0.069544	-1.114	-1.2397	-1.1788	1.361	-1.3806	0.26017	0.23453	0.53472		-0.32602	-0.59592	-0.47499	-0.31327	-0.040744	-0.075675	-0.59824	1.1185	0.86404	-0.47118	-0.78802	-0.25186	-0.33115	-1.0571	-0.063662	0.19334	-2.1587	-0.38697	-0.62554	-0.52566	0.46169		-0.42948	0.01801	0.65539	0.96357
5.9		-0.029709	-1.0858	0.14914	-1.096	-0.49458	-1.7771	1.3484	0.44842	0.029307	0.24585	0.86108	-0.98466	-0.17737	-0.98405	-0.91671	-1.2357	0.98617	-1.8293	-0.013981	0.24856	0.7597		-0.36035	-0.60163	-0.76989	-0.31384	-0.10705	-0.11735	-0.55332	1.1157	0.79134	-0.36172	-0.655	-0.52685	-0.35714	-0.92232	-0.15425	0.84226	-2.1156	-0.52383	-0.44245	-0.44093	0.4186		-0.34404	-0.072084	0.48527	0.69506
6		0.046613	-0.98666	0.053169	-1.1461	-0.778	-2.0261	1.2354	0.58819	0.043938	0.26312	0.74315	-0.98864	0.11559	-0.92681	-0.92374	-0.95654	1.1209	-2.1021	0.10663	0.35132	0.54168		-0.18112	-0.4818	-0.64011	-0.34722	-0.11847	-0.084949	-0.55503	1.1076	0.8003	-0.31107	-0.72609	-0.34862	-0.58871	-0.98302	-0.28761	0.75802	-2.2367	-0.59746	-0.37334	-0.41235	0.34754		-0.64506	0.047829	0.68376	0.6285
6.1		-0.044961	-1.0678	0.061466	-1.1417	-0.73762	-1.7508	1.1927	0.45748	-0.076892	0.078786	0.92435	-0.89622	0.082069	-0.68964	-0.90752	-0.74099	1.1041	-1.6894	0.060081	0.27791	0.46586		-0.27551	-0.40477	-0.617	-0.36693	-0.10064	-0.16187	-0.40795	1.1719	0.9102	-0.59035	-0.76661	-0.23503	-0.39662	-0.99296	-0.02862	0.71323	-2.2229	-0.4102	-0.43403	-0.41567	0.36272		-0.64449	-0.2186	0.55563	0.72912
6.2		0.02387	-1.0807	-0.023193	-1.1806	-0.55132	-1.8581	1.1924	0.6115	-0.087478	-0.018726	0.72863	-0.93058	0.20101	-1.0115	-0.7411	-0.66984	1.0041	-1.6261	0.074351	0.40017	0.51078		-0.33061	-0.73204	-0.62555	-0.40301	0.026955	0.016812	-0.65945	1.238	0.83915	-0.33367	-0.5418	-0.2668	-0.40821	-0.91449	-0.11433	0.46986	-2.1851	-0.33603	-0.51614	-0.25567	0.48217		-0.69298	9.5335e-05	0.492	0.66838
6.3		-0.10735	-0.98979	-0.030911	-1.2784	-0.7478	-1.7013	1.1965	0.3842	-0.12255	0.040657	0.73587	-0.95195	0.157	-0.93424	-0.94003	-1.0209	1.0363	-1.5492	0.054594	0.16346	0.63892		-0.34978	-0.3998	-0.69022	-0.29875	-0.30976	-0.059292	-0.55714	1.1718	0.79206	-0.11443	-0.76256	-0.21657	-0.32963	-0.85244	-0.002808	0.19335	-2.1016	-0.27576	-0.36333	-0.28463	0.37727		-0.60027	-0.023196	0.56918	0.75498
6.4		-0.096205	-0.88231	-0.012105	-1.2026	-0.71255	-1.6531	1.3738	0.31551	-0.16655	0.10737	0.87887	-1.1582	0.020276	-0.93892	-0.97121	-0.88914	1.3588	-1.8888	0.14456	0.33747	0.59521		-0.41645	-0.66262	-0.5766	-0.3543	-0.049916	0.049976	-0.44017	1.0819	0.69433	-0.15695	-0.64338	-0.33776	-0.39141	-0.80809	-0.26647	-0.064785	-1.5222	-0.48845	-0.25962	-0.15933	0.5407		-0.59227	-0.42357	0.55605	0.68992
6.5		-0.046791	-0.98768	-0.199	-1.2504	-0.69869	-1.6654	1.3172	0.40697	-0.25402	0.084607	1.0182	-0.99761	0.024524	-0.87952	-0.89229	-0.8282	1.5193	-1.6744	0.17659	0.24729	0.58683		-0.27292	-0.56813	-0.51801	-0.45295	0.011785	-0.10533	-0.49871	1.158	0.71651	-0.29483	-0.60171	-0.30144	-0.2468	-0.90945	-0.15706	0.12858	-1.1805	-0.38684	-0.37393	-0.30463	0.35804		-0.49044	-0.58938	0.49561	0.80326
6.6		-0.027809	-1.0043	-0.2517	-1.1711	-0.64045	-1.6741	1.29	0.5408	-0.3389	0.36282	0.61707	-1.0519	0.051113	-0.84049	-1.0105	-0.7919	1.3298	-1.599	0.081621	0.063841	0.6849		-0.40838	-0.47987	-0.57371	-0.35414	-0.006532	-0.034904	-0.60611	1.1569	0.6408	-0.15897	-0.63054	-0.22193	-0.47232	-0.93807	-0.13493	-0.039409	-0.68401	-0.3549	-0.28744	-0.33745	0.16201		-0.53166	-0.51814	0.27405	0.65389
6.7		-0.10786	-1.0091	-0.22918	-1.2311	-0.78031	-1.4138	1.3931	0.5692	-0.4685	0.016513	0.59972	-0.94171	0.088778	-1.04	-0.90396	-0.90932	1.5155	-1.7667	0.01018	0.20279	0.44227		-0.2499	-0.53342	-0.60627	-0.39197	-0.11201	-0.098461	-0.57568	1.1401	0.51548	-0.13401	-0.73018	-0.1166	-0.34996	-0.89575	-0.19056	-0.16228	-0.27908	-0.45036	-0.33319	-0.059528	0.11324		-0.43838	-0.36217	0.37388	0.49599
6.8		-0.015237	-0.96964	-0.18464	-1.2141	-0.66365	-1.6753	1.3269	0.42268	-0.63505	0.11138	0.69176	-0.98289	0.11122	-0.81789	-0.96673	-0.89972	1.4468	-1.9235	-0.1266	0.30961	0.76364		-0.36252	-0.61324	-0.47986	-0.49423	-0.1088	-0.15316	-0.48174	1.1432	0.5247	-0.071008	-0.58741	-0.27243	-0.46368	-0.91426	0.15995	-0.18538	-0.27609	-0.5745	-0.4904	-0.098524	0.2001		-0.54219	-0.45692	0.5944	0.72329
6.9		-0.009737	-1.1198	-0.14632	-1.271	-0.48176	-1.5611	1.3102	0.72454	-0.93591	0.17753	0.69775	-0.98848	0.33384	-0.86682	-0.87528	-0.63728	1.4545	-1.8037	0.038804	0.41324	0.42472		-0.36867	-0.44776	-0.50682	-0.40988	0.022217	-0.06105	-0.29875	1.2188	0.49446	0.006527	-0.60197	-0.12581	-0.25084	-0.89507	-0.052969	-0.24688	-0.62776	-0.39192	-0.37134	-0.080703	0.13646		-0.39247	-0.35434	0.37116	0.55389
7		0.063086	-1.1241	-0.067419	-1.5802	-0.80551	-1.5949	1.3631	0.81649	-1.1495	0.1511	0.65707	-1.1409	0.095679	-0.92598	-0.89942	-0.82472	1.2188	-1.657	-0.075621	0.29648	0.57719		-0.30783	-0.51086	-0.60206	-0.3524	-0.41459	-0.046772	-0.27376	1.2333	0.58295	0.029663	-0.54959	-0.092564	-0.27974	-0.79143	0.089291	-0.016166	-1.3634	-0.5207	-0.47714	-0.047178	0.099766		-0.60662	-0.39829	0.59071	0.47212
7.1		-0.11521	-1.06	-0.23549	-1.5729	-0.81564	-1.4362	1.2532	0.49376	-1.1195	0.2594	0.62293	-0.9957	0.15666	-0.817	-0.71447	-0.81143	1.0076	-1.5252	-0.16071	0.21099	0.30521		-0.35948	-0.61122	-0.55147	-0.28279	-0.215	0.11615	-0.11027	1.2379	0.85107	-0.20154	-0.59752	-0.077556	-0.25832	-0.71955	-0.075932	-0.12873	-1.6224	-0.7378	-0.22101	-0.35322	0.1378		-0.53164	-0.31933	0.67363	0.80184
7.2		0.075354	-1.2185	-0.17058	-1.5497	-0.73578	-1.6254	1.2114	0.63549	-1.2968	0.07923	0.67632	-0.95212	0.054923	-0.78654	-0.73419	-0.80424	0.95534	-1.3427	-0.056582	0.2016	0.59856		-0.34125	-0.59301	-0.5629	-0.44773	-0.21034	0.053247	-0.25427	1.0703	0.58778	-0.17108	-0.61962	-0.28594	-0.35487	-0.83458	-0.19539	-0.097914	-1.2458	-0.35251	-0.35616	-0.45025	0.13049		-0.31169	-0.38836	0.5416	0.82568
7.3		-0.051849	-1.0283	-0.17091	-1.3577	-0.63376	-1.603	1.3114	0.57963	-1.2051	0.16351	0.57705	-0.93902	0.19709	-0.86964	-0.74261	-1.023	0.90563	-1.5042	-0.047187	0.46372	0.33642		-0.38628	-0.74956	-0.38761	-0.48077	-0.3833	-0.1217	-0.11032	0.96847	0.45545	-0.14772	-0.70608	-0.15649	-0.39394	-0.98427	-0.061719	-0.088436	-0.84899	-0.25818	-0.1047	-0.30653	0.30972		-0.68803	-0.456	0.56487	0.8771
7.4		-0.039116	-1.3128	-0.18009	-1.2794	-0.72709	-1.7496	1.3295	0.83951	-1.2779	0.07691	0.81994	-0.95249	0.15825	-1.1291	-0.68722	-0.55268	1.0519	-1.6645	0.090877	0.4236	0.53396		-0.31994	-0.6631	-0.46237	-0.52568	-0.24382	-0.042459	-0.27812	1.0983	0.36032	-0.004281	-0.60303	-0.099445	-0.41378	-0.85495	-0.049588	0.00978	-0.45631	-0.6166	-0.2434	-0.25642	-0.16598		-0.59535	-0.13223	0.50248	0.78695
7.5		-0.052646	-1.1404	-0.17899	-1.3911	-0.8518	-1.6834	1.2657	0.67254	-1.3791	0.13925	0.752	-1.2746	0.15322	-1.1127	-0.7881	-0.33403	1.447	-1.8841	0.040798	0.10433	0.55572		-0.44801	-0.66908	-0.60326	-0.14356	-0.35209	-0.007121	-0.26608	1.0781	0.30071	-0.11222	-0.47238	-0.22652	-0.14018	-0.77879	-0.05909	0.12394	-0.25972	-0.61198	-0.15084	-0.43489	-0.12152		-0.70078	-0.3435	0.62975	0.79969
7.6		-0.02168	-1.2177	-0.15759	-1.3995	-0.61774	-1.6255	1.2897	0.66708	-1.196	0.032992	0.58536	-1.1071	-0.06236	-0.94559	-0.7777	-0.45999	1.5974	-2.265	0.067624	0.17355	0.38267		-0.42543	-0.62982	-0.48386	-0.46044	-0.13306	0.061056	-0.11338	0.97723	0.42162	0.020354	-0.4636	-0.23282	-0.304	-0.75491	-0.17299	0.1117	-0.1672	-0.73807	-0.1773	-0.39623	-0.24455		-0.46353	-0.27088	0.75369	0.84485
7.7		-0.004296	-1.213	-0.17147	-1.3987	-0.68347	-1.6892	1.2843	0.87978	-0.92314	0.03264	0.82121	-0.99662	0.019458	-1.0535	-0.84328	-0.18337	1.4315	-2.673	0.13128	0.35812	0.28002		-0.45502	-0.7211	-0.51835	-0.31087	-0.36131	-0.019723	-0.28039	0.87335	0.57005	-0.026272	-0.53704	-0.022385	-0.34238	-0.56576	0.003692	0.29945	0.55201	-0.82378	-0.29888	-0.53192	-0.027544		-0.39886	-0.14561	0.53786	0.85079
7.8		-0.050586	-1.141	-0.24233	-1.2633	-0.83602	-1.7084	1.37	0.69839	-1.0341	0.16821	0.66857	-1.1155	0.022683	-1.1083	-0.66039	-0.095472	1.3765	-2.3703	0.23454	0.15164	0.41666		-0.38418	-0.74603	-0.49859	-0.23648	-0.23381	0.1428	-0.34507	1.0162	0.59743	0.09334	-0.48547	-0.23516	-0.37412	-0.52397	-0.023795	0.20889	0.42148	-0.81375	-0.24377	-0.47007	-0.10805		-0.46129	-0.33499	0.81698	0.82163
7.9		-0.13522	-1.0961	-0.20585	-1.2993	-0.78044	-1.8078	1.2208	0.75476	-1.1065	0.25473	0.72306	-1.1583	-0.003313	-1.286	-0.74245	0.078068	0.95113	-2.0956	0.10312	0.20701	0.46224		-0.43607	-0.6651	-0.45071	-0.37307	-0.13	0.025192	-0.12112	1.0112	0.73329	-0.053261	-0.41426	-0.098387	-0.34241	-0.78761	-0.2304	0.2301	0.36681	-0.61294	-0.25338	-0.32136	-0.19039		-0.69359	-0.3333	0.70965	0.64514
8		-0.038983	-1.2524	-0.21733	-1.1051	-0.4965	-1.5982	1.2676	0.7337	-1.2269	0.24268	0.74594	-1.0776	0.21176	-1.0087	-0.86106	0.4893	0.69835	-1.875	0.004157	0.31964	0.28303		-0.3587	-0.61541	-0.3794	-0.44156	-0.054055	0.23611	-0.49262	1.1105	0.72363	-0.031861	-0.32033	-0.29472	-0.2631	-0.90303	-0.24626	0.20374	0.21261	-0.71243	-0.25376	-0.50456	-0.28699		-0.35117	-0.30099	0.65136	0.79403
8.1		-0.071032	-1.2323	-0.14881	-1.0815	-0.63168	-1.7412	1.3756	0.73892	-1.086	0.10558	0.86771	-1.0928	-0.001861	-0.97672	-0.82677	-0.14917	0.93771	-1.8494	0.027246	0.37254	0.36566		-0.35055	-0.57737	-0.35067	-0.34621	-0.22674	-0.024557	-0.57008	0.97241	0.51044	-0.2276	-0.45489	-0.11783	-0.25763	-0.78936	-0.2176	0.20869	0.052845	-0.79976	-0.083988	-0.45199	-0.096237		-0.57042	-0.24345	0.74352	0.58559
8.2		-0.084644	-1.2577	-0.15225	-0.94273	-0.6784	-1.8619	1.3817	0.67074	-1.1047	0.063541	0.9141	-1.1936	-0.14099	-1.0688	-0.64372	0.31176	1.082	-1.8685	0.083973	0.59218	0.1893		-0.41863	-0.67865	-0.40039	-0.42741	-0.2414	0.052658	-0.50992	1.0752	0.36331	-0.36107	-0.47639	-0.13109	-0.19532	-0.69558	-0.22289	0.11302	-0.22589	-0.78139	-0.10727	-0.41964	-0.065279		-0.52501	-0.22846	0.70205	0.69689
8.3		-0.15153	-1.0757	-0.25183	-1.0436	-0.73335	-1.831	1.2506	0.62282	-1.2546	0.35151	0.53204	-1.0352	-0.11446	-0.99852	-0.73826	0.58937	1.6618	-1.7462	0.1217	0.074906	0.13534		-0.41761	-0.34486	-0.51933	-0.44936	-0.20932	-0.12818	-0.66269	1.1562	0.50136	-0.15235	-0.38528	-0.17274	-0.45704	-0.73695	-0.15779	0.12976	-0.39157	-0.93671	-0.12751	-0.50962	-0.074249		-0.71089	-0.066975	0.71215	0.51611
8.4		-0.13095	-1.1042	-0.25706	-1.0041	-0.66745	-1.7016	1.1913	0.5782	-1.0891	0.37814	0.93949	-1.0848	0.015881	-0.85955	-0.84148	0.66717	1.4914	-1.7898	0.018482	0.31485	-0.014314		-0.28858	-0.4096	-0.40556	-0.31592	-0.17148	-0.088433	-0.71701	1.0728	0.31202	-0.10541	-0.22939	-0.19824	-0.14291	-0.47184	-0.10714	0.1822	-0.092554	-0.86463	-0.28423	-0.6111	0.059181		-0.63394	-0.049412	0.58127	0.7997
8.5		-0.14958	-1.154	-0.26238	-0.91044	-0.88098	-1.9563	1.2588	0.8485	-1.176	0.30782	0.77197	-1.1589	-0.042976	-0.95314	-0.59267	0.65029	1.3992	-1.7328	0.27254	0.38189	0.021363		-0.6242	-0.34924	-0.26198	-0.34627	-0.29416	-0.21423	-0.59655	0.99123	-0.15061	-0.18276	-0.34566	-0.34511	-0.33086	-0.49157	-0.15278	0.22324	0.10807	-0.9045	-0.16947	-0.42015	-0.091516		-0.49905	-0.11847	0.63285	0.49164
8.6		-0.24985	-1.244	0.035775	-0.85126	-0.75138	-1.8498	1.3019	0.66465	-1.052	0.47151	0.62325	-1.0732	0.017009	-0.97234	-0.84574	1.2472	1.1234	-1.8972	0.40453	0.39597	0.071998		-0.47097	-0.28466	-0.35613	-0.48762	-0.10252	-0.13084	-0.69679	1.1212	-0.32921	0.024806	-0.43572	-0.41076	-0.48188	-0.58686	-0.12713	0.14847	0.057624	-0.96849	-0.31617	-0.48961	0.12729		-0.65618	-0.37179	0.59989	0.38639
8.7		-0.19524	-0.87748	-0.16599	-0.90097	-0.6784	-1.8645	1.3788	0.60333	-1.1805	0.22169	0.75727	-1.1442	0.064402	-1.0186	-0.67283	0.79775	1.0963	-2.1177	0.25366	0.16008	0.11155		-0.37705	-0.44042	-0.30648	-0.36441	-0.087188	0.06826	-0.76753	1.0375	-0.16951	-0.086037	-0.48524	-0.33929	-0.28665	-0.45344	-0.008225	0.70162	0.02991	-0.80253	-0.15683	-0.72462	0.03481		-0.60903	-0.085791	0.63469	0.36319
8.8		-0.46714	-1.1672	-0.052263	-0.84215	-0.72753	-1.9306	1.2259	0.71572	-0.91789	0.098935	0.6232	-1.1111	-0.022199	-1.0692	-0.80042	0.97596	1.1496	-1.6224	0.16088	0.40974	-0.084635		-0.32787	-0.41	-0.46322	-0.40806	-0.29296	-0.097396	-0.61511	1.1256	-0.46231	-0.10111	-0.48826	-0.27114	-0.27402	-0.83458	-0.025443	0.53067	0.10038	-0.70052	-0.24299	-0.5901	-0.024675		-0.59574	-0.12117	0.63395	0.64143
8.9		-0.26873	-1.0045	-0.094022	-0.76521	-0.69014	-1.7116	1.2179	0.65992	-1.1542	0.10817	0.86674	-1.0721	0.070826	-0.95486	-0.68578	0.69456	1.1171	-1.4373	0.031266	0.23971	0.083178		-0.56817	-0.28472	-0.41593	-0.38682	-0.21905	-0.027115	-0.75287	1.1371	-0.9167	0.027764	-0.66202	-0.34333	-0.28746	-0.62405	-0.029683	1.0173	0.054931	-0.83597	-0.24708	-0.56695	-0.031275		-0.54911	-0.27188	0.62486	0.54468
9		-0.25915	-1.1386	-0.22462	-0.72769	-0.78612	-1.8686	1.2246	0.66981	-1.0964	0.23464	0.56857	-1.038	-0.038316	-0.99137	-0.71962	0.81011	1.137	-1.5589	0.21413	0.47576	0.084982		-0.44013	-0.27165	-0.27944	-0.41826	-0.049102	-0.25036	-0.79377	1.2231	-0.62322	-0.37171	-0.63428	-0.18341	-0.26247	-0.75812	-0.095349	1.109	-0.028309	-0.75547	-0.22297	-0.44482	-0.15778		-0.67193	-0.35095	0.75429	0.63708
9.1		-0.24929	-1.0567	-0.079211	-0.68141	-0.61214	-1.7707	1.1855	0.51796	-0.89866	0.22457	0.67968	-1.0324	0.12618	-0.92049	-0.73657	1.0399	1.0521	-1.543	0.16792	0.34948	-0.26938		-0.39445	-0.34411	-0.24081	-0.42592	-0.20235	-0.25112	-0.72908	1.1507	-0.78891	-0.27922	-0.50766	-0.26056	-0.34881	-0.78145	-0.22943	1.1871	-0.1148	-0.67918	-0.029257	-0.52579	-0.06741		-0.65392	-0.22953	0.59133	0.56872
9.2		-0.43855	-1.0571	-0.20718	-0.55298	-0.77673	-1.837	1.0209	0.54643	-0.93448	0.34739	0.64276	-1.1449	0.032532	-1.0155	-0.85758	0.43846	1.1214	-1.5435	0.074526	0.15633	0.026451		-0.47882	-0.06862	-0.32649	-0.49825	-0.027082	-0.22307	-0.69352	1.0364	-0.62408	-0.097145	-0.63725	0.081397	-0.30506	-0.69297	-0.15014	0.95891	0.29193	-0.66824	-0.11098	-0.59541	-0.031011		-0.60891	-0.23293	0.61638	0.64267
9.3		-0.099798	-1.1396	-0.18344	-0.60071	-0.73845	-1.9577	0.88791	0.60315	-1.0345	0.50424	0.6953	-0.9743	-0.12749	-1.1362	-0.69685	0.3742	1.4249	-1.6309	0.31145	0.35168	0.2536		-0.39926	-0.21293	-0.16913	-0.64402	-0.1013	-0.17234	-0.63654	1.0705	-0.93977	-0.22656	-0.54374	0.11168	-0.28291	-0.74483	-0.071126	1.0208	0.42021	-0.71081	-0.14812	-0.60566	0.053617		-0.59107	-0.2552	0.47663	0.6069
9.4		-0.304	-1.0571	-0.14387	-0.56532	-0.73472	-1.9819	0.8193	0.38744	-1.1295	0.37497	0.76697	-1.1192	0.078955	-1.1664	-0.73545	0.5708	1.2436	-1.5189	0.15449	0.33832	0.48147		-0.40773	-0.1434	-0.1972	-0.43645	-0.002593	-0.30309	-0.76421	1.0633	-0.9469	-0.20105	-0.52164	-0.12835	-0.25195	-0.71854	-0.047151	1.1393	0.49303	-0.74798	-0.25755	-0.56079	-0.11501		-0.47609	-0.23215	0.54612	0.66442
9.5		-0.29234	-1.163	-0.14037	-0.56821	-0.85988	-1.8984	0.77863	0.52683	-1.1594	0.23477	0.78644	-1.0177	0.00176	-1.2534	-0.79087	-0.009453	1.2239	-1.5329	0.15823	0.30107	0.55137		-0.352	-0.077366	-0.29121	-0.50408	-0.12478	-0.21371	-0.6361	1.0638	-0.81943	-0.13131	-0.66256	-0.1374	-0.33535	-0.65948	-0.15356	0.76775	0.49274	-0.72491	-0.21357	-0.36309	-0.14556		-0.56426	-0.072707	0.56832	0.73345
9.6		-0.19379	-1.1108	-0.12801	-0.54114	-0.78132	-1.852	0.82994	0.58956	-1.1487	0.15587	0.77933	-0.98077	-0.04074	-1.3059	-0.58443	0.25941	1.2219	-1.4415	0.25917	0.12064	0.36291		-0.48663	-0.20613	-0.3044	-0.38596	-0.10212	-0.20237	-0.60783	0.94586	-0.99512	-0.17471	-0.60269	-0.025362	-0.15471	-0.64039	0.017891	0.87666	0.57385	-0.84585	-0.34426	-0.58169	-0.010632		-0.39108	0.0077549	0.59742	0.85443
9.7		-0.2421	-1.178	-0.28194	-0.48827	-0.72035	-1.7813	0.67855	0.53471	-1.0368	0.36103	0.90767	-1.1327	0.14983	-1.2889	-0.69985	-0.13924	1.3341	-1.2818	0.18079	0.19267	0.18444		-0.41893	-0.15128	-0.15571	-0.57347	-0.21387	-0.08572	-0.52889	1.0862	-1.0471	-0.40375	-0.58767	-0.075274	-0.085788	-0.55742	-0.12248	1.0405	0.65833	-0.81429	-0.33778	-0.51235	-0.057378		-0.41642	0.16548	0.58248	0.65411
9.8		-0.28628	-1.0924	-0.29905	-0.54377	-0.61651	-1.9443	0.62965	0.48221	-1.0554	0.43506	0.92161	-0.98997	0.035723	-1.2733	-0.59198	0.28937	1.4424	-1.4333	0.37286	0.31584	0.50841		-0.39704	-0.080583	-0.26332	-0.39461	-0.05447	-0.067208	-0.42035	1.1313	-0.64215	-0.3037	-0.54085	-0.014403	-0.40233	-0.55814	0.007917	1.1779	0.62819	-0.72872	-0.37972	-0.41269	-0.089059		-0.35418	-0.057898	0.631	0.89752
9.9		-0.23543	-1.2434	-0.23788	-0.5207	-0.69867	-1.9258	0.73838	0.6368	-1.2176	0.3172	0.72406	-0.94804	0.077406	-1.2338	-0.68901	-0.34693	1.3938	-1.7746	0.49411	0.17943	0.50416		-0.48576	-0.10454	-0.27009	-0.45815	0.016112	-0.24948	-0.62764	1.1542	-0.70478	-0.39388	-0.55393	0.039239	-0.23605	-0.73252	-0.20655	1.2216	0.65562	-0.8027	-0.3366	-0.54344	-0.33232		-0.54507	-0.21026	0.56917	0.78961
10		-0.1386	-1.1778	-0.27271	-0.34295	-0.72066	-1.9683	0.81759	0.58746	-1.2304	0.36594	0.67805	-0.9638	0.23461	-1.0502	-0.58751	-0.2463	0.98677	-1.7096	0.27832	0.24086	0.17952		-0.50474	-0.19612	-0.28722	-0.29865	-0.024938	-0.19231	-0.63731	0.99817	-0.86194	-0.36949	-0.74674	-0.019342	-0.18938	-0.52217	-0.052896	1.3268	0.75687	-0.74606	-0.35349	-0.53729	-0.20179		-0.45952	-0.11933	0.78559	0.69639
10.1		-0.19251	-1.0366	-0.32592	-0.63606	-0.66492	-1.9477	0.61877	0.76601	-1.0996	0.396	0.75728	-1.123	0.029982	-1.0192	-0.63777	0.020235	0.90856	-1.6125	0.34522	0.37151	0.59056		-0.46574	-0.10249	-0.23151	-0.37154	-0.24181	-0.2541	-0.65581	1.0932	-0.76072	-0.45199	-0.5901	-0.051443	-0.1925	-0.59138	-0.18692	1.2854	1.309	-0.62401	-0.43444	-0.63542	-0.15412		-0.37206	-0.26608	0.62223	1.0469
10.2		-0.16552	-1.0869	-0.42031	-0.80698	-0.75726	-1.9846	0.6915	0.80743	-1.1723	0.38071	0.76995	-0.94819	-0.030748	-1.1852	-0.6437	-0.14429	1.1805	-1.3618	0.35602	0.18338	0.53786		-0.42699	-0.09501	-0.19053	-0.35251	-0.32108	-0.13453	-0.55552	1.1789	-0.69495	-0.24219	-0.51436	-0.047205	-0.21252	-0.35572	-0.16951	1.1182	1.3398	-0.77189	-0.36799	-0.54965	-0.057723		-0.53083	-0.30935	0.71495	1.1469
10.3		-0.16727	-1.1688	-0.2373	-0.87135	-0.69093	-1.829	0.60332	0.67003	-1.0662	0.48081	0.51838	-1.0707	0.12927	-1.2189	-0.77403	-0.03519	1.114	-1.2575	0.39448	0.14891	0.52189		-0.40958	-0.088102	-0.22415	-0.45312	-0.26239	-0.062669	-0.21451	1.0062	-0.50493	-0.08265	-0.52548	0.077673	-0.22689	-0.4336	-0.045212	1.0749	1.1568	-0.82051	-0.13034	-0.27029	0.10356		-0.43248	-0.39694	0.73036	0.96683
10.4		-0.33424	-1.1285	-0.32709	-0.80243	-0.78726	-1.8246	0.74185	0.80688	-1.1354	0.36876	0.65981	-1.0538	0.13047	-1.1952	-0.53019	0.028527	0.99279	-1.1058	0.089624	0.4203	0.58457		-0.59997	-0.2153	-0.30872	-0.3431	-0.29917	-0.29254	-0.23841	1.068	-0.65873	-0.22455	-0.68442	0.11131	-0.28563	-0.48927	-0.14265	1.0572	1.0607	-0.72134	-0.29358	-0.44089	0.039676		-0.35343	-0.58017	0.64454	0.93638
10.5		-0.036443	-1.1764	-0.21707	-0.89977	-0.70115	-1.8429	0.91881	0.85392	-1.0238	0.3031	0.67261	-0.95176	0.067057	-1.2194	-0.63495	0.44221	0.97019	-1.0554	0.040133	0.39079	0.46377		-0.4146	-0.017761	-0.29406	-0.24667	-0.4536	-0.2468	-0.31397	0.94997	-0.65394	-0.30522	-0.47343	0.011873	-0.1931	-0.32034	-0.17109	1.1006	0.94701	-0.42896	-0.22562	-0.57366	0.19475		-0.43602	-0.47949	0.56491	0.61232
10.6		-0.20627	-1.0688	-0.27451	-0.89651	-1.0025	-1.9	0.87202	0.71076	-1.1288	0.3131	0.60815	-1.0181	0.12012	-1.2763	-0.49506	-0.22689	1.1108	-1.183	0.091681	0.34898	0.3582		-0.41338	-0.16914	-0.17272	-0.52854	-0.38086	-0.23365	-0.31864	1.2017	-0.54554	-0.1802	-0.56175	-0.12963	-0.22382	-0.4369	-0.07168	1.3064	1.0615	0.056998	-0.22396	-0.36192	-0.047435		-0.16967	-0.35427	0.72468	0.88545
10.7		-0.058991	-0.95318	-0.33633	-0.82932	-0.79777	-1.878	0.95266	1.01	-1.382	0.077441	0.62971	-1.0152	0.087213	-1.2781	-0.46848	-0.7704	0.93999	-1.0635	0.14854	0.18072	0.6184		-0.629	-0.17053	-0.23823	-0.47587	-0.28798	-0.22765	-0.28532	1.1862	-0.34073	-0.19762	-0.5113	0.033501	-0.18522	-0.60175	-0.20817	1.2069	1.4101	-0.24025	-0.30548	-0.56643	0.022166		-0.44096	-0.44969	0.74913	0.99754
10.8		-0.30873	-1.1529	-0.40472	-0.72157	-0.7104	-1.8152	0.92174	1.0346	-1.3382	0.10906	0.53211	-0.83949	0.19418	-1.1331	-0.51716	-0.10889	1.1102	-1.0481	0.001143	0.39005	0.48335		-0.46554	-0.082134	-0.087222	-0.43349	-0.19509	-0.11972	-0.26186	1.0341	-0.25488	-0.4263	-0.55705	0.075681	-0.065567	-0.44493	-0.1352	1.4465	1.2969	-0.43523	-0.15806	-0.47322	0.25807		-0.21988	-0.2148	0.95006	0.87222
10.9		-0.12195	-1.1044	-0.22821	-0.84653	-0.8652	-1.792	0.93127	0.81401	-1.4471	0.26894	0.68242	-1.0163	0.12033	-1.044	-0.61221	-0.080556	0.92364	-1.2045	0.37801	0.2074	0.22393		-0.44884	-0.007239	-0.16138	-0.42631	-0.15385	-0.29545	-0.11825	0.981	-0.26742	-0.30173	-0.56181	-0.2249	-0.25743	-0.55235	-0.20278	1.417	1.3681	-0.46338	-0.083099	-0.61804	0.1585		-0.34406	-0.32036	0.60416	0.78644
11		-0.068091	-1.1887	-0.47215	-0.73928	-0.74049	-1.6104	0.92146	0.90379	-1.2994	0.31196	0.47474	-0.90504	-0.10108	-1.1071	-0.41483	-0.45908	0.87291	-1.2094	0.13246	0.28637	0.2334		-0.47333	-0.059429	-0.15789	-0.26797	-0.21176	-0.18295	-0.086293	1.001	-0.42664	-0.14933	-0.39569	0.10677	-0.32168	-0.60764	-0.18617	1.2893	1.1382	-0.66888	-0.21148	-0.61942	-0.11834		-0.38561	-0.098834	0.84041	0.82289
11.1		-0.017554	-1.1765	-0.48644	-0.72025	-0.8599	-1.5417	0.75177	0.89095	-1.3852	0.003805	0.47127	-1.1005	0.094848	-1.1666	-0.42797	0.026031	0.9636	-1.2322	0.20792	0.37954	0.43278		-0.51543	-0.004499	-0.33597	-0.41122	-0.20027	-0.15126	-0.16308	1.1657	-0.27114	-0.085326	-0.49392	0.006256	-0.23183	-0.5436	-0.12032	1.2883	1.1283	-0.48008	-0.2886	-0.60112	-0.35476		-0.27016	-0.15372	0.77751	0.96124
11.2		-0.075748	-1.0406	-0.2736	-0.6239	-1.012	-1.753	0.66731	0.72466	-1.1663	0.28635	0.67489	-0.93375	0.090812	-1.1627	-0.53233	0.086035	0.92876	-1.2119	0.001747	0.36665	0.21207		-0.39905	-0.24981	-0.17367	-0.30192	-0.20536	-0.24957	-0.050498	1.1765	-0.39351	-0.12617	-0.53656	0.075529	-0.14979	-0.40124	-0.11091	1.3439	1.1585	-0.32506	0.010655	-0.58657	-0.64285		-0.4011	-0.20344	0.67332	1.0148
11.3		-0.07033	-0.82599	-0.39479	-0.79097	-1.107	-1.7193	0.50353	0.86703	-1.2287	0.18006	0.4397	-1.0662	-0.058297	-1.075	-0.56869	0.063215	0.84015	-1.2528	0.24775	0.25115	0.11466		-0.46882	-0.20927	-0.17152	-0.57194	-0.25615	-0.28606	-0.20819	1.0696	-0.34381	-0.19801	-0.55932	0.16061	0.052365	-0.60377	-0.15377	1.3522	1.0992	0.52967	-0.032714	-0.42792	-0.54368		-0.4396	-0.15996	0.63977	0.88995
11.4		-0.24402	-1.1187	-0.30613	-0.91953	-0.93616	-1.6317	0.6875	0.77493	-1.2841	-0.027906	0.67462	-1.1102	-0.000221	-1.1636	-0.61992	-0.13074	0.9241	-0.97654	0.081491	0.32108	0.11184		-0.24455	-0.28522	-0.1184	-0.37225	-0.25286	-0.3001	-0.17535	1.0404	-0.33282	-0.13494	-0.38624	0.049028	-0.072176	-0.49068	0.033187	1.4106	0.91991	0.73428	-0.27194	-0.45343	-0.27174		-0.27233	-0.025104	0.75855	0.98843
11.5		-0.12845	-1.1082	-0.31191	-0.83112	-0.82462	-1.5486	0.65688	0.75017	-1.104	-0.063126	0.63518	-0.97407	0.10912	-0.98504	-0.44655	0.35172	0.81838	-1.1547	-0.033002	0.070731	0.29837		-0.46285	-0.26957	-0.36649	-0.40025	-0.30427	-0.26263	-0.2364	1.0994	-0.40768	0.022327	-0.38542	0.090791	-0.21183	-0.47615	0.037093	1.3925	1.0998	1.008	0.079872	-0.53949	-0.18435		-0.12333	-0.0088359	0.52778	0.7696
11.6		-0.12926	-1.0559	-0.37843	-0.8175	-0.87534	-1.7902	0.65403	0.83606	-1.2554	0.044252	0.59963	-1.0146	0.051203	-1.0513	-0.48449	-0.1069	0.52448	-1.0397	0.021612	0.16473	0.33578		-0.28603	-0.27872	-0.25391	-0.4919	-0.4047	-0.17877	-0.31634	0.99754	-0.27182	0.059706	-0.50357	-0.061733	0.13669	-0.48632	-0.062697	1.2387	1.1021	0.83798	-0.25985	-0.63963	-0.28468		-0.34123	-0.0010765	0.74682	0.65228
11.7		-0.10097	-0.94332	-0.38003	-0.87724	-0.99944	-1.6029	1.0951	0.65982	-1.126	0.065633	0.77943	-0.90815	0.10751	-0.97561	-0.43103	-0.39211	0.58667	-1.0725	0.14469	0.25103	0.424		-0.37678	-0.18501	0.017104	-0.45678	-0.42034	-0.11093	-0.2479	0.98916	-0.26805	-0.05985	-0.5146	0.13422	-0.12391	-0.50931	-0.047928	1.0916	1.1808	0.91716	-0.15853	-0.59288	-0.24351		-0.4381	-0.030953	0.68394	0.96388
11.8		-0.21939	-1.1725	-0.5172	-0.64953	-1.0505	-1.5724	1.5815	0.77456	-1.2591	0.069677	0.71909	-1.0799	0.018971	-0.90479	-0.39905	-0.46315	0.61479	-0.9385	0.015769	0.19703	0.11731		-0.4446	-0.39299	-0.33054	-0.51336	-0.50024	-0.137	-0.1775	0.92554	-0.30388	-0.013167	-0.45658	0.18698	-0.11479	-0.60666	0.03738	1.1025	1.2573	0.62198	-0.041613	-0.61082	0.021006		-0.37109	-0.14806	0.74038	1.0705
11.9		-0.15894	-1.0922	-0.24919	-0.78798	-1.0598	-1.5239	1.6109	0.66589	-1.0026	-0.00784	0.73054	-1.0621	0.12362	-1.2128	-0.32625	0.003765	0.59376	-0.99719	0.1537	0.31383	0.17909		-0.40114	-0.2645	-0.28816	-0.49253	-0.5025	-0.23159	-0.20402	0.83595	-0.17763	0.020137	-0.38169	0.089689	-0.21659	-0.72243	-0.1168	1.2924	1.0331	0.82658	-0.094031	-0.48605	0.16248		-0.24024	0.0027674	0.82903	0.9316
12		-0.37535	-1.0726	-0.18762	-0.55692	-1.0299	-1.6344	1.1494	0.88081	-1.1165	0.19306	0.75367	-1.0369	-0.043147	-1.1143	-0.47172	-0.26034	0.61875	-1.0711	0.15438	0.35417	0.3147		-0.53583	-0.10451	-0.2474	-0.46537	-0.51069	-0.055945	-0.2504	0.93723	-0.35352	0.064057	-0.40907	0.11987	-0.18574	-0.79043	-0.071658	1.3173	0.7482	0.97441	-0.16757	-0.46732	-0.13281		-0.26161	-0.18006	0.67813	0.80169
12.1		-0.14152	-1.11	-0.25003	-0.56887	-1.0336	-1.719	0.94998	0.75286	-1.1997	0.19734	0.78145	-1.0751	-0.16987	-1.117	-0.28855	-0.66375	0.79094	-1.2464	0.2635	0.27513	0.3265		-0.56093	-0.19659	-0.069017	-0.45526	-0.42947	-0.21757	-0.36656	0.9025	-0.32737	0.19157	-0.46593	0.030627	-0.080334	-0.86791	-0.034689	1.2834	0.99708	0.65574	-0.17491	-0.57302	0.12393		-0.23509	-0.10484	0.71337	0.92324
12.2		-0.27566	-0.92535	-0.3679	-0.6202	-0.86136	-1.6312	0.84104	0.65317	-1.2214	0.12847	0.6477	-1.0832	-0.13384	-0.97074	-0.3996	-0.21656	0.77281	-1.2409	0.12139	0.2714	0.25457		-0.41426	-0.22384	-0.061868	-0.24027	-0.438	-0.29568	-0.47581	0.88405	-0.34622	0.18929	-0.38856	0.047397	-0.060384	-0.56604	-0.10523	1.329	1.0301	0.25391	0.10598	-0.32977	0.075241		-0.24067	-0.16885	0.7286	0.78307
12.3		-0.15219	-0.97136	-0.22277	-0.51632	-1.0363	-1.7127	0.48361	0.70909	-1.1646	0.23147	0.54951	-0.95798	0.010736	-1.0007	-0.39482	-0.27366	0.98461	-1.3071	0.27454	0.33962	0.35887		-0.45092	-0.28399	-0.35041	-0.5012	-0.42131	-0.2774	-0.58386	0.91957	-0.24218	0.17131	-0.33187	0.15777	-0.11895	-0.68863	-0.045506	1.3163	1.0727	0.2719	-0.092318	-0.66704	-0.10739		-0.40466	-0.51754	0.62217	1.0069
12.4		-0.14031	-1.0413	-0.27832	-0.57397	-0.95334	-1.6163	0.49906	0.84055	-1.215	0.29413	0.65302	-0.93503	-0.08935	-0.87391	-0.34259	-0.57115	0.87994	-1.1868	0.032903	0.33926	0.22876		-0.35988	-0.19124	-0.04557	-0.37148	-0.21557	-0.19762	-0.45804	1.0522	-0.38042	0.059011	-0.42552	0.064577	-0.1274	-0.9019	-0.050999	1.1773	1.0033	0.11037	0.23489	-0.45357	-0.031261		-0.38045	-0.25073	0.67077	0.87142
12.5		-0.22222	-1.2051	-0.15519	-0.56392	-1.0636	-1.5825	0.47642	0.79356	-1.2807	0.095776	0.54768	-0.92525	0.062111	-0.90645	-0.31646	-0.31681	0.72283	-1.2253	0.21513	0.33742	0.19491		-0.38416	-0.12155	-0.23175	-0.53836	-0.2048	-0.21979	-0.40458	0.89716	-0.27811	-0.024964	-0.4696	-0.048073	-0.039949	-0.96164	-0.004502	1.2639	0.95878	0.10391	0.045539	-0.63635	-0.068002		-0.34793	-0.30361	0.75064	0.71853
12.6		-0.22844	-1.0797	-0.25013	-0.41586	-1.0278	-1.4318	0.43502	0.99514	-1.1549	0.37052	0.53919	-0.99881	-0.057649	-0.90747	-0.35601	-0.41143	0.25803	-1.1739	0.11442	0.30556	0.31583		-0.36235	-0.037543	-0.053744	-0.45737	-0.070526	-0.1978	-0.24168	0.9453	-0.1868	0.01572	-0.39937	-0.075596	0.037248	-0.77337	-0.17523	1.3946	1.2117	0.097747	0.13159	-0.52169	-0.040841		-0.2079	-0.27291	0.77458	0.86071
12.7		-0.27171	-1.1064	-0.25736	-0.20863	-0.81504	-1.4896	0.47941	0.91711	-1.2659	0.35803	0.71001	-0.93044	0.057788	-0.80115	-0.12333	-0.41741	0.12014	-1.0197	0.042339	0.33586	0.37095		-0.31557	-0.092297	-0.058341	-0.48502	-0.11359	-0.041206	-0.10984	0.95794	-0.44991	-0.067302	-0.39889	-0.1322	-0.15754	-0.72032	-0.13948	1.0796	1.0433	-0.008006	0.2556	-0.41123	-0.27932		-0.14541	-0.35755	0.71219	0.72536
12.8		-0.26838	-1.0386	-0.26575	-0.25056	-0.90821	-1.5312	0.36649	0.88515	-1.2669	0.32956	0.66945	-0.97358	0.26448	-0.79705	-0.0284	-0.58556	-0.18133	-1.1386	0.053877	0.17036	0.39851		-0.26307	-0.17357	0.073509	-0.49674	-0.11844	0.012217	-0.27562	0.93496	-0.11643	-0.010111	-0.2794	0.032728	-0.003914	-0.72358	-0.052025	0.94165	1.1551	0.1688	0.28359	-0.5486	-0.15035		-0.12794	-0.35343	0.7423	0.8727
12.9		-0.091856	-1.0352	-0.14154	0.009318	-0.87847	-1.5812	0.55881	0.88465	-1.1524	0.2828	0.3196	-0.97414	0.008771	-0.87067	-0.18692	-0.58286	-0.43385	-1.0207	0.14329	0.39442	0.21174		-0.3752	-0.091201	-0.027011	-0.51338	-0.027174	-0.044505	-0.11268	0.93881	-0.089524	0.1301	-0.43078	0.010718	-0.055123	-0.85694	-0.10382	1.0537	1.1938	0.094292	0.11929	-0.54431	-0.12527		-0.19606	-0.056083	0.95293	0.81923
13		-0.284	-0.9317	-0.36389	0.12242	-0.94427	-1.4509	0.47959	0.91788	-1.2439	0.14106	0.60006	-1.0401	-0.0473	-0.91366	-0.25327	-0.25007	-0.86079	-1.0759	0.032926	0.27931	0.10958		-0.24679	-0.10601	0.060798	-0.49326	-0.019418	-0.3416	-0.068132	0.87387	-0.29926	0.0745	-0.44236	-0.095939	0.026394	-0.7957	-0.28053	0.93484	1.0691	0.31485	0.1924	-0.38254	-0.068521		-0.39202	-0.28042	0.92367	0.81664
13.1		-0.24784	-0.94186	-0.35265	-0.039016	-0.88152	-1.5834	0.6243	0.64221	-1.272	0.33976	0.82935	-1.0219	0.007261	-0.86925	-0.12982	-0.63581	-1.3484	-1.2645	0.18273	0.19971	0.2375		-0.3037	-0.030062	0.020731	-0.4743	-0.010995	-0.22435	-0.18718	0.82317	-0.14715	0.11537	-0.45139	-0.059067	-0.018533	-0.91091	-0.13869	1.0081	1.1737	0.075929	0.15308	-0.33965	-0.048252		-0.33257	-0.1523	0.92287	0.65143
13.2		-0.13144	-1.1458	-0.21409	-0.013849	-1.0546	-1.595	0.29723	0.90718	-1.1941	0.21632	0.80853	-1.0783	-0.064567	-0.91941	0.045319	-0.47337	-0.55213	-1.159	0.092555	0.49923	-0.008435		-0.31486	-0.30224	0.11493	-0.44194	-0.049731	-0.15165	-0.19455	0.93922	-0.32475	0.16852	-0.40427	-0.21723	0.10995	-0.90976	-0.10032	1.0251	1.1125	0.078825	-0.088553	-0.32884	-0.07378		-0.26827	-0.3083	0.89558	0.64286
13.3		-0.31731	-0.90499	-0.36919	-0.16168	-1.0244	-1.4775	0.34728	0.87694	-1.2788	0.13167	0.6221	-0.91565	0.006026	-0.93746	-0.28434	-0.19533	-1.3586	-1.1352	0.016225	0.15578	0.30874		-0.42781	-0.20955	0.087601	-0.46871	-0.09947	-0.058754	-0.19484	0.8201	-0.35799	0.12961	-0.62828	0.092648	0.13448	-0.8993	-0.11922	0.75031	1.1859	0.277	0.21859	-0.36049	0.18972		-0.33925	-0.29472	0.87144	0.86498
13.4		-0.2909	-1.0038	-0.41791	-0.1435	-0.95218	-1.5534	0.49448	0.96283	-1.1338	0.28788	0.54204	-0.94772	-0.097437	-0.87528	-0.14054	-0.014369	-0.77657	-0.96598	0.14114	0.34962	0.36465		-0.35915	-0.188	0.032104	-0.60266	-0.033214	-0.29399	-0.17988	0.91322	-0.29862	0.084682	-0.36673	-0.094648	-0.027582	-0.72943	-0.14073	0.64772	1.2018	0.009777	0.12157	-0.33429	0.000312		-0.26488	-0.0092231	0.87277	0.78261
13.5		-0.25816	-1.0719	-0.29659	-0.19803	-0.97503	-1.5686	0.83693	0.92998	-1.0415	0.10038	0.68026	-0.97961	0.024535	-0.72558	0.009447	-0.27613	-1.2707	-1.0361	0.075141	0.39236	0.14546		-0.37272	-0.042277	0.098268	-0.53531	-0.2774	-0.36826	0.002132	0.9392	-0.26818	-0.07781	-0.46677	-0.096448	-0.14368	-0.88428	0.09385	0.70282	1.0324	0.12481	0.18861	-0.36295	-0.095172		-0.55448	-0.23785	0.89687	0.60832
13.6		-0.10604	-0.90462	-0.37077	-0.1036	-0.89758	-1.5157	0.96827	1.0168	-1.1664	0.042398	0.51434	-0.99736	-0.092123	-0.82094	-0.009422	0.22588	-0.49975	-1.1274	-0.34017	0.2293	0.24324		-0.452	-0.17606	0.095633	-0.60435	-0.26831	-0.14871	0.29389	0.94312	-0.27448	-0.099669	-0.49587	0.1282	-0.034638	-0.97002	-0.13525	0.55476	1.2863	0.40746	0.20901	-0.36077	0.26976		-0.29213	-0.010428	0.85896	0.78296
13.7		-0.32625	-1.0209	-0.29647	-0.17758	-0.93892	-1.3942	0.67924	0.72899	-1.1822	0.12519	0.53022	-1.0172	0.32365	-0.92759	-0.020896	-0.37251	-1.7745	-1.36	-0.34805	0.26312	0.080831		-0.44049	-0.13967	0.23933	-0.64568	-0.45671	-0.25448	0.27005	0.87405	-0.23329	0.049391	-0.44961	0.14488	0.005981	-0.9673	-0.11334	0.59876	1.1743	0.18765	-0.082739	-0.55068	0.22293		-0.32858	-0.14401	0.82722	0.67559
13.8		-0.058784	-1.1295	-0.080057	-0.16972	-0.88567	-1.4154	0.54118	0.84454	-1.2823	0.16422	0.49423	-1.0303	0.22975	-0.7729	-0.17332	-0.025201	-0.26386	-1.132	-0.25377	0.27955	0.15859		-0.3187	-0.11248	0.15414	-0.52644	-0.15482	-0.32125	0.30384	0.80986	-0.36082	-0.016596	-0.22767	0.018345	-0.063168	-0.75879	-0.21737	0.35463	1.2997	0.27407	-0.065988	-0.38831	0.10998		-0.15633	-0.31863	0.85167	0.64748
13.9		-0.001739	-1.016	-0.32446	-0.13595	-0.93888	-1.4971	0.36681	0.90341	-1.1315	0.26945	0.55516	-0.98668	0.14803	-0.57656	-0.063453	-0.29724	-1.547	-0.95798	-0.24629	0.24606	0.39141		-0.19215	0.096965	-0.03872	-0.50849	-0.31991	-0.21418	0.33796	0.80331	-0.45723	0.061379	-0.55258	0.044766	0.033379	-0.73785	-0.009781	0.38155	1.0807	0.26659	-0.098799	-0.299	-0.039285		-0.40799	-0.33913	0.6728	1.0157
14		-0.3239	-0.95758	-0.21096	-0.22553	-0.77385	-1.2319	0.35035	1.0306	-1.123	0.10295	0.61583	-0.98659	0.007798	-0.52685	0.042364	0.19684	-0.9343	-0.97216	-0.16376	0.48305	0.19034		-0.24297	-0.01707	0.062679	-0.57195	-0.2839	-0.28467	0.73142	0.96942	-0.27894	0.076192	-0.4564	-0.25263	0.081451	-0.71506	0.022971	0.2655	1.2231	0.35568	0.11682	-0.37883	-0.0148		-0.37553	-0.19769	0.77518	0.96121
14.1		-0.1687	-1.0734	-0.25851	0.017163	-0.96907	-1.2946	0.10662	1.1495	-1.1993	0.2802	0.77306	-0.88972	-0.15464	-0.48558	0.043582	0.079585	-0.60334	-1.1677	-0.18715	0.41501	0.2218		-0.19997	-0.067955	0.17854	-0.52268	-0.46038	-0.32257	1.005	0.88819	-0.4869	-0.032081	-0.31476	-0.022236	-0.032267	-0.682	-0.039575	0.42072	1.181	0.41775	0.35856	-0.33654	-0.086016		-0.39932	-0.13058	0.62973	0.82849
14.2		-0.18556	-1.0836	-0.37276	-0.058722	-1.0497	-1.2729	0.40028	0.98791	-1.202	0.51043	0.62643	-1.0096	-0.063154	-0.4606	0.067054	-0.24202	-1.0206	-1.0011	-0.47462	0.38993	0.1929		-0.19969	0.035896	0.15707	-0.46839	-0.28491	-0.51376	0.84962	0.8212	-0.18826	-0.14694	-0.49188	-0.069776	0.059568	-0.76996	-0.13884	0.31152	1.3544	0.27271	0.15539	-0.43776	-0.126		-0.18887	-0.096242	0.94476	0.85101
14.3		-0.086887	-0.96922	-0.40084	-0.18273	-0.9973	-1.2922	0.56936	0.84825	-1.188	0.26294	0.45119	-1.0648	0.099969	-0.31866	-0.053938	-0.26916	-1.7908	-1.165	-0.21672	0.20324	0.29327		-0.28032	-0.11028	0.027083	-0.4102	-0.40177	-0.32716	0.65347	0.88037	-0.1335	-0.13754	-0.36713	0.028421	0.19909	-0.65156	-0.012359	0.44497	1.2746	0.16156	0.20236	-0.36641	-0.12242		-0.34006	-0.19001	0.887	0.89167
14.4		-0.11216	-0.98222	-0.39614	-0.14697	-0.77206	-1.2038	0.9299	0.86372	-1.1062	0.37146	0.54312	-1.0069	-0.029558	-0.50607	0.067881	-0.23797	-2.0409	-1.0088	-0.43568	0.46309	0.18143		-0.27132	-0.096885	0.085062	-0.43672	-0.32628	-0.28099	0.57119	0.67302	-0.16495	-0.16759	-0.41173	-0.078546	-0.02594	-0.81786	-0.033545	0.24545	1.3564	0.058515	0.20512	-0.38191	0.083499		-0.26757	-0.18164	0.89744	0.9017
14.5		-0.071907	-0.87348	-0.2715	-0.21499	-1.0036	-1.2528	0.79495	0.96268	-1.2349	0.18937	0.48755	-1.0187	0.078853	-0.6106	-0.012321	-0.083373	-1.866	-1.0632	-0.29148	0.35618	0.23912		-0.36276	0.1203	0.19984	-0.41317	-0.47182	-0.33763	-0.14857	0.57551	-0.24712	-0.062842	-0.41504	-0.046601	0.20677	-0.74441	-0.026122	0.33445	1.0851	-0.20666	0.11983	-0.54716	-0.11772		-0.20516	-0.16124	0.66666	0.79597
14.6		-0.22295	-1.1308	-0.2302	-0.24382	-1.0321	-1.2439	0.59498	0.9969	-1.1773	0.26543	0.44863	-1.1073	-0.03464	-0.38264	0.11304	-0.85309	-1.6551	-0.88056	-0.23456	0.54801	0.40525		-0.1784	-0.022176	-0.063863	-0.41973	-0.28153	-0.52023	-0.43627	0.67126	-0.23774	-0.10978	-0.21104	0.12404	-0.029254	-0.78942	0.00792	0.25536	1.1328	0.11925	0.15522	-0.48636	-0.12578		-0.19936	-0.22423	0.73292	0.98504
14.7		-0.22883	-1.0753	-0.22607	-0.13005	-1.0184	-1.3979	0.63588	1.1665	-1.1684	0.2873	0.37941	-1.0198	0.023032	-0.55139	0.18773	0.09409	-1.6728	-0.86313	-0.44715	0.18554	0.2942		-0.34575	-0.22524	0.11535	-0.58713	-0.23997	-0.3441	-0.49	0.81793	-0.23061	0.001637	-0.38424	0.058297	0.082644	-0.84656	0.012413	0.057983	1.1694	0.16229	0.17984	-0.10777	0.064867		-0.13734	-0.033654	0.70777	0.98823
14.8		-0.12997	-1.1855	-0.11137	-0.34701	-0.86103	-1.3165	0.87083	1.2119	-1.3805	0.32279	0.45609	-1.1547	-0.036385	-0.46181	0.02133	-0.81361	-1.4886	-0.84061	-0.13033	0.37927	0.34881		-0.16468	-0.12413	0.13816	-0.41657	-0.36718	-0.23987	-0.27234	0.80543	-0.39429	0.00644	-0.2809	0.10022	-0.079488	-0.88094	0.11175	0.20549	1.1119	0.56054	0.10709	-0.2795	-0.041069		-0.37713	-0.33392	0.73034	0.61807
14.9		-0.18924	-1.1411	-0.43451	-0.45311	-0.99731	-1.2811	0.91783	0.93538	-1.2833	-0.11887	0.43864	-1.1725	0.032687	-0.48029	-0.087434	-0.17975	-1.1327	-0.77098	-0.093344	0.49613	0.083384		-0.26394	0.11163	0.18631	-0.35076	-0.34573	-0.58176	0.26407	0.79795	-0.32009	0.13416	-0.42816	-0.03789	-0.056827	-0.8243	0.024646	0.20327	1.3857	0.5705	0.04132	-0.23011	0.11447		-0.12393	-0.45262	0.81606	0.89664
15		-0.1371	-1.2029	-0.26942	-0.31989	-0.77679	-1.3323	0.70884	0.99526	-1.148	0.15804	0.34634	-1.1736	0.20242	-0.42886	-0.050638	-0.50616	-1.2682	-0.81316	-0.47239	0.32408	0.34502		-0.048082	0.050378	0.2785	-0.36454	-0.35968	-0.44162	0.74977	0.72537	-0.33652	0.08014	-0.43888	-0.14107	-0.041531	-0.89721	0.017533	0.3137	1.4225	0.28669	0.092921	-0.32203	-0.1261		-0.074164	-0.23287	0.81962	0.74682
15.1		-0.29559	-1.1238	-0.065024	-0.36484	-0.82	-1.2936	0.64442	1.011	-1.2644	0.04805	0.39853	-1.1285	-0.018614	-0.66128	0.18662	-0.15278	-1.5795	-0.96795	-0.25091	0.56999	0.4497		-0.23227	0.089563	0.25117	-0.45683	-0.1428	-0.2055	0.63106	0.80212	-0.16171	0.10994	-0.24813	-0.030642	0.069956	-0.87949	0.07395	0.47451	1.4162	0.20699	-0.18882	-0.51977	0.048419		-0.38252	-0.076406	0.8952	0.75963
15.2		-0.34776	-0.87582	-0.34864	-0.41529	-0.93009	-1.3033	0.47495	0.94011	-1.3254	-0.00991	0.29962	-1.1351	0.080104	-0.38548	0.26632	-0.17827	-1.7278	-0.76051	-0.16746	0.37056	0.32525		-0.2654	-0.19384	0.17619	-0.43828	-0.25166	-0.25871	0.628	0.78067	-0.259	-0.059223	-0.31173	-0.013174	0.01555	-0.80757	0.02703	0.36779	1.1594	0.27753	0.026325	-0.31208	0.17368		-0.19404	-0.20647	0.99172	0.87544
15.3		-0.19653	-1.0144	-0.2173	-0.56006	-0.99556	-1.3663	0.5	0.94249	-1.3327	-0.008252	0.31443	-1.0915	0.021209	-0.64506	0.16216	-0.15543	-1.5036	-0.79947	-0.41164	0.42807	0.14272		-0.20171	0.003546	0.073007	-0.42101	-0.36653	-0.15757	0.46212	0.7862	-0.19698	-0.17901	-0.26316	0.099293	0.00392	-0.84879	0.1739	0.47913	0.84351	0.31713	-0.025403	-0.2976	-0.022705		-0.35768	-0.11002	0.74854	0.83622
15.4		-0.17073	-1.1446	-0.11933	-0.32499	-0.84948	-1.1484	0.34615	0.95347	-1.0166	0.18133	0.55122	-1.032	0.019162	-0.41753	-0.011512	-0.19069	-1.2923	-0.89512	-0.27368	0.27465	0.3663		-0.22128	0.022294	0.21588	-0.42385	-0.1843	-0.21963	0.34727	0.70738	-0.23008	0.10537	-0.18509	-0.052463	-0.063818	-0.6988	-0.070365	0.60007	0.65622	0.35195	0.21696	-0.33119	0.095362		-0.32183	-0.0058105	0.99447	0.79913
15.5		-0.32065	-1.0427	-0.28797	-0.49845	-0.95541	-1.1294	0.37858	1.2039	-1.0628	-0.006715	0.42492	-1.1139	0.28234	-0.55567	0.062775	-0.48114	-1.3169	-0.88719	-0.35437	0.40634	0.15049		-0.32445	-0.17438	0.23667	-0.30185	-0.088212	-0.17173	0.30463	0.69801	-0.172	0.2045	-0.11231	-0.17379	-0.12116	-0.56214	0.042567	0.23866	0.22662	0.38642	-0.00138	-0.26931	-0.072409		-0.26773	-0.299	0.88851	1.0243
15.6		-0.1962	-1.0131	-0.30731	-0.38639	-0.8933	-1.282	0.33916	1.1249	-1.2568	0.013781	0.48407	-1.1623	0.12161	-0.49835	0.19804	-0.60303	-1.5395	-0.82594	-0.20444	0.54922	0.33524		-0.1254	0.014771	0.083879	-0.26458	-0.089819	-0.26584	0.4479	0.68857	-0.32722	0.19331	-0.11046	-0.063914	-0.034324	-0.73109	-0.011217	0.39015	0.39241	0.41557	0.16052	-0.32262	0.17169		-0.32194	-0.21966	0.97446	0.77884
15.7		-0.062317	-1.027	-0.062124	-0.42964	-0.92756	-1.308	0.36267	0.99377	-1.3688	0.092975	0.46492	-1.1376	0.22798	-0.54807	0.29341	-0.12135	-1.3589	-0.65362	-0.26088	0.4392	0.4834		-0.20467	-0.035422	0.054265	-0.35368	0.085874	-0.16952	0.71635	0.70833	-0.13329	-0.062914	-0.25271	-0.10637	-0.099919	-0.52956	0.068744	0.39387	0.16751	0.50796	0.11159	-0.37729	0.008806		-0.16763	-0.022769	0.94721	1.0424
15.8		-0.086874	-1.249	-0.12825	-0.46321	-1.0144	-1.4162	0.35728	0.77841	-1.2722	0.22802	0.28448	-1.0864	0.16089	-0.48862	0.11698	0.16729	-1.4412	-0.32747	-0.10881	0.6488	0.36127		-0.034959	-0.005602	0.2303	-0.19992	-0.024909	-0.18467	0.62878	0.78196	-0.19793	0.16142	-0.088041	-0.12474	-0.066129	-0.63748	-0.042639	0.36387	0.028856	0.39062	-0.27361	-0.52898	0.18648		-0.031041	-0.21843	0.89181	0.72856
15.9		-0.23753	-1.0214	-0.24214	-0.56952	-0.89577	-1.3743	0.18618	0.61188	-1.3927	0.16054	0.65523	-0.98848	0.23629	-0.43147	0.081265	0.086127	-1.4345	-0.24135	-0.29481	0.57227	0.42516		-0.13004	-0.13069	0.3016	-0.15973	0.0718	-0.22863	0.46952	0.73828	-0.26807	0.095783	-0.11878	-0.091681	0.022457	-0.51297	0.12858	0.4079	-0.13288	0.54556	0.04768	-0.32373	0.022334		-0.2246	-0.12759	0.96914	1.0587
16		-0.025306	-1.1301	-0.25302	-0.24067	-0.77048	-1.3108	0.10573	0.80942	-1.4321	0.58145	0.62878	-1.0636	0.16488	-0.37368	0.12998	-0.010796	-1.5888	-0.015926	-0.31005	0.34503	0.11644		-0.079341	0.068854	0.37048	-0.18721	0.25423	-0.35005	0.43503	0.79638	-0.24268	0.16718	-0.24842	-0.13301	-0.056668	-0.50043	-0.0031	0.48527	-0.10349	0.53211	-0.15296	-0.45124	0.11514		-0.12608	-0.18185	0.94627	0.96701
16.1		-0.010234	-1.0767	-0.2616	-0.19061	-0.95923	-1.1839	0.15981	0.77989	-1.4045	0.49787	0.90415	-1.0893	0.1562	-0.42105	0.18238	0.31616	-1.5719	-0.12022	-0.24055	0.49057	0.42545		-0.093532	-0.012856	0.34692	-0.1641	-0.092647	-0.35312	0.49002	0.72355	-0.11232	0.21456	-0.099707	-0.001207	-0.12888	-0.44231	-0.031234	0.41661	-0.16338	0.59835	-0.077243	-0.36912	-0.029596		-0.21089	-0.45809	0.7826	0.86868
16.2		-0.23932	-1.0009	-0.18959	-0.42518	-0.75076	-1.3024	0.084554	0.70075	-1.4305	0.59073	0.27195	-0.93393	0.16234	-0.47313	0.2533	1.3472	-1.7531	-0.22643	-0.21268	0.4201	0.28821		-0.15505	0.04324	0.51454	-0.33264	-0.088331	-0.32593	0.54896	0.67792	-0.14769	0.34694	-0.09881	-0.098651	-0.16536	-0.4334	0.14021	0.40132	-0.036622	0.45198	-0.049224	-0.28901	0.010596		-0.20625	-0.082016	1.0508	1.002
16.3		-0.14319	-0.97472	-0.22067	-0.18836	-0.85933	-1.3358	0.2391	0.77375	-1.538	0.64674	0.2556	-0.94493	0.42945	-0.39879	0.14571	2.1556	-1.9852	-0.21126	-0.32085	0.41814	0.33601		-0.11431	0.15126	0.37038	-0.1722	-0.068673	-0.35372	0.67951	0.62959	-0.20302	0.3521	-0.030351	0.12575	-0.11992	-0.44426	0.29198	0.45915	0.081293	0.43785	-0.048807	-0.25101	0.033853		0.041172	-0.24242	1.0028	1.1091
16.4		-0.22037	-1.0097	-0.12012	-0.026315	-0.97537	-1.3341	0.22371	0.92668	-1.3833	0.75689	0.49517	-0.96328	0.039831	-0.31439	0.23527	2.5137	-1.9109	-0.33164	-0.33589	0.482	0.042195		-0.1487	0.12877	0.37411	-0.043816	-0.20436	-0.18506	0.54951	0.68606	-0.06253	0.26323	-0.037209	-0.12869	-0.017117	-0.69769	0.099561	0.43572	-0.40707	0.45829	0.005928	-0.45812	0.049322		-0.22697	-0.40545	0.89836	0.7968
16.5		-0.194	-1.0193	-0.23967	-0.21665	-0.8773	-1.309	0.30378	0.69725	-1.5437	0.42083	0.66351	-0.94207	0.2018	-0.3013	-0.000921	2.6229	-2.0602	-0.12708	-0.091609	0.40342	0.23952		-0.19587	0.004256	0.45375	-0.2889	-0.16921	-0.1973	0.69689	0.60926	-0.10205	0.19432	-0.13423	0.051407	-0.12286	-0.6711	0.073167	0.033443	-0.33485	0.28146	0.18231	-0.28277	0.12863		-0.17104	-0.35402	0.79359	0.61249
16.6		-0.14971	-1.0996	-0.38399	0.048939	-0.87767	-1.1878	0.17138	0.73797	-1.4063	0.63133	0.7006	-0.87324	0.33057	-0.46449	-0.060672	2.4274	-2.0756	-0.22729	-0.26882	0.58002	0.27629		-0.12853	-0.088545	0.34781	-0.1919	-0.10677	-0.088171	0.71441	0.7226	-0.15137	0.23306	0.000649	0.080575	-0.067464	-0.51474	0.002766	0.16308	0.19078	0.17661	-0.050165	-0.35229	0.061383		-0.15794	-0.38988	0.84981	0.9617
16.7		-0.20304	-0.96927	-0.18846	0.014537	-0.82177	-1.3636	0.34234	0.76137	-1.3339	0.43566	0.61424	-0.94709	0.14296	-0.29101	0.1202	2.1038	-1.85	-0.48894	-0.24038	0.20344	0.3695		-0.06335	-0.15268	0.46406	-0.25197	-0.16068	-0.13525	0.8529	0.71548	-0.17289	0.45058	-0.072045	0.22193	0.005382	-0.56081	0.092435	0.2711	1.1973	0.25286	0.057595	-0.45593	0.089684		-0.18654	-0.19635	0.91102	1.0134
16.8		-0.19497	-1.1091	-0.23174	0.1106	-0.84621	-1.2464	0.20952	0.81999	-1.4122	0.37826	0.80368	-0.92055	0.14132	-0.39272	-0.042014	1.8933	-1.9168	-0.76213	-0.32949	0.47178	0.25427		-0.064698	0.009463	0.64169	-0.29707	-0.23393	-0.13609	0.53552	0.74226	-0.086509	0.33628	-0.072568	-0.01456	0.090647	-0.61368	-0.10872	0.36069	1.1578	0.23909	0.093853	-0.4608	0.3074		-0.19774	-0.039742	0.94453	0.89193
16.9		-0.089939	-1.1512	-0.1846	0.28986	-0.89034	-1.2241	0.20027	0.66259	-1.5145	0.41381	0.7317	-0.95327	0.22457	-0.22565	0.15024	2.2597	-2.1215	-0.58052	-0.20111	0.36836	0.31931		-0.10995	0.0061	0.55331	-0.13979	-0.208	-0.1871	0.47863	0.66486	-0.22521	0.27119	0.007559	0.20884	-0.033658	-0.68085	-0.033543	0.45245	0.79042	0.32711	-0.028073	-0.36834	0.044614		-0.12891	-0.15787	1.0209	1.049
17		-0.22017	-1.063	-0.3655	0.19056	-0.86972	-1.284	0.10039	0.81542	-1.4588	0.66759	0.62112	-1.0475	0.19873	-0.39834	0.045123	2.1169	-2.0523	-0.42889	-0.12702	0.26155	0.36325		-0.086287	0.002644	0.45972	-0.2452	0.16119	-0.33825	0.56045	0.75021	-0.47236	0.18188	-0.026169	0.005562	-0.0175	-0.78144	-0.081701	0.3822	0.11302	0.31555	0.16261	-0.43494	0.30966		-0.15658	-0.21599	0.78584	0.96135
17.1		-0.26487	-1.138	-0.30076	0.2863	-0.86062	-1.1527	0.003976	0.81465	-1.2727	0.83895	0.66798	-0.99737	0.05279	-0.40663	-0.13396	1.9155	-2.0294	-0.44654	-0.17237	0.30877	0.52936		-0.17947	0.096508	0.53142	-0.28952	-0.1954	0.10045	0.22885	0.78146	-0.15265	0.30412	-0.070271	-0.13619	-0.19524	-0.59037	-0.13918	0.30732	-0.54431	0.22903	0.054827	-0.38154	0.12853		-0.2839	-0.21888	0.41533	0.78972
17.2		-0.11856	-1.1538	-0.23809	0.33247	-0.8645	-1.0518	0.10021	0.89297	-1.2699	0.59547	0.66722	-0.87605	0.21805	-0.38175	-0.016642	1.8404	-2.0856	-0.60601	-0.037436	0.17765	0.12125		-0.09838	0.063912	0.5098	-0.26776	-0.12299	-0.22321	0.48807	0.71036	-0.16602	0.1185	0.020263	-0.19475	0.042225	-0.74923	-0.048597	0.053058	-0.87439	0.22489	0.12425	-0.46015	0.16074		-0.28374	-0.17467	0.9382	0.72952
17.3		-0.21903	-1.2196	-0.27354	0.26786	-0.99361	-1.1493	0.19007	1.048	-1.3092	0.68932	0.54101	-0.91845	0.23946	-0.4689	0.11625	1.5869	-2.28	-0.51839	-0.23809	0.3193	0.38943		-0.085014	-0.006569	0.70687	-0.32199	-0.11278	-0.26158	0.60383	0.75268	-0.25475	0.26847	-0.10806	-0.006854	0.000732	-0.70397	-0.030998	0.3862	-0.71123	0.25329	0.041497	-0.42387	0.26578		-0.37054	-0.055304	0.90933	0.91045
17.4		-0.18855	-1.0728	-0.38212	0.25406	-1.0127	-1.2527	0.11728	1.1418	-1.3307	0.56866	0.61679	-0.971	0.25671	-0.3867	0.058588	1.4274	-2.2891	-0.66572	-0.35573	0.17958	0.21388		-0.003035	-0.009834	0.68598	-0.28961	-0.072024	-0.089001	0.48839	0.74439	-0.22254	0.051626	0.025877	0.20926	-0.12225	-0.55499	-0.053319	0.12304	-0.29104	0.32247	-0.007418	-0.36013	0.085863		-0.2524	0.0024394	0.94787	0.92367
17.5		-0.21295	-1.2283	-0.20202	0.072427	-0.82033	-1.1258	0.1282	1.163	-1.2785	0.75529	0.71723	-0.86213	0.39505	-0.36411	0.17167	1.6812	-2.2799	-0.40221	-0.19876	0.21146	0.39048		-0.10777	-0.000268	0.60097	-0.3584	-0.20307	-0.031751	0.54818	0.74906	-0.25637	0.28861	-0.047995	-0.023413	-0.022237	-0.68144	0.061569	0.066734	-0.47754	0.36336	0.33108	-0.31902	0.42596		-0.36448	-0.28116	0.89028	1.0066
17.6		-0.08099	-1.1821	-0.36013	0.26492	-0.85086	-1.1453	-0.007252	0.74198	-1.4195	0.78775	0.47044	-1.0544	0.28527	-0.32655	-0.018395	0.99383	-2.1571	-0.56407	-0.25347	0.24192	0.13295		-0.15879	0.067685	0.5975	-0.22513	-0.007479	-0.23464	0.89023	0.80831	-0.3127	0.2878	-0.14222	0.088079	-0.10152	-0.68412	0.096521	0.093724	0.12453	0.084218	0.26296	-0.3363	0.29561		-0.21836	0.035719	0.84824	0.60935
17.7		-0.19403	-1.2282	-0.26848	0.16671	-0.92807	-1.1594	0.17665	0.64455	-1.4001	0.64204	0.69392	-1.0169	0.30143	-0.33254	0.17777	0.71261	-2.1166	-0.36957	-0.27066	0.40099	0.23776		-0.090287	0.16548	0.62808	-0.28893	-0.21085	-0.10626	0.93609	0.62775	-0.22583	0.21746	-0.0271	0.084707	-0.16216	-0.61029	0.12148	0.004873	0.24777	0.38048	0.15819	-0.36016	0.15605		-0.36056	-0.167	0.81407	0.8672
17.8		0.089464	-1.0179	-0.23734	0.22719	-1.0201	-0.95253	-0.078981	0.37892	-1.3049	0.42701	0.27133	-1.068	0.42565	-0.33279	0.062189	0.95029	-2.0114	-0.2637	-0.34549	0.068805	0.1445		-0.24324	0.20327	0.83827	-0.062736	-0.062983	-0.33262	0.65093	0.68379	-0.17733	0.19911	0.013049	0.13295	-0.032745	-0.60976	0.10671	0.10824	0.54528	0.47856	0.28505	-0.4205	0.16289		-0.27027	-0.097354	0.98149	0.86598
17.9		0.032124	-0.96518	-0.18575	0.20094	-0.94179	-1.1542	-0.077058	0.54927	-1.3165	0.74289	0.25385	-0.92916	0.29757	-0.2354	0.21182	1.2372	-1.9011	-0.31358	-0.36338	0.14491	0.33965		-0.1322	0.1259	0.74188	-0.16167	-0.33433	-0.21386	0.79462	0.66074	-0.45236	0.1111	-0.074795	-0.007673	0.004293	-0.3487	-0.011934	0.12426	0.78465	0.10771	0.3246	-0.23998	0.17304		-0.3642	-0.16852	0.88278	0.7045
18		-0.1065	-1.2137	-0.22342	0.16296	-0.93601	-1.1	0.095521	0.30526	-1.316	0.52054	0.20829	-0.96015	0.2755	-0.25905	0.20487	1.7248	-1.9873	-0.32906	-0.32819	0.27936	0.38399		-0.002595	0.14077	0.84385	-0.064051	-0.22074	-0.36902	0.62777	0.7428	-0.31769	0.21468	0.003841	0.15682	-0.034537	-0.63193	0.038638	0.23312	0.55708	0.089109	0.25028	-0.28859	0.44161		-0.44914	-0.064024	0.78609	0.94689
18.1		-0.24714	-1.0215	-0.21039	0.052838	-0.92783	-1.1166	0.049421	0.20794	-1.2724	0.6505	0.24232	-0.9458	0.20574	-0.2841	0.21588	2.0151	-1.9128	-0.32051	-0.37577	-0.1227	0.20102		-0.002625	0.19157	0.80648	-0.14273	-0.34946	-0.17184	0.60212	0.74837	-0.41327	0.06601	0.076413	0.0503	-0.018062	-0.33728	0.012277	0.089556	0.70221	0.069643	0.19297	-0.23116	0.31942		-0.23126	-0.067219	0.8108	0.82751
18.2		-0.12524	-1.101	-0.27195	-0.083951	-0.93183	-1.1172	0.021769	0.38285	-1.2854	0.7341	0.26048	-1.0471	0.41925	-0.27476	0.13585	1.3042	-1.9525	-0.49976	-0.40977	0.30164	0.11078		-0.021218	0.19103	0.7202	-0.29508	-0.31177	-0.41454	0.59544	0.76239	-0.18283	-0.008684	-0.13412	-0.15719	0.036209	-0.62028	0.04436	-0.26038	0.67921	0.12401	0.17162	-0.40351	0.34279		-0.15301	-0.17056	1.1552	0.91815
18.3		-0.32347	-1.0938	-0.283	-0.05427	-1.007	-0.9672	-0.065731	0.4644	-1.3218	0.51597	0.18244	-1.0729	0.16062	-0.3014	0.4418	1.6408	-1.7262	-0.26424	-0.49175	0.39773	0.16548		0.01511	0.17221	0.69896	-0.14642	-0.45357	-0.29778	0.62521	0.76088	-0.3514	0.075574	0.12556	0.045393	0.20522	-0.73329	0.13161	-0.42836	0.89769	0.21736	0.21657	-0.43619	0.14157		0.0091625	-0.16764	1.0046	0.91696
18.4		-0.31346	-0.90614	-0.28202	0.066828	-0.91838	-1.0419	-0.025499	0.25942	-1.3369	0.79082	0.41574	-0.99459	0.36152	-0.35292	0.21347	1.3451	-1.7576	-0.31879	-0.3223	0.29035	0.29389		-0.092439	0.13563	0.57204	-0.1201	-0.43132	-0.22351	0.62497	0.67604	-0.47041	-0.34243	-0.087685	0.42384	0.14983	-0.53384	-0.042416	-0.39139	1.2655	0.13528	0.085638	-0.25919	0.30037		-0.094563	-0.23726	0.90321	0.81536
18.5		-0.34346	-0.9887	-0.26817	-0.013477	-0.91857	-1.1498	-0.040149	0.39813	-1.3935	0.56547	0.088315	-1.0115	0.2279	-0.28891	0.39233	1.2179	-1.8323	-0.1838	-0.48072	0.40819	0.2259		0.12302	0.080392	0.77622	-0.19917	-0.15602	-0.23003	0.69419	0.62474	-0.30135	-0.16223	0.037361	0.16344	-0.18254	-0.49795	0.09727	-0.21365	1.541	0.14517	0.11367	-0.32469	0.12357		-0.2834	-0.20214	0.68769	0.95775
18.6		-0.31103	-0.99425	-0.25877	0.0353	-1.0117	-1.0505	-0.1849	0.4902	-1.4417	0.81464	0.19177	-0.96593	0.1314	-0.22608	0.33394	0.63261	-1.9187	-0.20321	-0.35366	0.054332	0.16029		-0.006622	0.097657	0.56156	-0.32023	-0.25372	-0.2712	0.67587	0.53941	-0.39049	0.001828	-0.26357	0.051497	0.025121	-0.60248	0.13681	-0.17923	1.3373	-0.27763	0.23253	-0.21226	0.49546		-0.36079	-0.37132	1.0749	0.91669
18.7		-0.34178	-1.1016	-0.24216	0.11823	-1.0814	-0.83277	-0.060516	0.41583	-1.4799	0.46686	0.13357	-0.97383	0.30328	-0.3371	0.42661	0.91158	-1.791	-0.12078	-0.32726	0.14821	0.17257		0.082494	0.14328	0.742	-0.19866	-0.36876	-0.21324	0.88151	0.51255	-0.37328	-0.02773	-0.16658	0.016283	-0.11093	-0.44823	0.091721	-0.1171	1.1893	-0.32268	0.30885	-0.36143	0.31101		-0.23608	-0.025948	0.79563	0.60914
18.8		-0.23766	-1.1135	-0.29322	-0.019982	-0.86111	-1.0116	0.027163	0.24262	-1.4346	0.62402	0.41983	-0.94078	0.244	-0.35176	0.41234	0.94264	-1.814	-0.31365	-0.39179	0.029354	0.15462		-0.18356	0.12696	0.85713	-0.13488	-0.42981	-0.28657	0.98035	0.53933	-0.42911	0.082172	-0.117	-0.20292	-0.068238	-0.26598	0.10828	0.041984	1.5773	-0.089591	0.41262	-0.38727	0.14864		-0.2322	-0.24435	0.81398	0.61618
18.9		0.011822	-1.1653	-0.18886	-0.0318	-1.0585	-0.9328	-0.00864	0.31321	-1.5244	0.64089	0.222	-1.0274	0.23205	-0.38705	0.28707	0.26368	-1.706	-0.13016	-0.44828	0.16332	0.27526		0.18965	0.17188	0.59411	-0.20527	-0.46658	-0.31139	1.4193	0.5045	-0.33321	0.10514	-0.01806	0.032853	-0.040613	-0.39123	0.10315	-0.17895	1.1843	0.011925	0.19509	-0.3443	0.24953		-0.41425	-0.22913	0.84025	0.76452
19		-0.31666	-1.1646	-0.21564	-0.042373	-0.78958	-1.0222	-0.080973	0.32715	-1.6094	0.75792	0.26449	-1.1648	0.10861	-0.3574	0.38848	0.71826	-1.8344	0.019302	-0.30262	0.031251	0.24645		-0.16202	0.16585	0.57602	-0.24724	-0.30983	-0.34605	1.8688	0.71602	-0.4971	0.11006	-0.025781	0.19146	0.17319	-0.55036	0.14955	-0.053358	1.3489	-0.12204	0.10395	-0.2522	0.12067		-0.19989	-0.21082	0.96271	0.93794
19.1		-0.33644	-0.9032	-0.31873	0.000289	-1.0492	-1.0546	-0.014548	0.12984	-1.4333	0.49845	0.71917	-1.1075	0.23675	-0.23189	0.46564	0.48107	-1.91	0.079327	-0.41393	0.11075	0.057677		0.001933	0.033668	0.67214	-0.21297	-0.4328	-0.18908	2.0886	0.73507	-0.37039	0.14696	-0.008131	0.022007	0.05875	-0.49617	0.024186	-0.060218	1.6149	0.068136	0.16859	-0.36351	0.25701		-0.25803	-0.21937	0.89787	1.0325
19.2		-0.43948	-0.94504	-0.14679	0.14727	-0.99845	-1.0217	-0.050226	0.29451	-1.3763	0.58873	0.44775	-1.0061	0.1983	-0.39025	0.22384	0.87999	-1.8894	0.029535	-0.31514	0.086107	0.44014		-0.031688	0.10618	0.73853	-0.36402	-0.60805	-0.2946	1.7701	0.7905	-0.4838	0.090326	0.060593	0.20053	-0.061052	-0.41871	0.071775	0.012209	1.3932	0.23562	0.090026	-0.21765	0.24845		-0.31823	-0.040467	0.79703	1.003
19.3		-0.33009	-0.94288	-0.20464	0.056591	-0.96946	-1.0413	-0.001296	0.58227	-1.5281	0.36891	0.35792	-1.0858	0.30024	-0.2481	0.27108	0.43491	-1.8877	0.095147	-0.28061	0.30121	0.12261		0.027576	0.14436	0.79608	-0.30104	-0.41237	-0.36172	1.3492	0.71836	-0.49541	0.083581	-0.14825	0.13101	-0.065456	-0.48626	0.26924	0.059662	1.4769	0.22642	0.1166	-0.38445	0.090356		-0.26062	-0.065333	0.74015	0.80273
19.4		-0.34892	-1.2049	-0.097792	-0.088001	-1.0711	-0.82515	0.053141	0.62261	-1.6036	0.45101	0.31985	-1.0134	0.29353	-0.21149	0.30088	0.90989	-2.0161	0.11349	-0.43508	0.18061	0.31955		0.04593	0.00397	0.75158	-0.37308	-0.43078	-0.29157	1.0147	0.5915	-0.38929	0.17249	0.02178	0.12011	0.040701	-0.58772	0.26395	-0.085988	1.5137	0.36118	0.18341	-0.27249	0.081033		-0.27219	-0.27385	0.90618	0.74646
19.5		-0.10079	-0.97618	-0.22795	0.20776	-0.98025	-1.1217	0.056186	0.16312	-1.3962	0.57627	0.28786	-0.94301	0.22527	-0.21115	0.23599	0.8894	-1.869	-0.005105	-0.43759	0.019029	0.47446		0.094955	-0.027218	0.61023	-0.3581	-0.29688	-0.47672	0.33101	0.39467	-0.57136	0.11501	-0.077418	0.12574	0.14512	-0.3921	-0.015082	-0.008599	1.6399	0.58634	0.21199	-0.22054	0.18913		-0.39261	-0.24068	0.99388	0.8068
19.6		-0.33907	-1.145	-0.23374	0.13056	-0.87844	-0.94033	0.063374	0.073205	-1.4526	0.50524	0.26132	-0.93694	0.11111	-0.29439	0.36277	0.60998	-1.9812	-0.1268	-0.34384	-0.11153	0.53363		-0.12289	-0.067623	0.80007	-0.44691	-0.52552	-0.22587	0.10523	0.42029	-0.49167	0.075722	-0.023088	0.13335	0.072084	-0.3901	0.15749	-0.079084	1.7342	0.54132	0.27382	-0.44551	-0.073222		-0.215	-0.10275	0.67197	0.77529
19.7		-0.34843	-1.257	-0.27009	0.07765	-0.78494	-0.95762	0.006353	0.13093	-1.5493	0.65652	0.20313	-1.0277	0.007422	-0.22505	0.33872	0.75576	-1.7666	0.056353	-0.38442	-0.32674	0.20255		0.04561	-0.20606	0.77939	-0.39617	-0.29716	-0.39668	0.51967	0.46842	-0.29692	0.085387	-0.02266	0.29183	-0.084037	-0.29629	0.15958	-0.037832	1.7319	0.81171	0.32574	-0.40923	0.15679		-0.27141	-0.13066	0.91724	1.0524
19.8		-0.27887	-0.98022	-0.21345	-0.16983	-0.60548	-1.0306	0.085415	0.16955	-1.481	0.47396	0.37801	-0.94692	0.166	-0.079528	0.29602	0.56272	-1.7895	0.22412	-0.19225	-0.27875	0.29171		0.086299	-0.058641	0.39193	-0.30354	-0.34106	-0.26778	0.64066	0.54198	-0.50313	0.13625	0.071078	0.073256	0.15134	-0.35189	0.22577	0.020426	1.8381	0.67489	0.30075	-0.39039	0.22173		-0.097049	-0.093363	0.94345	0.64297
19.9		-0.51471	-0.87306	-0.13709	0.002193	-0.71978	-0.99365	0.012706	0.28594	-1.6433	0.42027	0.4296	-1.051	0.082681	-0.33027	0.33243	0.090801	-1.9411	0.30944	-0.2528	-0.50568	0.38301		-0.02311	-0.068899	0.5099	-0.25838	-0.39265	-0.37336	0.61454	0.74619	-0.63698	0.080869	-0.005745	0.062021	-0.023559	-0.23852	0.37816	0.17437	1.8133	0.64163	0.27191	-0.25253	-0.043614		-0.21681	-0.087553	1.007	0.92355
20		-0.39849	-1.0544	-0.092192	0.050849	-0.61536	-1.0772	0.1762	0.2344	-1.7755	0.34701	0.7189	-1.0385	0.13693	-0.37686	0.17263	0.27068	-1.9032	0.33431	-0.19892	-0.58884	0.22442		-0.097506	0.068225	0.39809	-0.42435	-0.47666	-0.36455	0.74025	0.58386	-0.43002	0.14579	0.14651	0.11552	0.035029	-0.4059	0.21269	0.13121	1.6848	0.68291	0.26369	-0.3009	0.16765		-0.026365	0.085855	0.80405	0.87457
20.1		-0.42893	-1.0478	-0.2963	0.022126	-0.59708	-0.97814	0.17828	0.13012	-1.7627	0.46663	0.44804	-0.95775	0.15162	-0.16778	0.26989	0.59522	-1.8522	0.39685	-0.3628	-0.68238	0.20616		-0.028267	-0.067125	0.49086	-0.4763	-0.24771	-0.36434	0.7209	0.47796	-0.43035	0.18733	0.15172	0.12624	0.087638	-0.46554	0.13259	0.20371	1.8948	0.80461	0.25534	-0.48931	0.19424		-0.24495	-0.2284	0.99494	0.83627
20.2		-0.26856	-0.86396	-0.23108	-0.063266	-0.92688	-0.96667	-0.1587	0.14251	-1.8329	0.52837	0.067598	-0.94068	0.31383	-0.3485	0.36915	0.07285	-1.9018	0.42674	-0.44135	-0.33526	0.13173		-0.031084	0.1	0.44026	-0.49584	-0.39097	-0.24481	0.71897	0.44781	-0.36417	0.092797	-0.029417	0.17624	0.025158	-0.34521	0.007082	0.17618	1.8876	0.60472	0.21697	-0.27847	0.045497		-0.038351	-0.20378	0.67804	1.0354
20.3		-0.36391	-0.85498	-0.24461	0.073201	-0.50657	-0.90813	-0.10954	0.23103	-1.5652	0.2445	0.34874	-0.94212	0.13537	-0.1622	0.25054	-0.15315	-1.5721	0.49576	-0.17506	-0.22943	0.14186		-0.077275	-0.14139	0.2374	-0.45554	-0.28521	-0.34364	0.83618	0.41906	-0.42585	0.10402	0.027974	0.12184	0.062762	-0.22299	0.16618	0.19935	1.8984	0.52137	0.16301	-0.31216	0.30655		0.0068703	-0.098182	0.88019	0.9058
20.4		-0.52102	-0.89961	-0.23986	0.28601	-0.61038	-1.0183	-0.24346	0.1796	-1.631	0.48646	0.40491	-0.90644	0.25532	0.20917	0.24505	-0.075703	-1.4965	0.29434	-0.17266	-0.37279	0.24889		0.026434	0.075573	0.20378	-0.4267	-0.36862	-0.34728	0.7136	0.33083	-0.21843	0.19737	0.001585	-0.069709	0.19903	-0.33094	0.023641	-0.000633	1.8712	0.54222	0.23926	-0.21697	0.25622		0.15616	-0.076905	0.73707	0.84804
20.5		-0.32987	-1.0788	-0.20421	0.24775	-1.0884	-0.87133	0.11963	0.34946	-1.5661	0.57657	0.18812	-0.83773	0.048582	0.049772	0.24002	0.011861	-1.3457	0.51838	-0.36215	-0.3125	0.28055		0.10532	-0.006244	0.22956	-0.35879	-0.38278	-0.24416	0.89659	0.60681	-0.50816	0.31466	0.14465	0.16944	0.1399	-0.35486	-0.034876	0.15903	1.8404	0.57804	0.33057	-0.42421	0.33289		-0.1305	-0.035414	1.0016	0.90649
20.6		-0.42248	-0.89819	-0.1992	0.31665	-0.74465	-0.87643	0.084059	0.15776	-1.466	0.55095	0.3522	-0.80168	0.25455	0.042173	0.15364	-0.33489	-1.4142	0.66182	-0.30932	-0.3169	0.21218		0.091991	-0.10661	-0.011919	-0.306	-0.3722	-0.35642	0.91641	0.52675	-0.34145	0.13664	0.098226	0.04737	0.14064	-0.47069	0.12298	0.30661	2.0371	0.74887	0.22738	-0.29205	0.39301		-0.4167	0.031389	0.85428	0.78197
20.7		-0.39968	-1.0632	-0.24828	0.224	-0.56232	-0.97957	0.14858	0.20058	-1.4852	0.43136	0.21695	-0.88613	0.17824	-0.08696	0.18942	0.082293	-1.485	0.70799	-0.22942	-0.30145	0.28698		0.014413	-0.017557	0.038972	-0.42579	-0.34087	-0.4805	0.99347	0.37644	-0.4781	0.1433	0.12091	-0.1595	0.021283	-0.17608	0.03665	0.30583	1.6481	0.6491	0.14827	-0.29651	0.2708		0.034519	0.013248	0.99274	0.85577
20.8		-0.24694	-1.0638	-0.31456	0.084526	-0.81554	-0.85905	0.11436	0.35805	-1.5743	0.59481	0.35284	-0.93102	-0.030711	-0.088532	0.090865	-0.36829	-1.5796	0.54949	-0.25178	-0.46531	0.22026		0.000483	0.11688	0.032334	-0.38309	-0.41717	-0.41777	1.0078	0.38559	-0.37186	0.20598	0.07062	-0.018603	0.026811	-0.11369	-0.037414	0.2845	1.9403	0.61701	0.16947	-0.41464	0.41838		-0.0018386	-0.095656	1.1427	0.89561
20.9		-0.41991	-1.209	-0.1394	0.052104	-0.8369	-0.92741	0.12965	0.39408	-1.3945	0.25132	0.58556	-0.92925	0.13302	0.069614	0.093796	-0.42288	-1.5748	0.54663	-0.176	-0.27777	0.36118		0.093183	-0.027589	0.14195	-0.34129	-0.17075	-0.30646	1.0671	0.37977	-0.49717	0.24814	0.19104	0.092598	0.40625	-0.064427	0.17583	0.26982	1.746	0.56807	0.16331	-0.40964	0.19448		-0.086095	-0.010472	0.88622	0.60585
21		-0.39292	-0.94447	-0.19023	0.3928	-0.72309	-0.75697	0.05869	0.5109	-1.2398	0.40185	0.53125	-0.88838	0.059278	-0.024089	0.18261	0.011636	-1.3376	0.20533	-0.35533	-0.40559	0.12583		0.093176	0.10551	0.044545	-0.19981	-0.46493	-0.40703	1.4485	0.29333	-0.42341	0.11479	0.077873	0.24853	0.129	-0.19773	-0.10955	0.26098	2.1914	0.68707	0.2776	-0.38282	0.31851		-0.06737	-0.24264	0.72622	0.62511
21.1		-0.23156	-1.1008	-0.18667	0.1076	-0.66536	-0.88565	-0.021562	0.27356	-1.5293	0.56468	0.29502	-0.91977	-0.087781	-0.003	0.14586	-0.050354	-1.2777	0.35574	-0.33825	-0.51498	0.35249		0.2012	-0.017711	0.12233	-0.090646	-0.50664	-0.45798	1.2513	0.22082	-0.5323	0.028499	0.064211	0.14518	0.12308	-0.023836	0.004586	0.40029	2.8078	0.75787	0.36422	-0.28622	0.43387		0.029935	-0.13309	0.85046	0.94824
21.2		-0.27768	-0.98481	-0.15216	0.10867	-0.86426	-0.79583	-0.022099	0.16519	-1.5723	0.51588	0.37274	-1.0092	-0.05398	-0.12533	0.010877	-0.062999	-1.3668	0.33585	-0.41386	-0.60929	0.3054		0.043316	0.047417	0.10022	-0.38327	-0.79572	-0.33453	1.4518	0.35726	-0.45004	-0.010647	0.026967	0.18453	0.097233	-0.25814	-0.019964	0.37079	2.6846	0.6178	0.3304	-0.2807	0.71192		-0.15235	-0.094902	0.80348	0.84107
21.3		-0.43811	-1.0029	-0.040803	0.31938	-0.76566	-0.8354	0.10885	0.26647	-1.4669	0.46942	0.28989	-1.0037	-0.07308	0.013332	0.035299	-0.10317	-1.426	0.5174	-0.36497	-0.33495	0.12801		0.063504	0.061726	0.11725	-0.29003	-0.4511	-0.29798	1.574	0.27641	-0.54136	-0.11667	0.025274	-0.069023	0.29954	-0.45349	0.10256	0.35512	2.7042	0.69458	0.20284	-0.28333	0.56015		-0.20915	-0.20196	0.86577	0.69407
21.4		-0.40065	-1.0025	-0.21446	0.26661	-0.75285	-0.68377	-0.058637	0.39926	-1.4801	0.55105	0.12316	-0.91431	0.036074	0.05869	-0.013119	0.015818	-1.4728	0.38923	-0.36241	-0.35954	0.24609		0.083318	0.20037	0.16361	-0.22795	-0.11447	-0.29	1.2739	0.21991	-0.56671	-0.014211	0.012101	0.003543	0.17361	-0.39798	-0.088734	0.32107	2.5702	0.63913	0.21902	-0.3009	0.74967		-0.080854	-0.10121	0.76602	0.97926
21.5		-0.39701	-0.92318	-0.2612	0.22286	-0.77867	-0.70815	0.029765	0.51988	-1.6034	0.55422	0.21026	-0.93472	0.092968	0.12964	0.11404	-0.34307	-1.4839	0.57814	-0.35364	-0.55101	0.47683		-0.022102	0.1682	0.32042	-0.14532	-0.37717	-0.33823	1.0917	0.31378	-0.53815	-0.002459	-0.055012	-0.088536	0.25554	-0.3549	0.050724	0.41822	2.5215	0.63441	0.23704	-0.26641	0.46374		-0.20125	0.13839	0.81982	0.60998
21.6		-0.29397	-0.94426	-0.29667	0.39854	-0.88662	-0.80709	0.055886	0.25785	-1.8003	0.35286	0.12776	-0.96366	0.006431	0.11399	0.034456	-0.26449	-1.3948	0.63426	-0.33275	-0.39915	0.29695		0.046046	-0.093417	0.10775	-0.13538	-0.50981	-0.43624	0.73144	0.36989	-0.40371	0.079994	-0.023781	-0.18185	0.1497	-0.23045	0.17531	0.44623	2.5051	0.76093	0.37502	-0.47928	0.92043		-0.26856	-0.071045	0.84413	1.0006
21.7		-0.28698	-0.76639	-0.32235	0.30539	-0.99049	-0.7165	-0.00716	0.39365	-1.8806	0.2632	0.19892	-0.92717	0.10263	0.12062	0.18506	-0.018229	-1.3925	0.56144	-0.33189	-0.34558	0.32711		0.12709	-0.050339	0.19119	-0.13797	-0.44103	-0.34044	0.3164	0.50875	-0.62874	-0.036701	-0.008718	-0.080636	0.12847	-0.36217	0.14849	0.51824	2.5327	0.55313	0.29384	-0.38219	0.30056		-0.33548	-0.0027919	0.73729	0.80729
21.8		-0.48971	-0.86212	-0.22868	0.22978	-0.82293	-0.71949	-0.003526	0.38572	-1.7308	0.45987	0.23999	-0.96433	0.20449	0.1527	0.17627	-0.13737	-1.3362	0.57017	-0.361	-0.30525	0.28477		0.18329	0.081766	0.35576	-0.19067	-0.19983	-0.53689	0.066079	0.40006	-0.38866	-0.16766	0.11041	0.035978	0.16397	-0.46536	0.12092	0.45559	2.4851	0.95326	0.19874	-0.3125	0.4341		-0.12532	0.17808	0.89545	0.8125
21.9		-0.33021	-0.80786	-0.18244	0.21119	-0.96951	-0.91162	-0.048821	0.42639	-1.6392	0.54816	0.03094	-0.98674	0.12445	0.13255	0.037839	-0.05688	-1.2694	0.60019	-0.353	-0.26556	0.31427		0.30518	0.12497	0.29451	-0.15515	-0.2441	-0.19781	-0.73182	0.38295	-0.32672	-0.14216	-0.075728	-0.063724	0.31231	-0.41994	0.027178	0.29384	2.8478	0.56873	0.38553	-0.37698	0.34065		-0.064133	0.12654	0.68378	1.0084
22		-0.41629	-0.98034	-0.10702	0.2657	-0.88642	-0.79453	-0.027075	0.75216	-1.9016	0.69567	0.1136	-1.0188	0.174	0.11556	0.16419	-0.31275	-1.1912	0.56407	-0.22124	-0.23763	0.36824		0.27564	0.17206	0.11489	-0.31361	-0.38536	-0.28727	-0.93626	0.52738	-0.46975	-0.19525	-0.026418	0.054363	0.16851	-0.2454	-0.055125	0.28163	2.8515	0.80412	0.37747	-0.2862	0.58526		-0.30208	-0.087635	0.57079	0.71273
22.1		-0.12654	-0.93438	-0.041895	0.22923	-0.69807	-0.81784	0.002603	0.64353	-1.8379	0.51926	-0.22822	-1.1088	0.13197	0.14953	0.11516	0.40966	-1.0669	0.50936	-0.32252	-0.16626	0.17074		0.22817	0.26491	0.35954	-0.21114	-0.16262	-0.37749	-1.1882	0.44928	-0.47863	-0.31123	0.047713	0.070814	0.14014	-0.37998	-0.008176	0.23561	3.2577	0.67988	0.31906	-0.50102	0.67704		-0.19821	0.11217	0.80328	0.79378
22.2		-0.33513	-0.90827	-0.090159	0.23157	-0.83143	-0.75419	-0.10715	0.35251	-1.6743	0.56883	-0.20024	-1.1615	0.1451	0.1161	0.10005	0.11016	-1.0018	0.47501	-0.37539	-0.31262	0.21096		0.12556	0.28056	0.062131	-0.13312	-0.30825	-0.39162	-1.0007	0.49022	-0.34437	-0.27759	0.038638	0.18412	0.24816	-0.52737	0.079912	0.37594	3.1057	0.67508	0.41846	-0.3967	0.39129		-0.29145	0.22598	0.78064	0.85298
22.3		-0.223	-0.91699	-0.059752	0.24066	-0.9046	-0.70463	-0.076526	0.55719	-1.7152	0.61544	-0.066747	-1.0273	0.27755	-0.033319	0.067344	-0.38451	-0.85767	0.26442	-0.33459	-0.22301	0.2227		-0.06529	0.0882	0.14739	-0.27141	-0.42824	-0.33522	-0.99674	0.46416	-0.3497	-0.17172	-0.086678	-0.042942	0.20187	-0.50203	0.11037	0.24445	3.158	0.68576	0.49215	-0.36379	0.4705		-0.086846	0.15345	0.91048	0.98365
22.4		-0.26489	-0.9801	-0.19884	0.15882	-0.93366	-0.69357	-0.088928	0.66584	-1.7026	0.6302	-0.081517	-0.92933	0.098082	-0.058453	0.15046	-0.073456	-0.8104	0.15049	-0.40522	-0.21476	0.20366		0.21384	0.078427	0.19643	-0.33788	-0.45412	-0.31267	-0.84098	0.511	-0.35882	-0.072499	-0.073104	0.036209	0.16332	-0.2646	0.24297	-0.059171	2.7615	0.71282	0.35033	-0.22735	0.37222		-0.32097	-0.018557	0.82365	0.94667
22.5		-0.39761	-0.78025	0.0014	0.12379	-0.99324	-0.65644	0.026577	0.3285	-1.6551	0.47064	-0.11572	-1.089	0.12246	0.048686	0.015511	-0.40099	-1.1912	0.36938	-0.39817	-0.30507	0.29338		0.14294	0.083398	0.27881	-0.21201	-0.39666	-0.2259	-0.80449	0.45719	-0.34554	-0.45727	0.12965	0.045104	0.16752	-0.34631	-0.030693	-0.04406	2.6112	0.73405	0.15615	-0.44957	0.37162		-0.15416	-0.12814	0.75561	0.65397
22.6		-0.3429	-0.82332	-0.14696	0.20347	-0.99525	-0.68217	0.06532	0.39831	-1.5584	0.51092	0.094409	-1.0351	0.079908	0.085379	0.072515	-0.22377	-1.473	0.58361	-0.30527	-0.35996	0.28821		0.11762	-0.015713	0.21041	-0.20602	-0.25879	-0.31538	-0.65606	0.55335	-0.30063	-0.32754	0.12878	0.12964	0.18842	-0.41515	0.030211	-0.080972	2.2688	0.76931	0.19835	-0.32843	0.4361		-0.19152	0.16819	0.77563	0.88668
22.7		-0.14607	-0.68628	-0.1265	0.32805	-0.97951	-0.74571	0.029385	0.44195	-1.6595	0.2966	-0.13243	-1.0303	0.065639	0.023649	0.17861	0.044077	-1.2212	0.77622	-0.59908	-0.28563	0.17827		0.21583	-0.23718	0.34716	-0.15347	-0.37678	-0.28922	-0.72098	0.52572	-0.26519	-0.067352	0.064813	-0.055155	-0.052273	-0.39161	0.24106	-0.27959	2.046	0.73904	0.18595	-0.2588	0.32242		-0.42002	0.095121	0.49407	0.7345
22.8		-0.31492	-0.73389	-0.12686	0.20011	-1.0342	-0.70245	-0.019237	0.57686	-1.7515	0.57099	0.065771	-0.99117	0.05197	-0.091005	0.07731	0.093198	-0.85405	0.909	-0.42726	-0.13017	0.25006		0.27068	-0.050726	0.25093	-0.22797	-0.36205	-0.46494	-0.7855	0.58785	-0.11195	-0.13344	0.039404	0.079491	0.20051	-0.36529	0.1099	-0.22792	1.9715	0.75897	0.33629	-0.35842	0.42964		-0.25238	-0.13084	0.86028	0.61145
22.9		-0.24612	-0.75373	-0.1343	0.15896	-0.90127	-0.67156	0.16109	0.37369	-1.9183	0.57984	0.21152	-1.0302	0.20544	-0.009282	0.086397	0.13284	-0.71393	1.0932	-0.24451	-0.17499	0.13414		0.26913	-0.039093	0.37504	-0.33279	-0.28564	-0.32415	-0.37992	0.49893	-0.16963	0.017555	0.14128	-0.073767	0.12226	-0.43427	0.10959	-0.2964	2.0019	0.69137	0.2388	-0.17763	0.48342		-0.20636	-0.094435	0.76328	0.83476
23		-0.24136	-0.73218	-0.16497	0.15114	-1.023	-0.74136	0.030893	0.41114	-2.1136	0.53782	0.097664	-1.0591	0.04615	-0.085509	0.17298	0.17729	-0.83572	1.2316	-0.53574	-0.18715	0.31993		0.038441	-0.038659	0.41392	-0.083366	-0.33817	-0.47924	-0.17265	0.48746	-0.35772	-0.079617	0.20792	0.055395	0.20776	-0.22538	0.13488	-0.528	1.987	0.61211	0.25716	-0.40858	0.47512		-0.17515	-0.034967	0.82468	0.78793
23.1		-0.25482	-0.91894	-0.068806	-0.10347	-0.8126	-0.71707	0.008874	0.42556	-2.2251	0.48878	0.21669	-0.98639	-0.026792	-0.19401	0.093438	-0.78626	-0.74568	1.0485	-0.16655	-0.23031	0.36385		0.17148	-0.11084	0.07864	-0.2513	-0.21416	-0.30764	0.098399	0.41358	-0.36834	-0.17436	0.2528	-0.27783	0.12767	-0.27774	0.17672	-0.35951	1.73	0.50875	0.36076	-0.31525	0.13704		-0.44937	0.1084	0.80735	0.78446
23.2		-0.20036	-0.6611	-0.13502	0.014683	-0.86405	-0.82395	0.000957	0.28193	-2.3246	0.41951	0.067288	-1.0238	-0.14622	-0.064085	0.12019	0.02249	-0.77142	1.0237	-0.20099	-0.099866	0.24517		0.067947	-0.14371	0.2622	-0.23202	-0.41495	-0.36889	0.28298	0.45296	-0.42623	-0.010627	0.30153	-0.067466	-0.066514	-0.4476	0.13204	-0.59535	1.6653	0.56576	0.40108	-0.20663	0.40647		-0.099578	0.11677	0.91552	0.97557
23.3		-0.25762	-0.75802	-0.24446	-0.081431	-0.90524	-0.9505	0.18463	0.37889	-2.0387	0.59628	0.09856	-1.0671	0.18788	0.091263	0.07372	-0.47513	-0.85794	0.96778	-0.16373	-0.15518	0.21892		0.17505	-0.024276	0.23506	-0.14971	-0.17737	-0.45265	-0.013594	0.5318	-0.66637	-0.16934	0.21181	0.12079	0.070179	-0.27419	0.073167	-0.70813	1.8668	0.63075	0.36426	-0.21996	0.44437		-0.086559	0.21312	0.94351	0.90706
23.4		-0.2167	-0.87004	-0.19118	0.051129	-0.87765	-0.89578	-0.072028	0.51612	-2.2464	0.26612	-0.18277	-1.045	0.095791	0.058818	0.17175	-0.035417	-0.71422	1.1072	-0.45602	-0.14291	0.25906		-0.11392	0.03915	0.3349	-0.15338	-0.29922	-0.45531	0.003496	0.29278	-0.17294	-0.053953	0.36597	-0.21453	0.37417	-0.37329	0.091653	-1.1073	1.4844	0.81032	0.14494	-0.2356	0.28468		-0.14786	-0.16236	0.83188	0.79679
23.5		-0.31745	-0.73294	-0.20794	-0.082241	-0.98721	-1.0078	0.061405	0.5206	-2.2578	0.25314	-0.065511	-0.98557	0.009684	0.16994	0.18958	-0.22777	-0.79647	1.0864	-0.14483	-0.18421	0.18578		-0.024931	0.003656	0.36902	-0.33513	-0.40593	-0.33105	0.071507	0.24427	-0.22724	-0.088638	0.15463	-0.08506	0.23835	-0.33955	0.029931	-0.95609	1.6752	0.72542	0.25393	-0.14284	0.27509		-0.1526	-0.32571	0.77795	0.7133
23.6		-0.291	-0.7475	-0.17982	-0.099525	-0.82786	-0.86908	0.070378	0.36355	-2.1697	0.012166	0.051337	-1.0086	0.094126	0.36395	0.17328	-0.53553	-0.76556	1.077	-0.24742	-0.26717	0.17592		0.018908	0.21036	0.31267	-0.098997	-0.36432	-0.43243	0.10039	0.24065	-0.39207	-0.096096	0.11258	0.007053	0.096707	-0.28105	-0.11182	-1.2167	1.8997	0.65539	0.25733	-0.24757	0.23568		-0.23365	0.14499	0.77945	0.78761
23.7		-0.29902	-0.81734	-0.25834	-0.15759	-0.71752	-0.85324	0.011249	0.61966	-2.0223	0.30609	-0.13688	-1.1039	0.10976	0.21134	0.14141	-0.36052	-0.6726	0.93988	-0.16795	-0.0013	0.32318		-0.13999	-0.09632	0.25103	-0.23689	-0.23134	-0.36659	-0.031086	0.35548	-0.24463	-0.020084	0.16124	-0.11772	0.30616	-0.18902	-0.021187	-1.0898	1.8511	0.83184	0.34628	-0.2344	0.26256		-0.36388	0.12435	0.87255	0.85763
23.8		-0.16164	-0.87842	-0.3322	0.001037	-0.76421	-0.92308	0.11522	0.60399	-2.2082	0.23132	-0.00317	-1.0065	-0.10053	0.071466	0.049688	-0.54582	-0.65517	1.1025	-0.15238	-0.16819	0.18337		0.047103	-0.001328	0.2927	-0.27914	-0.25743	-0.37918	-0.016913	0.37567	-0.42047	-0.25648	0.3522	-0.13364	0.27987	-0.006016	0.030952	-0.90064	1.788	0.96472	0.26559	-0.29351	0.2763		-0.21007	0.17643	0.89154	0.91274
23.9		-0.34175	-0.78153	-0.044224	-0.046662	-0.86257	-0.78093	0.022822	0.43993	-2.2746	0.21645	0.044862	-0.95444	0.027683	0.16663	0.10219	-0.60166	-0.77573	1.5241	-0.15137	-0.11278	0.28007		-0.085459	0.059066	0.14873	-0.14725	-0.14689	-0.31668	0.33881	0.43341	-0.10468	-0.073915	0.15255	-0.055099	0.23913	-0.15638	0.054863	-0.87275	1.7758	1.1514	0.24758	-0.36261	0.21867		-0.20477	-0.1684	0.67133	0.61968
24		-0.26324	-0.88384	-0.22296	-0.005852	-0.87315	-0.90155	-0.012706	0.33224	-2.2137	0.27379	0.23319	-0.94386	0.064272	0.29681	0.068156	-0.31259	-0.47269	1.6039	-0.12033	-0.14583	0.18938		0.057603	0.00668	0.30077	-0.099572	-0.33027	-0.37831	0.36955	0.47374	-0.42653	0.05745	0.23247	-0.042701	0.14929	-0.095278	0.010846	-0.64104	1.8773	0.94609	0.35145	-0.37407	0.34019		-0.04077	-0.05772	0.99552	0.67894
24.1		-0.28435	-0.85617	-0.45869	0.089281	-0.98639	-1.0555	0.061554	0.48055	-1.9728	0.39736	-0.007012	-0.96051	-0.010143	0.10805	0.17718	-0.23661	-0.62165	1.5201	-0.048874	-0.17589	0.36995		0.037231	-0.1334	0.30484	-0.24823	-0.25973	-0.31009	0.46935	0.38857	-0.53041	0.03887	0.32617	-0.033603	0.37221	-0.45854	-0.0726	-0.79419	1.8682	0.8273	0.24074	-0.33541	0.16587		0.07625	-0.012103	0.72662	1.1674
24.2		-0.22615	-0.86486	-0.2229	0.089905	-0.81767	-1.0391	0.11531	0.25777	-2.0363	0.19893	0.11035	-0.78055	0.009925	0.30665	0.1375	0.25359	-0.49818	1.151	-0.1446	-0.036227	0.27388		-0.010359	-0.047541	0.19535	0.0293	-0.18126	-0.25023	0.67848	0.37731	-0.056101	0.025673	0.41677	0.086138	0.36829	-0.47345	-0.087251	-0.45322	1.8034	1.011	0.23356	-0.19341	0.40178		-0.055	-0.031767	0.70397	0.97376
24.3		-0.18021	-0.79739	-0.24688	0.080262	-0.56315	-1.0554	0.11218	0.36533	-2.071	0.023881	0.11338	-0.89881	-0.061844	0.20539	-0.02492	-0.48867	-0.51833	0.76397	-0.17439	-0.25121	0.059859		0.045929	0.047259	0.22227	-0.10755	-0.10884	-0.24445	0.74845	0.24959	-0.01638	0.028329	0.50125	-0.15605	0.34653	-0.29052	-0.040526	-0.64387	1.9803	0.96323	0.19255	0.086252	0.37543		-0.15193	0.10078	0.86567	0.79204
24.4		-0.2998	-0.80865	-0.17888	0.16672	-0.97525	-0.91549	0.055885	0.44009	-2.2367	0.039665	0.13913	-0.89337	0.057005	0.29957	0.12211	-0.14225	-0.76186	0.89885	-0.17249	0.032132	0.054433		-0.034497	0.000356	0.20487	-0.083055	-0.17525	-0.2205	0.612	0.37162	-0.20196	-0.008041	0.38466	-0.031986	0.32283	-0.15034	-0.01286	-0.40804	1.7756	0.8498	0.19082	-0.068835	0.46409		-0.0015991	-0.23141	0.79992	0.66614
24.5		-0.26619	-0.5674	-0.15363	0.077987	-0.86184	-1.143	0.0589	0.23147	-2.1722	0.18203	0.13919	-0.8207	-0.15648	0.032258	0.10298	-0.51547	-0.94891	0.80505	-0.21878	-0.10961	0.20632		0.032288	0.14313	0.23789	-0.094778	-0.19865	-0.19523	0.96238	0.34491	-0.26137	-0.086002	0.45332	-0.027471	0.30705	-0.20143	-0.14785	-0.23092	1.9253	0.79436	0.3341	-0.078137	0.53601		0.01458	-0.20837	0.82344	0.73848
24.6		-0.32805	-0.77327	-0.32023	0.1142	-1.0009	-1.1708	0.19082	0.2949	-2.0656	0.15671	-0.1296	-1.0593	-0.052486	0.25165	0.085165	-0.16999	-0.51068	0.91031	-0.15756	-0.22477	0.30276		-0.045082	-0.004812	0.19299	0.049676	-0.23702	-0.29313	0.9121	0.42785	-0.28225	0.10367	0.41175	0.10822	0.25766	-0.098231	0.077235	-0.2092	1.8806	0.99392	0.13435	-0.34275	0.32699		-0.16709	-0.10279	0.75161	0.80779
24.7		-0.24852	-0.77549	-0.19106	0.16592	-0.99611	-0.91996	0.16362	0.2213	-2.0086	0.11251	0.17334	-0.97491	0.000786	0.19503	0.047873	-0.28497	-0.35266	0.85091	-0.24561	0.015293	0.32816		-0.057913	-0.02907	0.35558	0.008758	-0.35827	-0.22023	0.87244	0.27564	-0.3713	0.22287	0.37874	0.11698	0.31392	-0.076091	-0.073055	-0.33048	1.9007	0.97433	0.28667	-0.19264	0.38907		-0.10516	-0.167	0.89787	0.5413
24.8		-0.39059	-0.84142	-0.20296	0.25667	-0.84849	-1.1141	0.12702	0.21932	-2.0446	0.072544	0.16792	-0.85683	-0.04425	0.052351	0.20272	-1.2404	-0.21767	0.73668	0.01485	-0.064446	0.31001		0.13259	0.038274	0.49503	-0.099859	-0.37154	-0.16404	0.90563	0.20568	-0.22795	-0.028985	0.43164	-0.026185	0.27717	0.051058	-0.16025	-0.26032	1.9943	0.90192	0.31161	-0.11953	0.47044		-0.19802	-0.033276	0.57726	0.93378
24.9		-0.28733	-0.80239	-0.046314	0.33098	-0.95297	-1.0982	0.091563	0.13653	-1.8727	0.098348	0.06673	-0.93943	0.069033	0.13705	0.070606	-0.65896	-0.22759	0.6503	-0.076859	-0.12929	0.36344		0.003876	0.16161	0.18641	-0.022308	-0.23016	-0.34382	0.56245	0.26769	-0.010606	0.05182	0.5361	0.13362	0.23061	0.011899	-0.37354	-0.048082	1.9694	1.0258	0.32546	-0.13514	0.61704		-0.081648	-0.22688	0.7169	0.80134
25		-0.31641	-0.74018	-0.15266	0.18234	-0.72252	-0.96496	0.16589	0.20027	-2.0675	0.20461	0.22626	-0.66987	-0.031518	0.3069	0.28202	-0.32437	-0.24069	0.6669	-0.0204	0.022159	0.27092		0.17348	0.11884	0.51907	-0.12251	-0.41009	-0.29116	0.73901	0.26902	-0.09281	0.29441	0.34736	-0.043913	0.24685	0.079328	-0.12156	-0.079263	1.9406	0.93025	0.1697	-0.40084	0.54351		-0.079101	0.07301	0.71778	0.74799
25.1		-0.34804	-0.77156	-0.25559	0.35388	-0.87106	-0.95247	0.17806	0.12154	-2.1359	0.32213	-0.064182	-0.92292	0.090483	0.35906	0.26853	-0.89271	-0.37044	0.58635	-0.14565	0.00492	0.1955		0.032935	0.18521	0.32933	-0.048197	-0.3307	-0.15173	0.77253	0.13852	-0.114	0.22396	0.36263	-0.20224	0.23508	0.16782	0.001349	-0.15504	1.9854	0.97606	0.38688	-0.24322	0.39555		-0.16559	-0.02439	0.6771	0.71271
25.2		-0.19606	-0.63138	-0.30895	0.25491	-0.61217	-1.0224	0.14793	0.36694	-1.9345	0.19888	0.033922	-0.80486	0.062947	0.52809	0.19658	-0.86485	-0.26908	0.55215	-0.039572	-0.096724	0.15289		0.0656	0.2224	0.42978	-0.079367	-0.23982	-0.40958	0.73815	0.14975	0.10546	-0.000845	0.41708	0.091789	0.25853	-0.029697	-0.17246	-0.065617	1.8419	0.81178	0.26319	-0.196	0.3051		-0.14506	-0.089795	0.55256	0.79059
25.3		-0.19647	-0.5824	-0.012255	0.038235	-0.76058	-0.97639	0.12896	0.20793	-1.9996	-0.080404	0.16866	-0.61479	0.077034	0.4552	0.22737	-0.2934	-0.027805	0.51737	0.012436	0.002442	0.14213		-0.02791	0.19191	0.3934	-0.034212	-0.28566	-0.027872	0.67154	0.23814	0.050949	0.05523	0.33085	-0.079827	0.10901	0.03507	-0.0908	0.017644	2.0582	0.97479	0.22835	-0.20401	0.24923		-0.33334	-0.038302	0.44226	0.65079
25.4		-0.35313	-0.69529	-0.27806	0.049356	-0.61252	-0.88277	0.19153	0.17741	-1.8353	0.081449	-0.097653	-0.46964	0.024002	0.39079	0.09574	-0.5598	-0.086595	0.36463	0.0088	-0.027563	-0.001669		-0.15718	0.20974	0.41282	-0.19727	-0.373	-0.26992	0.74406	0.28962	-0.10058	0.10348	0.39599	-0.031463	0.16065	0.0964	0.032592	0.034173	1.9699	0.91278	0.25601	-0.32834	0.46377		-0.25902	-0.0316	0.73108	0.7028
25.5		-0.087821	-0.71755	-0.077471	0.19621	-0.61884	-0.92509	0.13033	0.45871	-1.9906	0.31978	-0.08232	-0.70973	-0.040558	0.43124	0.24554	-0.70785	-0.11407	0.18067	-0.067439	0.016512	0.23468		0.10732	0.22582	0.30633	-0.17952	-0.24475	-0.29801	0.75778	0.40645	-0.17005	0.14371	0.4866	-0.051857	0.25977	0.19484	-0.26301	-0.19367	1.9807	0.95594	0.3115	-0.26489	0.58615		-0.30048	0.062581	0.50375	0.77303
25.6		-0.18351	-0.66883	-0.27755	0.15996	-0.55281	-0.99069	-0.019683	0.19143	-1.8387	0.1603	-0.27071	-0.79867	0.17916	0.32651	0.2116	-0.1397	0.068584	0.2808	-0.054651	-0.12639	0.16381		0.078994	0.16848	0.5906	-0.052991	-0.14302	-0.35513	0.79537	0.20346	0.13514	0.012432	0.53479	0.047872	0.17288	-0.000194	-0.03453	-0.032451	2.1044	1.206	0.30477	-0.34226	0.52674		-0.22725	-0.022576	0.66827	0.69716
25.7		-0.23702	-0.6957	-0.099722	0.1769	-0.76324	-0.91408	0.024244	0.47369	-2.1085	0.11232	-0.12004	-0.83493	0.20532	0.50182	0.13054	-0.51943	0.16997	0.27846	-0.21061	-0.019817	0.10903		0.095299	0.15974	0.40408	-0.2213	-0.27916	-0.20186	0.90251	0.26383	0.12392	-0.00527	0.34733	0.054998	0.1707	-0.24674	0.10224	-0.15503	2.1409	1.0357	0.23604	-0.30292	0.39297		-0.25124	-0.055811	0.54295	0.83888
25.8		-0.066972	-0.70949	-0.10845	0.27661	-0.59659	-0.94611	0.086015	0.32467	-1.9728	0.18338	-0.18992	-0.69992	0.18575	0.36162	0.014882	-0.75028	0.022228	0.20531	-0.16923	-0.10937	0.2854		0.046877	0.13534	0.33173	-0.07598	-0.45653	-0.37878	0.86321	0.24147	0.13941	-0.002905	0.37497	-0.26438	0.37319	-0.008698	0.12806	-0.0589	2.1095	0.97057	0.14754	-0.2162	0.30002		-0.13744	0.35643	0.65405	0.6482
25.9		-0.16144	-0.57054	-0.15938	0.13734	-0.64782	-0.83032	-0.012293	0.17315	-1.9753	0.43504	-0.1429	-0.95866	0.080642	0.13801	0.22596	-0.41307	-0.039506	0.12279	-0.21266	0.26914	-0.10259		-0.049004	0.11035	0.20671	-0.21177	-0.36239	-0.47708	0.75754	0.30484	-0.21155	0.17686	0.3045	0.032394	0.44242	0.045201	0.069211	-0.079627	1.9978	0.75849	0.22758	-0.19256	0.48549		-0.23181	0.023505	0.62944	0.87835
26		-0.26035	-0.51322	-0.10856	-0.078011	-0.55674	-0.89719	0.056037	0.41721	-1.9041	0.25995	-0.17765	-0.69718	0.054276	0.20833	0.2204	0.11745	0.016727	0.27528	-0.11003	0.2019	0.000276		0.094175	0.081355	0.37531	-0.21047	-0.33602	-0.29452	0.77937	0.3192	-0.098766	0.10068	0.19168	-0.075109	0.20283	0.086846	0.19909	0.034391	2.1991	0.94039	0.4603	-0.16599	0.33946		-0.28834	0.0044937	0.69893	0.91838
26.1		-0.2706	-0.62472	-0.36033	-0.11962	-0.48565	-0.82045	0.13818	0.48712	-1.9429	0.16515	-0.24764	-0.82105	0.17719	0.41007	0.043144	-0.27948	-0.00275	0.27885	-0.14937	-0.015271	-0.17739		0.026124	0.11743	0.26756	-0.048899	-0.4776	-0.5238	0.67988	0.25377	0.000563	-0.01581	0.41782	-0.079559	0.37487	-0.11176	0.095147	0.078111	2.1855	0.9982	0.29408	-0.10034	0.26886		-0.17656	0.13001	0.5902	0.89364
26.2		-0.24209	-0.61665	-0.1249	0.14949	-0.45576	-0.84103	0.16947	0.64709	-1.8604	0.13618	-0.3024	-0.93564	0.14562	0.30987	-0.044209	0.47817	0.047321	0.12426	-0.17987	-0.13206	-0.036705		0.24364	0.19562	0.24886	-0.21391	-0.15848	-0.73173	0.75835	0.32059	-0.051933	-0.036562	0.44855	-0.047682	0.33044	0.072171	-0.016892	-0.044688	2.3755	0.81556	0.35393	-0.22448	0.5268		-0.38317	-0.051651	0.68606	0.76366
26.3		-0.37031	-0.59961	-0.14117	0.14194	-0.45063	-0.80882	-0.004778	0.56129	-1.8382	0.3259	-0.22979	-0.85606	0.16183	0.34522	0.06358	0.32249	0.14786	0.20524	-0.036164	-0.29062	0.25407		-0.03387	0.16931	0.4116	-0.23028	-0.3045	-0.54656	0.8675	0.28418	-0.15826	-0.084723	0.51929	0.17101	0.4101	0.004685	-0.051983	-0.009618	2.0425	0.90339	0.25823	-0.22697	0.39466		-0.079471	0.056703	0.61557	0.70132
26.4		-0.19519	-0.67921	-0.40532	-0.039678	-0.48945	-0.81693	-0.12822	0.34073	-1.8726	0.19048	-0.06497	-0.91377	0.07694	0.61759	0.15539	0.18338	0.19154	0.31588	-0.12073	0.042481	0.27506		-0.022938	0.15667	0.25723	-0.14505	-0.27362	-0.64445	0.6878	0.25248	-0.26971	-0.21212	0.32447	0.12069	0.4318	-0.11686	0.079789	-0.0209	1.9768	0.84949	0.38298	-0.059301	0.41758		-0.38515	0.18708	0.547	0.90012
26.5		-0.098492	-0.66934	-0.18385	0.14109	-0.57407	-1.0216	-0.25052	0.51818	-1.9615	0.23102	-0.15465	-0.74723	0.19265	0.38327	0.16966	-0.12749	0.2298	0.28723	0.089678	-0.046914	0.35495		0.15073	0.18632	0.39108	-0.21935	-0.23867	-0.56162	0.6983	0.19312	-0.34488	0.010198	0.43994	0.16888	0.43806	-0.008311	0.045834	0.36856	2.1883	1.2572	0.40277	-0.18122	0.56325		-0.074105	0.1836	0.53845	0.7838
26.6		-0.13355	-0.70165	-0.039749	0.29116	-0.29887	-0.58554	-0.11671	0.43212	-1.6712	0.31015	-0.04971	-0.62414	0.24827	0.32272	0.12577	0.30184	0.21439	0.51962	-0.28993	0.096943	0.26026		0.20123	0.13602	0.33926	-0.17155	-0.26758	-0.46326	0.75927	0.22547	-0.20331	0.007776	0.45158	0.098974	0.34761	0.11031	0.026576	0.040381	2.2373	1.2341	0.32862	-0.19486	0.38645		-0.39431	-0.044215	0.74711	0.62195
26.7		-0.18246	-0.7465	-0.15709	0.15852	-0.38947	-0.6992	0.047539	0.39272	-1.6622	0.22229	-0.096843	-0.68657	0.27534	0.35027	0.18997	-0.025556	0.33478	0.45008	0.13741	0.05591	0.15273		0.14097	0.070753	0.25575	-0.26544	-0.31067	-0.45977	0.7248	0.20961	-0.15298	0.20896	0.53515	0.14456	0.44617	-0.22929	0.074654	0.01428	2.1517	1.0692	0.37056	-0.19023	0.18554		-0.19289	-0.048536	0.66365	0.86877
26.8		-0.26735	-0.65795	-0.12862	0.09596	-0.26247	-0.73114	-0.017588	0.34879	-1.5806	0.2595	0.065965	-0.67206	0.21784	0.4628	0.16557	-0.29002	0.33723	0.4612	-0.26187	-0.14719	0.088539		0.058616	0.10391	0.22317	-0.17208	-0.27771	-0.3643	0.75158	0.1536	-0.19036	0.38279	0.34782	0.056301	0.40961	-0.17399	0.19084	0.18259	2.0121	1.0751	0.42787	-0.20561	0.085504		-0.13544	0.0079736	0.68817	0.76453
26.9		-0.23658	-0.48849	-0.27988	0.009117	-0.3483	-0.72313	0.17727	0.36265	-1.7102	0.30658	-0.24557	-0.59337	0.14101	0.33184	0.070685	0.14462	0.22058	0.53447	0.031964	0.057033	0.17938		0.14758	0.15307	0.36918	-0.1655	-0.25381	-0.6152	0.78081	0.18057	-0.24346	0.25405	0.51692	-0.071389	0.4251	-0.051484	0.029863	0.22213	1.9314	1.0476	0.39966	-0.17776	0.36655		-0.15102	-0.12447	0.71671	0.70501
27		-0.23472	-0.64954	-0.075451	0.011411	-0.22116	-0.8079	0.027969	0.41749	-1.6638	0.18305	-0.20996	-0.69346	0.15053	0.25661	0.33074	-0.008442	0.062465	0.30867	-0.047484	-0.064266	0.13972		-0.032083	0.074561	0.21387	-0.21924	-0.18389	-0.42906	0.79505	0.2106	-0.23433	0.23391	0.44067	0.20647	0.56522	-0.23034	0.08834	0.18123	1.9688	1.0288	0.26366	-0.27358	0.35937		-0.32168	0.077972	0.65073	0.67517
27.1		-0.16568	-0.5333	-0.1618	0.029572	-0.39706	-0.67491	0.21618	0.30873	-1.4726	0.23612	0.046286	-0.59929	0.18693	0.20121	0.16367	-0.16273	0.2615	0.61634	-0.010045	-0.12535	-0.033487		-0.053399	0.164	0.1953	-0.19597	-0.15137	-0.39144	0.48561	0.20645	-0.31733	0.21131	0.45357	-0.1425	0.51129	-0.10979	0.070705	0.25775	2.1095	1.0692	0.33755	-0.27864	0.35254		-0.2758	-0.14644	0.75769	0.67437
27.2		-0.10785	-0.65	-0.28619	0.00117	-0.311	-0.68473	0.24456	0.24774	-1.3151	0.14311	0.007225	-0.76186	0.10236	0.3272	0.032965	0.12439	0.16492	0.57248	-0.053792	-0.055925	-0.14624		0.2434	0.18476	0.33352	-0.10074	-0.11429	-0.28164	0.45121	0.27575	-0.14808	0.23818	0.45615	0.071159	0.50516	-0.11969	-0.004816	0.25093	1.9502	1.0173	0.42953	-0.2677	0.38608		-0.15873	-0.091474	0.53041	0.89064
27.3		-0.17432	-0.67476	-0.16397	0.034767	-0.32042	-0.8474	0.080199	0.064291	-1.3819	0.2724	-0.043403	-0.70841	0.31679	0.28893	0.15492	0.35383	0.000252	0.5328	0.002724	-0.22692	-0.29289		0.26128	0.12397	0.31614	-0.21285	-0.23538	-0.29857	0.56586	0.1153	-0.098224	0.24405	0.49479	-0.008004	0.44229	-0.12151	0.023462	0.56825	2.1569	1.0539	0.33533	-0.31918	0.49266		-0.15423	0.068739	0.62308	0.7243
27.4		-0.15185	-0.4993	-0.29418	-0.059631	-0.36399	-0.9612	0.16015	-0.06704	-1.4754	0.10026	0.050679	-0.8871	0.16471	0.44457	0.14124	-0.21871	0.2316	0.31144	-0.19878	-0.27861	-0.20086		-0.00024	0.095354	0.091299	-0.062323	-0.13196	-0.37662	0.50673	0.11094	-0.15629	0.29309	0.4492	-0.11384	0.45033	-0.28074	-0.013534	0.52629	2.1273	0.90812	0.30512	-0.19652	0.34874		-0.02619	0.0067807	0.63959	0.80834
27.5		-0.067505	-0.4974	-0.16614	0.013428	-0.35601	-0.71255	-0.12276	-0.14079	-1.4453	0.23738	0.21974	-0.76528	0.060374	0.52507	0.13089	-0.18809	0.10594	0.45513	0.051956	-0.15007	-0.2358		-0.013577	0.087556	0.19005	-0.26295	-0.27445	-0.34216	0.43208	0.1287	-0.2702	0.22968	0.64602	-0.01247	0.48573	-0.117	0.14239	0.39607	1.8612	0.98978	0.32898	-0.1547	0.28459		-0.40492	0.029837	0.80427	0.72126
27.6		-0.14901	-0.66843	-0.23362	0.20211	-0.44055	-0.81999	-0.24267	-0.045411	-1.4382	-0.003159	0.003383	-0.68286	-0.020373	0.22087	0.17161	0.042003	0.063594	0.77222	-0.20579	0.025031	-0.37583		0.12152	0.17545	0.21314	-0.06616	-0.48929	-0.30085	0.47946	0.11022	-0.3972	0.31909	0.46492	-0.11562	0.3488	-0.025801	0.10568	0.56491	1.6314	1.0193	0.29831	-0.37738	0.57615		-0.3525	-0.086715	0.44633	0.44628
27.7		-0.20267	-0.6235	-0.038806	-0.026852	-0.51362	-0.8541	0.11393	-0.2589	-1.3497	0.22259	0.067408	-0.68234	0.083537	0.46155	0.17246	0.3153	0.13567	0.86826	0.074774	0.30838	-0.29057		0.11366	0.32028	0.22978	-0.24039	-0.42416	-0.34073	0.45449	0.19194	-0.26194	0.32998	0.39272	0.13593	0.39825	-0.057012	-0.13345	0.23453	1.6333	1.1606	0.29813	-0.26951	0.17931		-0.1696	0.20111	0.68148	0.64838
27.8		0.002439	-0.58387	-0.25559	0.012278	-0.27246	-0.62608	0.38855	-0.16117	-1.4077	0.32851	0.13807	-0.86511	0.086015	0.41901	0.17333	-0.34858	0.16769	0.82503	-0.28522	0.19929	-0.16275		0.094975	0.27651	0.30376	-0.3383	-0.31576	-0.22952	0.40489	0.11041	-0.47419	0.15467	0.62896	0.18376	0.47477	-0.23468	0.057706	0.47731	1.5598	1.1662	0.33447	-0.36951	0.28613		0.021795	-0.2188	0.82543	0.38683
27.9		-0.064988	-0.47278	-0.23745	-0.10136	-0.31365	-0.63463	0.60069	-0.29269	-1.445	0.43812	-0.061412	-0.65371	0.20949	0.27319	0.092143	-0.11769	0.21226	0.66167	0.027226	0.038102	-0.14103		0.11519	0.23217	0.11291	-0.23557	-0.21535	-0.29163	0.45023	0.15245	-0.50746	0.27316	0.71574	-0.001154	0.23415	-0.017349	0.026528	0.43054	1.3875	1.0295	0.23142	-0.26871	0.25317		-0.12195	-0.020017	0.76978	0.70027
28		-0.20351	-0.52503	-0.17713	-0.015059	-0.32814	-0.75932	0.64351	-0.19646	-1.4272	0.32418	0.17561	-0.54526	0.030195	0.32471	0.12611	-0.034371	-0.11239	0.531	-0.14786	-0.073151	-0.17858		0.053497	0.25427	0.21465	-0.24396	-0.34361	-0.38133	0.25471	0.15454	-0.55839	0.34038	0.58006	-0.062291	0.31526	0.046937	0.083708	0.25824	1.5205	1.1829	0.19956	-0.15414	0.13003		-0.1512	-0.014905	0.6741	0.82074
28.1		-0.12812	-0.41753	-0.20288	0.083989	-0.39442	-0.88187	0.32625	-0.42985	-1.3616	0.19685	0.29617	-0.71725	0.12295	0.33595	-0.015502	-0.070055	0.099733	0.44882	-0.090783	0.015616	-0.22383		0.16483	0.18302	0.095829	-0.29016	-0.61541	-0.5735	0.3606	0.25015	-0.50736	0.34318	0.61151	0.043752	0.39375	0.074738	-0.027965	0.34783	1.3408	1.242	0.34812	-0.36847	0.35999		-0.10386	-0.1033	0.62152	0.56167
28.2		-0.060291	-0.71785	-0.20163	0.12313	-0.33294	-0.81439	0.41113	-0.57626	-1.3291	0.1669	0.012188	-0.69636	0.10706	0.32782	0.067612	-0.28582	0.10752	0.45313	-0.07135	-0.042837	-0.41796		0.11639	0.38564	0.12867	-0.46516	-0.58768	-0.38925	0.42688	0.27138	-0.53465	0.46655	0.41365	-0.058246	0.30682	-0.057838	-0.006367	0.31712	1.5414	1.0413	0.37731	-0.51664	0.53757		0.039896	-0.042059	0.67932	0.75114
28.3		-0.15489	-0.61862	-0.19966	0.15844	-0.25305	-0.71221	0.39435	-0.56051	-1.4519	-0.013825	0.11984	-0.37947	0.054368	0.20078	0.045962	-0.43588	0.11195	0.4972	-0.14545	-0.25966	-0.2748		0.15647	0.2068	0.014383	-0.51461	-0.47493	-0.16963	0.43964	0.32789	-0.6008	0.37879	0.53721	0.049233	0.22056	0.028107	0.037545	0.36435	1.627	0.86597	0.36483	-0.41934	0.25667		-0.04532	-0.047634	0.50276	0.43172
28.4		-0.166	-0.65527	-0.15572	0.13831	-0.25329	-0.59688	0.55624	-0.49561	-1.2316	0.16859	0.16056	-0.6762	0.042668	0.32	0.013659	-0.22895	0.068616	0.30518	-0.005106	-0.23852	-0.22956		0.23462	0.24282	0.24351	-0.54973	-0.2628	-0.312	0.34298	0.34028	-0.85344	0.29039	0.44748	0.0652	0.45608	-0.020589	0.001851	0.20128	1.3574	0.83247	0.25334	-0.26138	0.37357		-0.0042352	0.096042	0.49988	0.75024
28.5		-0.12209	-0.6889	-0.12623	0.12352	-0.22548	-0.90459	0.53187	-0.28476	-1.2311	0.15368	0.21634	-0.39323	0.075996	0.41585	0.16836	-0.56253	0.12255	0.55677	0.047423	-0.084966	-0.268		0.23433	0.34017	0.21213	-0.50952	-0.12153	-0.091064	0.33907	0.19369	-0.67094	0.30547	0.54241	0.14501	0.29654	-0.17948	0.10835	0.24556	1.1993	0.92784	0.089188	-0.24747	0.44611		-0.069593	-0.11671	0.41767	0.32888
28.6		-0.21535	-0.52616	-0.20312	0.12066	-0.26444	-0.82153	0.46511	-0.47319	-1.0984	0.1028	0.13185	-0.63674	-0.13128	0.25	0.027578	-0.6662	0.2775	0.55978	-0.11285	-0.19684	-0.000956		0.21124	0.33985	0.22082	-0.3871	-0.16548	-0.28927	0.019096	0.34432	-0.46718	0.3628	0.30053	-0.034275	0.32234	0.0383	0.19617	0.22117	1.042	0.80568	0.14379	-0.4299	0.42112		0.091594	0.11578	0.42363	0.15412
28.7		-0.15049	-0.44388	-0.19914	0.17593	-0.11992	-0.8625	0.23832	-0.24704	-1.1526	0.27852	-0.096271	-0.43786	0.13269	0.21276	0.02983	-0.69958	0.13106	0.68785	-0.16462	-0.1872	-0.010175		0.007497	0.33822	0.1244	-0.21086	0.00395	-0.43883	0.12167	0.3677	-0.53811	0.46599	0.42794	0.098615	0.24298	0.007635	0.14199	0.051339	1.1547	0.88333	0.16722	-0.26191	0.25077		0.15047	-0.042413	0.70883	0.55025
28.8		-0.1509	-0.55759	-0.13694	0.0623	-0.19877	-0.73313	0.26191	-0.40825	-1.2637	0.36206	0.17455	-0.6427	-0.087325	0.17245	0.027742	-0.32798	0.14405	0.46827	-0.01497	-0.66904	0.030373		0.26702	0.3036	0.25993	-0.38869	-0.085862	-0.53603	0.44222	0.2636	-0.66178	0.42985	0.43959	-0.060579	0.40716	0.11191	-0.014146	0.32461	1.106	0.83004	0.18624	-0.3972	0.14655		-0.12379	-0.15882	0.56306	0.67674
28.9		-0.029982	-0.67585	-0.23586	0.23594	-0.12073	-0.61379	0.3133	-0.43635	-1.2223	0.30938	0.29265	-0.56231	-0.065862	0.17978	0.002939	0.025656	0.24805	0.51017	-0.080312	-0.31436	0.11003		0.088461	0.31126	0.21097	-0.30712	-0.13484	-0.41626	0.24928	0.41732	-0.53186	0.40511	0.63935	-0.00549	0.39756	-0.066572	0.093641	0.86404	1.1742	0.81145	0.093887	-0.28804	0.33264		0.036624	-0.16985	0.43116	0.43
29		-0.23029	-0.67366	-0.2776	0.22194	-0.098732	-0.6714	0.45599	-0.34492	-0.93162	0.15936	0.14911	-0.4267	0.09143	0.35335	0.070795	-0.73271	0.24012	0.45064	-0.033593	-0.51492	0.50556		0.24764	0.34152	0.20365	-0.46054	-0.048026	-0.4682	0.24316	0.38303	-0.78085	0.31884	0.46202	-0.021575	0.56889	-0.069156	0.16441	0.7421	1.2125	0.68765	0.12343	-0.393	0.17042		-6.2759e-05	0.11103	0.32461	0.53288
29.1		-0.21373	-0.60498	-0.42055	0.18178	0.012292	-0.52327	0.33827	-0.059217	-1.0305	0.12428	0.20441	-0.54218	0.013451	0.29852	0.11772	-0.056378	0.22075	0.41351	0.053683	-0.79787	0.15537		0.10666	0.36659	0.23663	-0.62799	0.13988	-0.4709	0.10795	0.47762	-0.48168	0.34073	0.32733	-0.038446	0.41266	0.006033	-0.03391	0.88592	1.0886	-0.22838	0.13459	-0.088069	0.16622		0.023219	-0.059057	0.21456	0.57581
29.2		-0.16697	-0.61339	-0.13564	0.10551	0.013479	-0.5186	0.27165	-0.072662	-1.1646	0.42967	-0.12572	-0.47172	-0.06293	0.20052	0.039717	-0.013643	0.25629	0.20102	-0.005814	-0.34149	-0.10622		0.16874	0.39802	0.28831	-0.73629	0.15059	-0.56203	0.3323	0.24133	-0.43689	0.47313	0.40622	-0.12032	0.33547	0.059525	0.052268	0.70699	1.0959	-1.3813	0.22823	-0.21628	-0.051001		-0.18343	-0.12781	0.19168	0.60128
29.3		-0.20809	-0.50882	-0.26351	0.1594	0.021358	-0.40606	0.17997	-0.044724	-1.1424	0.28155	0.1102	-0.51753	0.083804	0.21552	0.16577	0.11487	0.13482	0.41142	0.063957	-0.33361	-0.16261		0.082202	0.19935	0.27097	-0.71678	0.4068	-0.6591	0.33021	0.34935	-0.4556	0.40241	0.60592	0.2233	0.32922	-0.25311	0.11745	0.50499	1.0023	-1.1136	0.22887	-0.19541	-0.000635		-0.073506	-0.19423	0.45828	0.32178
29.4		-0.2264	-0.53208	-0.37139	0.21655	0.10833	-0.53511	0.22628	-0.10246	-1.1088	0.35094	0.083202	-0.28813	0.024783	0.21724	0.092862	0.28738	0.11327	0.37706	0.068971	-0.50122	0.1015		0.16716	0.51413	0.16978	-0.66272	0.44713	-0.6035	0.13972	0.43343	-0.4669	0.36997	0.5037	-0.063042	0.15201	-0.027615	0.22155	0.62349	1.1609	-1.5441	0.15158	-0.16947	0.15999		-0.054054	-0.12811	0.48905	0.39555
29.5		-0.11234	-0.65279	-0.30896	0.15916	0.10713	-0.51739	0.50325	-0.4535	-1.0989	0.39758	0.11631	-0.48744	0.009002	0.096376	0.040897	-0.008129	0.15972	0.39555	0.036294	-0.28434	0.10323		0.099759	0.23773	0.25333	-0.61521	0.50228	-0.39433	0.2242	0.49009	-0.40158	0.33256	0.47169	-0.016126	0.36572	-0.01475	0.23597	0.46459	1.0511	-1.4829	0.14955	-0.16802	0.06111		0.069396	-0.11928	0.48855	0.60297
29.6		-0.090516	-0.58955	-0.32452	0.12281	0.094093	-0.48588	0.31032	-0.006648	-1.0648	0.058507	-0.042027	-0.58493	0.049966	0.10417	0.045092	-0.56951	0.37531	0.20324	-0.051818	-0.49488	-0.11351		0.2066	0.40941	0.14916	-0.63852	0.38135	-0.56072	0.15118	0.19654	-0.40693	0.29832	0.59896	-0.10105	0.39945	0.047072	0.11842	0.19641	1.0376	-1.5314	0.34129	-0.24523	0.14095		-0.10505	-0.28348	0.49888	0.68422
29.7		0.000358	-0.64094	-0.24224	0.28812	0.094099	-0.37586	0.45507	0.16278	-1.0607	0.45708	-0.14186	-0.47961	0.039702	0.13559	-0.004091	0.53851	0.43075	0.22988	0.041204	-0.21382	-0.31762		0.10679	0.3873	0.33055	-0.52215	0.36977	-0.84291	0.11076	0.26194	-0.40963	0.37051	0.52007	-0.014225	0.52932	0.21015	0.04104	0.036799	1.1314	-1.242	0.23589	-0.28979	0.11267		-0.022381	-0.19306	0.29846	0.55467
29.8		-0.14036	-0.60689	-0.384	0.23752	-0.027238	-0.34762	0.5465	-0.031892	-1.1816	0.29151	-0.35387	-0.34192	0.086021	0.074143	-0.023129	0.46987	0.49622	0.22583	-0.15002	-0.36781	-0.30262		0.041105	0.35674	0.16907	-0.69016	0.6839	-0.83664	0.11433	0.1873	-0.18629	0.22308	0.63772	-0.067899	0.38605	0.24445	0.02659	-0.014321	1.0831	-1.7578	0.22736	-0.206	0.069782		-0.26473	-0.17338	0.27554	0.22628
29.9		-0.10822	-0.5887	-0.12099	0.28596	0.15176	-0.31203	0.69865	-0.25923	-1.2709	0.18195	-0.070992	-0.53792	0.006243	0.37436	-0.024368	0.45053	0.4908	0.21205	-0.082817	-0.573	-0.3866		-0.041741	0.32378	0.28011	-0.53503	0.56318	-0.71854	0.019681	0.15104	-0.42449	0.2527	0.61162	-0.095464	0.47849	0.070649	0.065469	-0.20286	0.98481	-1.4358	0.28155	-0.070581	-0.7122		-0.3018	-0.080599	0.1439	0.68225
30		-0.24689	-0.62847	-0.32751	0.034546	0.13835	-0.3065	0.41551	-0.31943	-1.3299	0.37081	-0.07962	-0.45698	0.17973	0.074927	-0.034366	0.37645	0.38688	0.23277	-0.029434	-0.30529	-0.4238		0.21874	0.31957	0.35667	-0.41112	0.49364	-0.75831	0.088239	0.45708	-0.055683	0.52029	0.36626	0.10406	0.40304	0.024877	0.093578	-0.077401	1.0542	-1.4143	0.25501	-0.20209	-1.1429		0.048229	-0.16306	0.39879	0.6354
30.1		-0.18691	-0.6644	-0.10051	0.066446	-0.016197	-0.32771	0.38083	-0.3294	-1.1542	0.30586	-0.20092	-0.54351	0.16405	0.054877	-0.068697	0.20794	0.32176	0.18784	0.1609	-0.50305	-0.42738		0.31455	0.48129	0.40464	-0.24595	0.57622	-0.87066	-0.13094	0.097307	-0.053251	0.45135	0.63686	0.11286	0.44329	-0.094036	0.18023	-0.10779	1.0845	-1.3724	0.25341	-0.61803	-0.80361		-0.22297	-0.067677	0.57076	0.54812
30.2		-0.14366	-0.47154	-0.15438	0.25792	0.046881	-0.45437	0.52349	-0.14508	-1.1252	0.25979	-0.056361	-0.5708	0.079112	-0.022213	0.17906	-0.12824	0.27293	0.19744	0.033027	-0.41708	-0.47489		0.19235	0.48254	0.41017	-0.12719	0.45467	-0.84678	-0.047067	0.23622	-0.24734	0.45865	0.52	0.16559	0.29338	0.25445	0.11381	-0.36381	1.1696	-1.1412	0.31803	-0.31276	-0.5164		-0.18748	-0.038258	0.17479	0.75536
30.3		-0.14555	-0.52514	-0.28225	0.24389	0.078733	-0.4172	0.52571	-0.13176	-1.1323	0.16264	-0.13206	-0.43977	0.052909	0.075977	0.13936	-0.32614	0.36367	0.48053	0.17747	-0.38877	-0.40638		0.035971	0.42116	0.18879	-0.28741	0.50802	-0.80983	-0.059492	0.18901	-0.42245	0.41521	0.44108	0.14874	0.29683	0.072156	0.14227	-0.15711	1.1729	-1.4559	0.11341	-0.046907	-0.33735		-0.30464	-0.0386	0.0742	0.70096
30.4		-0.42251	-0.53099	-0.15457	0.12463	0.1064	-0.30134	0.66693	-0.2128	-1.2115	0.2133	-0.092513	-0.56321	0.20561	0.064367	0.16749	-0.46924	0.41656	0.57656	0.15786	-0.5893	-0.54893		0.017689	0.35698	0.37279	-0.097223	0.47487	-0.82565	0.20878	0.15153	-0.40886	0.41842	0.6097	0.029427	0.3832	0.14719	0.072791	-0.32207	0.95824	-1.4408	0.25024	-0.26587	-0.40144		-0.05198	-0.023592	0.14477	0.61353
30.5		-0.30195	-0.65393	-0.16251	0.11068	0.12427	-0.17649	0.47821	0.023241	-1.0469	0.43812	-0.44529	-0.55069	0.17882	-0.004279	0.078684	-0.38202	0.29812	0.67992	-0.070292	-0.4287	-0.56404		0.11415	0.38894	0.56037	-0.20691	0.507	-0.79202	0.23724	0.27506	-0.44862	0.35171	0.58921	0.23177	0.40259	0.18208	0.18925	-0.29686	1.0633	-1.2573	0.28274	-0.094754	-0.32395		-0.23958	-0.10086	0.27867	0.56459
30.6		-0.023581	-0.66184	-0.41053	0.099549	0.051188	-0.10973	-0.13524	-0.042483	-0.90747	0.28586	-0.17716	-0.56513	0.13661	-0.039942	0.2018	-0.3807	0.29068	0.61248	-0.14508	-0.83309	-0.44597		0.21017	0.14685	0.40695	-0.78758	0.59605	-0.79451	0.080816	0.21495	-0.34392	0.20744	0.68763	0.22123	0.2805	-0.12299	0.26328	-0.38536	1.4306	-1.324	0.12748	-0.20904	-0.39589		-0.15843	0.035244	0.17824	0.598
30.7		-0.16231	-0.60174	-0.31398	0.20505	0.044501	-0.26231	-0.19377	-0.061032	-1.1285	0.17592	-0.53892	-0.57852	-0.06419	0.044665	0.23611	-0.79988	0.34143	0.63922	-0.065221	-0.83598	-0.63392		0.2356	0.56524	0.22354	-0.86455	0.51315	-0.6878	0.35138	0.1625	-0.36096	0.35248	0.53537	0.1404	0.29541	-0.019652	0.17061	-0.11766	1.4356	-1.3346	0.16625	-0.26155	-0.47887		-0.31822	-0.026558	0.21965	0.68102
30.8		-0.14736	-0.60338	-0.31335	0.2555	0.13046	-0.06318	0.26098	-0.086291	-1.0622	0.22954	-0.12115	-0.4624	0.15544	-0.10366	0.15632	-0.64023	0.4326	0.64097	0.092123	-0.43623	-0.38882		-0.040626	0.30811	0.10211	-0.7197	0.38684	-0.61423	0.41933	0.11747	-0.2971	0.32841	0.71166	0.11541	0.43376	0.017622	0.11288	-0.34026	1.4472	-1.2739	0.14968	-0.2173	-0.38198		-0.29379	-0.0016037	-0.079142	0.75134
30.9		-0.22837	-0.59728	-0.21172	0.15617	0.19042	-0.13303	-0.0339	0.10485	-1.1304	0.15866	-0.14305	-0.41297	0.24999	-0.14772	0.14693	-0.6906	0.56	0.66903	-0.099848	-0.86778	-0.60735		0.1342	0.33999	0.2483	-0.53254	0.50052	-0.71777	0.34147	0.28497	-0.18388	0.11738	0.53986	-0.02489	0.15341	0.11171	0.084908	-0.19592	1.2903	-1.0454	0.34272	-0.17458	-0.44416		-0.005892	0.093884	0.20911	0.35534
31		-0.2891	-0.46618	-0.33568	0.29619	0.019719	-0.25597	0.037049	-0.037819	-1.3153	0.095219	-0.046247	-0.60015	0.38024	-0.17915	0.12993	-0.78996	0.55245	0.6565	0.21344	-0.49594	-0.60711		0.065984	0.29332	0.28848	-0.53171	0.36855	-0.64245	0.46375	0.34108	-0.3479	0.20811	0.59973	0.088091	0.26794	0.10129	0.19416	-0.21215	0.9811	-1.114	0.18619	-0.19131	-0.48731		-0.24454	0.20506	0.30325	0.66387
31.1		-0.070401	-0.46701	-0.33605	0.343	0.007817	-0.20738	-0.23006	-0.094108	-1.2255	0.2572	0.16508	-0.41054	0.35794	-0.044871	0.09941	-0.60437	0.58877	0.80571	-0.11461	-0.66525	-0.4373		0.092812	0.54736	0.19847	-0.60416	0.32472	-0.71715	0.94004	0.18202	-0.22278	0.31961	0.66254	-0.038925	0.37923	0.054936	0.27482	-0.33657	1.1882	-1.1494	0.31176	-0.022779	-0.63828		-0.18218	0.078917	0.11418	0.93061
31.2		-0.14011	-0.48863	-0.12977	0.29541	0.092964	-0.27122	-0.11712	0.12372	-1.0945	0.30903	-0.026728	-0.4695	0.28759	-0.22436	0.011374	-0.57749	0.5496	0.6185	-0.02496	-0.64423	-0.57411		0.045388	0.58134	0.17256	-0.53617	0.34553	-0.6045	1.1982	0.17175	-0.27894	0.43872	0.7275	-0.085628	0.32303	0.20629	-0.1143	-0.23292	1.1741	-1.0129	0.13625	-0.23338	-0.61739		-0.4351	-0.044295	0.22825	0.52119
31.3		-0.15723	-0.63355	-0.06598	0.27587	-0.025345	-0.15857	0.087907	0.06797	-1.0268	0.031451	0.28238	-0.46847	0.23897	-0.11174	-0.026075	-0.35439	0.43464	0.65043	-0.20203	-0.57806	-0.68037		0.031092	0.49571	0.2648	-0.62932	0.40037	-0.43715	1.1592	0.070493	0.004524	0.42452	0.62356	-0.14637	0.4298	0.016535	0.22905	-0.36087	1.2692	-0.96322	0.33481	-0.12344	-0.69711		-0.26554	-0.10248	0.12773	0.56939
31.4		-0.15502	-0.57989	-0.10085	0.24001	0.004842	-0.15903	0.10202	-0.064421	-1.1423	0.11302	-0.011163	-0.43682	-0.021366	-0.23512	0.1432	-0.45416	0.48973	0.67889	-0.18967	-0.28136	-0.58235		0.054328	0.41385	0.19089	-0.43778	0.27433	-0.56447	0.98368	0.18629	0.16276	0.29359	0.61009	0.085416	0.35313	-0.086326	0.15195	-0.16823	1.1474	-0.90599	0.40125	-0.48064	-0.54412		-0.16637	-0.11385	0.19135	0.73136
31.5		-0.18368	-0.46595	-0.22027	0.25418	-0.008962	-0.35904	-0.0061	-0.043435	-1.1229	0.12648	0.3287	-0.5614	0.13608	-0.31835	-0.006933	-0.53436	0.70811	0.66865	-0.1368	-0.16405	-0.61591		0.17913	0.53054	0.27885	-0.47492	0.40333	-0.53102	0.98193	0.22708	0.13701	0.24853	0.61364	-0.086599	0.28133	0.035714	0.13031	-0.2128	1.0345	-1.1305	0.44187	-0.31273	-0.6541		-0.18077	0.064049	0.02715	0.57845
31.6		-0.20911	-0.69158	-0.20385	0.21212	-0.060156	-0.11746	0.10294	0.024585	-1.0944	0.043313	0.13767	-0.45829	0.003683	-0.30521	0.14534	-0.45512	0.75224	0.65398	-0.18693	-0.32721	-0.33881		0.090157	0.61735	0.38949	-0.53997	0.16981	-0.50683	0.50638	0.14338	0.07127	0.061191	0.46531	0.15418	0.39197	0.015854	0.19007	-0.25048	1.285	-1.0504	0.30497	-0.13246	-0.60633		-0.091748	0.21625	0.16607	0.49968
31.7		-0.21482	-0.58441	-0.10121	0.20899	0.1457	-0.14298	0.20192	0.047675	-1.0452	-0.020764	0.20989	-0.47271	0.084406	-0.16409	0.13177	-0.73749	0.67929	0.71929	0.012652	-0.57205	-0.29466		0.26792	0.78313	0.21394	-0.41335	0.11092	-0.59652	0.34475	0.24732	0.25327	0.37249	0.7899	0.10084	0.29176	0.15785	0.316	-0.27243	1.314	-0.79499	0.27013	-0.090348	-0.46307		-0.15038	0.16319	0.15886	0.59244
31.8		-0.11925	-0.57863	-0.2857	0.22174	0.12991	-0.15206	0.1226	-0.093332	-1.258	0.20178	0.22524	-0.53968	0.19593	-0.24918	0.052663	-0.51546	0.8018	0.80511	-0.2844	-0.36244	-0.42145		0.046772	0.57785	0.25668	-0.66106	0.13848	-0.49639	0.48507	0.32451	0.29913	0.21917	0.61371	0.078722	0.22793	0.065754	0.12434	-0.27252	1.4033	-0.90084	0.15241	-0.1482	-0.51762		-0.14838	0.034785	0.19647	0.66056
31.9		-0.039795	-0.70253	-0.29609	0.20608	0.17543	-0.15292	0.077691	-0.12226	-0.91728	-0.167	0.13312	-0.74943	0.050746	-0.33578	-0.043959	0.092606	0.56358	0.75854	0.020732	-0.47013	-0.64043		0.27421	0.6673	0.33403	-0.54698	-0.09608	-0.36669	0.46212	0.26025	0.20507	0.19269	0.75428	0.13788	0.16948	0.21278	0.18268	-0.36761	1.6749	-0.91973	0.35125	-0.003936	-0.61389		-0.18906	-0.086296	0.22054	0.64607
32		-0.16599	-0.51922	-0.16931	0.079759	0.090364	-0.28146	0.15169	-0.10495	-0.94351	-0.11853	0.28941	-0.41297	0.04262	-0.39675	-0.020321	0.437	0.47995	0.72793	-0.066042	-0.36271	-0.65429		0.066742	0.56729	0.25152	-0.76932	0.21247	-0.49361	0.32788	0.27044	0.15729	0.56669	0.71499	0.09122	0.30135	0.081149	0.134	-0.087189	1.8776	-0.71451	0.35058	-0.32163	-0.53861		-0.095733	0.037632	0.20498	0.693
32.1		-0.22529	-0.51119	-0.17161	0.012802	0.000697	-0.087743	0.12989	-0.068122	-0.72925	-0.069448	0.33039	-0.655	-0.005578	-0.2571	-0.008194	0.090241	0.30418	0.49954	-0.18295	-0.16078	-0.54713		0.14927	0.59448	0.45754	-0.5964	0.10518	-0.44913	0.57793	0.094811	0.22453	0.48047	0.68495	0.344	0.31478	-0.02867	0.11224	-0.3041	1.8305	-0.85379	0.067196	0.012076	-0.27487		-0.022776	0.11322	0.077638	0.66509
32.2		-0.21484	-0.51776	-0.28444	0.16478	0.19542	-0.34114	0.062173	-0.18751	-0.35132	0.025651	0.3656	-0.4463	0.089239	-0.483	-0.12602	0.39677	0.46298	0.60046	-0.13035	-0.43323	-0.21342		0.089355	0.71645	0.28897	-0.55024	0.122	-0.41286	0.624	0.32443	0.28488	0.35388	0.63492	-0.013354	0.37457	-0.061011	0.28081	-0.17968	1.8583	-0.81942	0.246	-0.37306	-0.78165		0.00021345	-0.1008	0.073361	0.50122
32.3		-0.15827	-0.67318	-0.14669	0.14004	0.24643	-0.12223	0.26816	-0.28266	-0.26462	0.099438	0.33471	-0.57023	0.15713	-0.59198	0.089825	0.48669	0.38313	0.61484	0.10988	-0.46004	-0.20074		0.049216	0.83456	0.28878	-0.28672	0.19926	-0.46802	0.93398	0.36391	0.44584	0.19651	0.83317	0.16837	0.21829	-0.036929	0.2542	-0.25173	1.8143	-0.87132	0.24458	-0.009198	-0.58967		0.015546	-0.0076551	0.005461	0.68009
32.4		-0.18923	-0.52357	-0.3457	0.047857	0.40556	-0.18002	0.13297	-0.20396	-0.23733	0.001097	0.11568	-0.40388	0.086495	-0.42326	0.051304	0.44107	0.48964	0.49493	-0.031908	-0.64472	-0.15037		0.19841	0.74552	0.51225	-0.49284	0.2478	-0.48869	0.92039	0.30252	0.30243	0.42168	0.6879	0.045832	0.31308	-0.20049	0.39439	0.030055	1.6306	-0.9034	0.26619	-0.23888	-0.58511		-0.11723	0.09234	0.04164	0.58072
32.5		-0.28837	-0.48328	-0.23515	0.22912	0.47059	-0.26391	0.3373	-0.12632	-0.32238	-0.11207	0.14417	-0.48142	0.066817	-0.46369	0.085992	0.17208	0.49945	0.63707	-0.16017	-0.6616	-0.043887		0.13498	0.75539	0.41352	-0.37319	-0.021854	-0.55893	1.0943	0.27842	0.41361	0.4473	0.79619	0.10991	0.37036	0.056691	0.1736	-0.14406	0.2801	-0.95418	0.18848	-0.07748	-0.66631		-0.23029	0.12549	0.20741	0.86927
32.6		-0.005485	-0.61286	-0.33281	0.083775	0.61358	-0.32788	0.39431	-0.29287	-0.56884	0.036978	0.16929	-0.68126	0.22837	-0.30162	0.15505	0.25112	0.5482	0.46745	0.097364	-0.58537	-0.1559		0.28043	0.72046	0.21813	-0.44003	-0.079017	-0.44224	1.197	0.010736	0.4068	0.46539	0.71625	-0.019665	0.44905	-0.077479	0.28064	-0.086092	-0.034135	-1.2106	0.26405	-0.05947	-0.4801		-0.059756	0.15088	0.20647	0.64861
32.7		-0.11048	-0.61524	-0.25576	0.15064	0.46605	-0.28556	0.42919	-0.27604	-0.63194	0.11543	0.017886	-0.43039	0.002763	-0.47944	0.060757	0.52502	0.39951	0.62599	0.16046	-0.56534	-0.35446		0.21589	0.69529	0.18605	-0.49348	0.032858	-0.30965	0.60144	0.2698	0.34147	0.54106	0.58937	0.2703	0.37079	-0.073279	0.23249	-0.26805	0.12715	-1.1971	0.28242	-0.084223	-0.39202		-0.13968	-0.11371	0.015542	0.52908
32.8		-0.15927	-0.48236	-0.27601	0.2179	0.48613	-0.40291	0.26654	-0.11252	-0.65335	-0.020168	-0.027283	-0.50989	-0.027268	-0.21889	0.15626	-0.32773	0.64803	0.36034	0.122	-0.73974	-0.32543		0.093056	0.62987	0.31922	-0.47276	-0.077081	-0.38384	0.80166	0.037734	0.28893	0.45043	0.57979	0.098431	0.23478	-0.064552	0.50177	-0.1294	0.22696	-1.2118	0.33986	-0.15827	-0.48157		-0.060232	-0.066211	0.036525	0.54087
32.9		-0.21759	-0.66622	-0.35178	0.20832	0.35433	-0.20367	0.26407	-0.21087	-0.63037	-0.15354	-0.050727	-0.39842	0.16278	-0.25155	0.01289	-0.024758	0.45502	0.47342	-0.022259	-0.4817	-0.21134		0.14674	0.73699	0.43765	-0.37584	0.006331	-0.53705	0.90877	0.22149	0.060801	0.5479	0.86951	0.054474	0.45768	-0.15122	0.46453	-0.16284	0.26109	-1.2932	0.37926	0.011929	-0.58334		0.098923	-0.15	0.081738	0.68
33		-0.19207	-0.54664	-0.16369	0.25708	0.50531	-0.46599	0.25891	-0.41782	-0.64798	0.14788	0.009305	-0.46925	0.066618	-0.093639	0.070771	-0.006157	0.36338	0.44292	0.030854	-0.42743	-0.27377		-0.007584	0.85047	0.39821	-0.54095	0.025304	-0.41157	1.1621	0.27269	0.16997	0.73678	0.66522	0.14568	0.44104	-0.080575	0.54185	-0.14535	0.39062	-1.1773	0.13789	-0.16792	-0.4511		-0.055145	-0.05849	0.30781	0.63552
33.1		-0.10809	-0.49848	-0.27066	0.1297	0.49041	-0.44618	0.42441	-0.39546	-0.57127	0.14846	-0.25669	-0.45718	0.060361	-0.15407	-0.006822	-0.48957	0.31943	0.4492	0.083779	-0.50729	-0.22179		0.20086	0.85797	0.35118	-0.35282	-0.19297	-0.59547	1.5031	0.071564	0.2176	0.67745	0.83446	0.20095	0.58227	0.12826	0.45664	-0.14238	0.61008	-1.3094	0.43062	-0.13608	-0.45793		-0.23427	-0.10422	0.2536	0.51522
33.2		-0.015918	-0.52813	-0.31242	0.30792	0.54019	-0.26512	0.55216	-0.079507	-0.5862	0.19441	-0.040164	-0.60416	0.11038	-0.27238	0.051264	-0.014724	0.10594	0.45488	0.20014	-0.55175	-0.29661		0.12927	0.73899	0.32219	-0.52954	-0.19265	-0.4896	1.1542	0.19485	0.32318	0.52004	0.8719	0.10582	0.25838	-0.11326	0.36296	-0.12895	0.78452	-1.1346	0.17365	-0.14445	-0.36835		0.096144	-0.14719	0.18064	0.36737
33.3		0.10111	-0.45156	-0.2245	0.25334	0.36873	-0.25897	0.20328	-0.10008	-0.5216	0.31415	-0.15938	-0.46425	0.090386	-0.23503	0.13854	-0.32051	0.3119	0.71531	0.1422	-0.48737	-0.37827		0.13663	0.77962	0.44228	-0.39807	0.054099	-0.48455	1.3888	0.054917	0.1043	0.50567	0.93865	-0.068616	0.43408	-0.006785	0.39594	-0.25499	0.85762	-1.2276	0.37769	-0.22065	-0.59049		-0.036214	-0.19652	0.14096	0.73483
33.4		-0.11821	-0.4158	-0.085247	0.32998	0.47646	-0.17339	0.11871	0.11723	-0.53355	0.1662	-0.10684	-0.40658	0.027202	-0.21021	0.1799	-0.26739	0.24031	0.78825	0.14741	-0.72087	-0.27047		-0.021203	0.89119	0.31723	-0.39481	-0.19988	-0.39651	1.4918	0.25421	0.22764	1.1192	0.65492	-0.048105	0.50432	-0.14468	0.51255	-0.22037	0.74392	-1.0768	0.32527	0.099134	-0.37807		0.12479	0.013753	0.46181	0.26267
33.5		-0.10506	-0.40773	-0.11787	0.36686	0.50795	-0.21972	0.2538	-0.27094	-0.71505	0.17853	-0.055131	-0.30712	0.006365	-0.23179	0.1442	-0.19444	0.46166	0.72072	-0.020023	-0.71035	-0.4385		0.025164	0.76048	0.23816	-0.55432	-0.087474	-0.33078	1.0084	0.13902	0.25894	1.2207	0.70562	-0.16899	0.2739	-0.060471	0.52545	-0.10162	0.46809	-0.93649	0.32044	-0.063988	-0.47981		0.060626	-0.09853	0.29476	0.71714
33.6		-0.13135	-0.46305	-0.27297	0.23217	0.44638	-0.37702	0.31827	-0.11837	-0.55044	0.066729	-0.12269	-0.55032	0.16224	-0.2978	0.065396	0.28321	0.33177	0.75099	0.18759	-0.597	-0.075886		0.047048	0.76937	0.2803	-0.5604	-0.047257	-0.22952	0.92529	0.060932	0.14199	0.98085	0.97581	-0.06013	0.37628	-0.18363	0.093556	-0.24012	0.50237	-1.2027	0.080798	-0.30636	-0.45121		0.07877	-0.37665	0.23254	0.62816
33.7		-0.13319	-0.41282	-0.32899	0.45145	0.32536	-0.28242	0.1942	0.087172	-0.45204	0.22725	-0.34396	-0.58957	0.18013	-0.50089	0.085065	0.37612	0.43771	0.89972	0.053939	-0.47919	-0.1622		0.1354	0.83018	0.22451	-0.40662	-0.12222	-0.14548	0.62825	0.28538	0.1981	0.97594	0.83878	0.067377	0.37905	0.002741	0.32911	-0.30897	0.64347	-1.313	0.43533	-0.19742	-0.43768		0.11335	0.018887	0.23001	0.51321
33.8		0.15705	-0.4784	-0.14434	0.35798	0.11124	-0.23583	-0.01146	0.016519	-0.50476	0.20812	-0.18421	-0.43323	0.037335	-0.38071	0.11971	0.33339	0.85018	0.80507	0.19018	-0.34778	-0.020934		0.11224	0.75467	0.43792	-0.41211	-0.039179	-0.22672	0.3022	0.061103	0.27283	0.66609	1.0985	-0.074221	0.5442	-0.10345	0.44538	-0.09968	0.82181	-1.255	0.41669	-0.26555	-0.71044		0.070521	-0.010222	0.13719	0.71202
33.9		0.011309	-0.51998	-0.24395	0.37407	0.16953	-0.30513	0.10962	-0.082314	-0.673	0.43873	-0.33564	-0.49293	0.16271	-0.29699	0.27291	-0.083896	1.1975	0.43643	0.14905	-0.5872	-0.002804		0.12499	0.73425	0.44267	-0.40572	-0.048674	-0.15873	0.18821	0.23097	0.20617	0.72083	1.1673	-0.1094	0.35072	-0.20975	0.38915	-0.017841	0.7565	-1.3165	0.36693	-0.2284	-0.5494		0.14253	-0.12362	0.16135	0.59934
34		0.041885	-0.51531	-0.23625	0.52833	0.20026	-0.028458	-0.081678	-0.004376	-0.80198	0.20183	-0.29222	-0.36102	0.035754	0.2801	0.24083	0.10415	1.3467	0.37297	0.23303	-0.69406	0.069752		0.13833	0.58885	0.31633	-0.372	-0.090968	-0.3146	0.88193	0.2227	0.12391	0.65284	0.97554	0.074042	0.50724	-0.23325	0.29434	0.019367	0.51008	-1.4071	0.27722	-0.18671	-0.47914		-0.10713	-0.12712	0.37606	0.49397
34.1		0.014073	-0.48999	-0.22761	0.51662	0.11609	-0.3651	-0.060776	-0.011494	-0.746	0.13387	-0.48011	-0.45696	0.073256	0.30185	0.15995	-0.32099	1.1337	0.10041	0.20356	-0.70749	0.14189		0.11202	0.56494	0.35169	-0.38184	0.040192	-0.16753	1.5237	-0.094752	0.040397	0.18182	0.78681	0.21705	0.37934	-0.16763	0.32247	-0.17748	0.41165	-1.1982	0.45115	-0.076613	-0.77715		0.1799	-0.17418	0.07468	0.47539
34.2		-0.19409	-0.5032	-0.17822	0.49621	-0.093119	-0.19956	-0.23681	0.040085	-0.64455	0.33145	-0.34629	-0.40689	0.13851	0.064891	0.10041	0.17586	1.3901	0.33979	0.13566	-0.58518	0.12202		0.088431	0.6146	0.31036	-0.28026	0.098905	-0.060828	1.7207	0.077404	0.06915	-0.52699	0.63339	0.28794	0.33586	-0.074603	0.34167	-0.29313	0.61015	-1.2223	0.13537	-0.32513	-0.5939		0.0026615	-0.32224	0.081672	0.65638
34.3		-0.085206	-0.58271	-0.20594	0.5215	-0.19756	-0.31533	-0.22095	0.19325	-0.8887	0.15156	-0.55281	-0.51905	0.27558	-0.18538	-0.018173	-0.057537	1.437	0.59548	0.26015	-0.75891	-0.063584		0.1728	0.66119	0.22575	-0.30334	0.038328	-0.12415	1.1135	0.19945	0.20261	-0.9496	0.75201	0.068207	0.47267	-0.20015	0.31051	0.033297	0.61649	-1.3147	0.25034	0.064019	-0.47694		0.034201	-0.5027	-0.047333	0.4613
34.4		-0.022823	-0.4395	-0.19483	0.57742	-0.47726	-0.39088	-0.08682	0.13475	-1.0491	-0.062158	-0.19617	-0.44984	0.28785	-0.021281	0.12041	-0.089903	1.2516	0.44962	0.26503	-0.57759	-0.19311		0.17791	0.72297	0.27074	-0.20616	0.22659	-0.073352	1.137	0.023392	0.052672	-0.59973	0.96077	-0.02329	0.32408	-0.2254	0.38854	-0.049412	0.64898	-1.3744	0.34871	-0.29689	-0.38304		-0.26206	-0.32125	0.21681	0.54949
34.5		-0.12061	-0.37487	-0.12522	0.44586	-0.32705	-0.22352	-0.30683	0.10374	-0.92068	0.1852	-0.33664	-0.52345	0.21004	-0.14191	0.14419	0.24556	1.2491	0.57821	0.075966	-0.54554	-0.14317		0.16673	0.77559	0.3497	-0.19858	0.11367	-0.18829	0.95313	0.16434	-0.076729	-0.31965	0.97733	0.10416	0.4216	-0.44574	0.3125	-0.15605	0.57652	-1.3275	0.36385	-0.12529	-0.71142		0.037534	-0.42835	0.10876	0.60848
34.6		-0.13447	-0.40248	-0.17997	0.35852	-0.66799	-0.017429	-0.34554	-0.000308	-0.88213	0.088821	-0.58699	-0.58258	0.26584	0.14189	0.27675	-0.098658	1.2034	0.97264	0.21072	-0.59101	-0.32707		0.13769	0.71455	0.2991	-0.16293	0.12108	-0.10853	0.78791	0.087463	0.21087	-0.50471	0.82038	0.26841	0.2682	-0.2166	0.25219	-0.15691	0.68293	-1.2506	0.112	-0.19295	-0.54156		0.15431	-0.4148	0.11268	0.64886
34.7		-0.17307	-0.45574	-0.1512	0.57826	-0.59761	-0.048256	-0.4176	-0.16521	-0.81114	0.10313	-0.51495	-0.38762	0.24375	0.094366	0.11444	0.26714	0.89421	0.91535	0.22426	-0.56466	-0.29028		0.20177	0.68995	0.2103	-0.17594	0.15826	-0.20306	0.77366	0.015825	0.28823	-0.40291	1.2025	0.31191	0.26864	-0.26337	0.34216	-0.084609	0.62842	-1.2715	0.2861	-0.2464	-0.6786		-0.011649	-0.63727	0.11963	0.77194
34.8		-0.000136	-0.43122	-0.16409	0.34625	-0.5453	-0.13561	-0.61226	0.093657	-0.8149	0.13473	-0.28555	-0.54766	0.27435	0.091232	0.1706	-0.35645	1.1082	0.51693	0.063056	-0.62404	-0.12145		0.20707	0.72041	0.2464	-0.11882	0.35372	-0.08388	0.86015	-0.007389	0.12312	-0.52798	0.98507	0.23384	0.21137	-0.31265	0.36676	-0.212	0.83463	-1.3434	0.27608	-0.054102	-0.63246		0.0098058	-0.44557	-0.10505	0.83243
34.9		-0.1265	-0.49509	-0.31426	0.452	-0.45732	-0.17622	-0.88835	0.19505	-0.88183	0.10986	-0.45962	-0.66538	0.12914	0.00931	0.024191	0.18673	1.079	0.5878	0.33053	-0.45635	-0.26059		0.076721	0.718	0.18982	-0.16175	0.38422	-0.17306	1.0708	0.16471	0.08669	-0.7887	1.0751	0.20235	0.32907	-0.45423	0.3825	-0.11549	0.70398	-1.1862	0.20703	-0.13933	-0.59616		0.0040685	-0.41301	-0.090352	0.63724
35		-0.045277	-0.4596	-0.075475	0.43682	-0.43438	0.007373	-1.0634	0.005862	-1.1156	-0.030707	-0.44611	-0.58792	0.18284	0.13902	0.069854	-0.31559	1.1415	0.55656	0.17441	-0.32514	-0.43122		0.27237	0.67743	0.28916	-0.19773	0.34164	-0.029319	1.2894	0.086189	0.23231	-0.96148	0.83582	0.091754	0.25617	-0.26207	0.22058	-0.11149	0.9547	-1.271	0.10571	-0.13144	-0.60654		-0.028073	-0.40425	-0.050647	0.62089
35.1		-0.23346	-0.53023	-0.096164	0.55642	-0.67428	-0.029914	-1.1531	-0.095007	-1.3131	0.15674	-0.28662	-0.72826	0.12239	0.065967	0.27574	0.083364	1.1069	0.5335	0.25142	-0.47025	-0.6195		0.040086	0.73636	0.41981	-0.27211	0.44238	-0.22604	1.2785	-0.099944	0.42602	-0.7953	1.1427	0.019941	0.34245	-0.53838	0.20937	0.14228	0.6947	-1.2727	0.19466	0.097389	-0.60256		-0.082664	-0.13585	-0.08321	0.64124
35.2		-0.14103	-0.44667	-0.16287	0.54387	-0.64786	0.010645	-1.1932	-0.14495	-1.5751	0.10049	-0.33525	-0.65178	0.20253	0.067925	0.083166	0.20323	1.3198	0.42613	-0.0231	-0.40322	-0.41373		0.16931	0.78632	0.38223	-0.21407	0.39995	-0.023322	1.2155	0.066589	0.25759	-0.80202	0.83702	0.11136	0.23926	-0.51561	0.18088	-0.082784	0.88036	-1.226	0.24726	-0.18216	-0.80861		-0.12756	-0.45195	0.11735	0.42083
35.3		-0.20907	-0.4364	-0.09516	0.66949	-0.57632	0.044623	-1.3344	0.006489	-1.3423	-0.000371	-0.22531	-0.31599	0.17426	-0.077573	-0.002727	-0.62014	1.5664	0.57783	0.19949	-0.40672	-0.11508		0.139	0.82168	0.41552	-0.11104	0.48597	-0.089798	1.59	-0.018241	0.025296	-1.3796	1.0504	0.093511	0.27651	-0.31482	0.28721	-0.1841	0.6199	-1.3637	0.57161	-0.2372	-0.48081		-0.093096	-0.32533	-0.012308	0.65245
35.4		-0.069688	-0.42042	-0.10259	0.62551	-0.38775	0.11493	-1.1221	-0.10207	-1.4376	0.046833	-0.27419	-0.50169	0.12243	0.18269	0.1344	-0.46609	1.4822	0.55219	-0.071314	-0.44898	-0.13402		0.04483	0.88438	0.35846	-0.14634	0.5805	-0.32022	1.255	0.066649	0.12811	-1.5259	1.0186	0.29863	0.27007	-0.42555	0.28516	-0.15582	0.99265	-1.3331	0.2489	-0.24929	-0.45076		0.097372	-0.34214	-0.036683	0.57375
35.5		-0.083719	-0.38653	-0.25551	0.41345	-0.43046	0.1062	-1.0279	-0.43675	-1.5726	-0.17079	-0.084995	-0.61762	0.25519	-0.002782	0.14394	-0.017157	1.4346	0.57565	0.32465	-0.54763	-0.33981		0.11948	0.84803	0.40022	-0.23306	0.57936	-0.13098	1.2255	0.088355	0.23159	-1.2692	0.97862	0.011769	0.23142	-0.37387	0.37694	-0.10143	1.1513	-1.1572	0.23501	-0.1394	-0.57106		-0.098327	-0.25923	-0.013685	0.47759
35.6		-0.13583	-0.4091	-0.26473	0.48414	-0.23516	0.12942	-1.0098	-0.5276	-1.44	-0.3816	-0.3419	-0.59286	0.16228	-0.056297	0.18693	-0.3847	1.0107	0.72726	0.39263	-0.42717	-0.20065		-0.0762	0.94266	0.14264	-0.065311	0.65498	-0.22277	0.90471	0.12356	0.090767	-1.1103	1.1057	-0.030764	0.3791	-0.30044	0.39227	-0.021939	0.95065	-1.1898	0.29725	-0.23923	-0.5598		-0.31902	-0.31612	-0.068955	0.47211
35.7		0.023231	-0.33354	-0.38216	0.54717	-0.52245	-0.070375	-1.1491	-0.68404	-1.2912	-0.51492	-0.21891	-0.55974	0.25215	0.033021	0.032232	-0.26032	1.0739	1.0008	0.18765	-0.64267	-0.25216		0.044989	0.90768	0.22242	-0.25272	0.63339	-0.25929	1.0065	0.042934	0.052706	-0.90146	1.1049	0.16579	0.30423	-0.24192	0.43611	-0.11405	0.83071	-1.0915	0.25707	-0.019355	-0.34491		-0.3048	-0.34004	-0.10016	0.68467
35.8		-0.1241	-0.46734	-0.21737	0.49393	-0.38213	-0.10341	-1.2877	-0.71097	-1.3938	-0.30216	-0.39753	-0.49444	0.010027	0.028053	0.1073	0.016351	0.72865	0.88566	0.29972	-0.58151	-0.48157		0.00788	0.968	0.34986	-0.12035	0.62816	-0.29752	1.1837	-0.074797	0.20348	-0.65415	1.096	0.088819	0.33153	-0.43507	0.38035	-0.071788	0.75179	-1.102	0.40642	-0.21316	-0.57951		-0.075071	-0.35311	-0.0815	0.71833
35.9		-0.083399	-0.4844	-0.22587	0.58883	-0.41309	0.052498	-1.4302	-0.82679	-1.8188	-0.7933	-0.48109	-0.24676	0.24904	0.02048	0.025944	0.25624	0.28179	0.85837	0.30567	-0.52115	-0.26369		0.1176	0.82452	0.4722	-0.23486	0.46044	-0.26588	1.1375	0.053536	0.14408	-0.37001	1.2071	0.19415	0.29903	-0.4706	0.30944	-0.018163	0.78135	-0.98631	0.32852	-0.50591	-0.43854		0.0015291	-0.28646	-0.067669	0.51533
36		-0.18157	-0.35994	-0.40993	0.52987	-0.3877	0.099815	-1.2182	-0.64648	-1.8135	-0.68798	-0.43066	-0.30501	0.1897	-0.073107	0.27973	-0.28608	0.34271	0.81105	0.26895	-0.49511	-0.45676		0.01104	0.86402	0.37112	-0.42746	0.81165	-0.3364	1.3612	0.056652	0.14305	-0.45489	0.8497	0.11999	0.42795	-0.35482	0.40511	-0.006584	0.85323	-1.0367	0.30693	-0.22036	-0.52979		-0.12604	-0.33519	-0.096024	0.50122
36.1		-0.23424	-0.37096	-0.29041	0.46611	-0.20073	-0.13012	-1.3233	-0.83117	-1.952	-0.67946	-0.31389	-0.42754	0.046256	-0.1396	0.21608	0.28142	0.39936	0.88332	0.24154	-0.6091	-0.13211		0.021892	0.89622	0.39298	-0.21998	0.69158	-0.45301	1.3578	-0.020305	0.28407	-0.52319	0.82835	0.18246	0.35921	-0.32571	0.2558	-0.015742	0.78479	-1.0221	0.53049	-0.26854	-0.48137		-0.29272	-0.25903	0.046207	0.67331
36.2		-0.12684	-0.32256	-0.16832	0.65136	-0.32545	-0.03433	-1.3158	-0.85856	-1.9182	-0.54488	-0.51533	-0.3312	0.030338	0.064597	0.30865	0.36647	0.21775	0.55808	0.306	-0.69641	-0.18465		0.13363	0.91949	0.31786	-0.38719	0.83071	-0.46055	0.91281	0.017643	0.24786	-0.18278	0.91098	0.24929	0.49339	-0.38945	0.34351	0.084929	0.85235	-0.90386	0.31749	-0.32099	-0.51141		-0.013018	-0.33449	-0.13451	0.48549
36.3		-0.017459	-0.58337	-0.2801	0.45858	-0.29789	0.043478	-1.193	-0.90104	-1.7259	-0.48412	-0.25268	-0.58673	0.024572	-0.19893	0.22282	0.22682	0.21965	0.42052	0.35968	-0.38769	-0.13849		0.16048	0.86847	0.34282	-0.08685	0.91695	-0.37559	0.96142	0.000871	0.28719	0.046898	0.916	0.057076	0.39364	-0.29967	0.37911	0.19813	0.77338	-0.89608	0.37754	-0.11664	-0.42712		-0.16063	-0.15319	-0.14892	0.26924
36.4		-0.042458	-0.31981	-0.23005	0.5145	-0.23566	0.067978	-1.1432	-0.77924	-1.6938	-0.50319	-0.22013	-0.52568	0.030841	-0.16441	0.32421	0.21734	0.49877	0.5449	0.4794	-0.50638	-0.16623		0.046875	1.0249	0.34811	-0.13849	0.83185	-0.4349	0.63819	0.084486	0.2933	-0.10964	0.91769	0.19958	0.41631	-0.36867	0.28745	0.10568	0.47534	-0.99202	0.30136	-0.2548	-0.36892		-0.35779	-0.22174	-0.27765	0.6784
36.5		-0.16796	-0.35464	-0.38995	0.42272	-0.19379	-0.104	-1.3702	-0.68227	-1.6471	-0.50638	-0.24607	-0.30206	0.060295	-0.023397	0.3417	-0.12254	0.5376	0.48115	0.24943	-0.45014	-0.29916		0.13355	0.9697	0.17425	-0.15282	0.88946	-0.53846	0.46035	-0.002623	0.23016	-0.21359	0.85571	0.27862	0.31833	-0.30634	0.3666	0.064257	0.41139	-0.90083	0.3482	-0.033572	-0.44586		0.015829	-0.03183	-0.18132	0.58935
36.6		-0.16641	-0.38554	-0.31686	0.31685	-0.29405	-0.043646	-1.2564	-1.0812	-1.1429	-0.54401	-0.16696	-0.3212	0.084575	-0.007092	0.42349	-0.36865	0.43925	0.34041	0.26873	-0.64899	-0.35544		0.12142	0.86278	0.34743	-0.056893	0.87462	-0.52166	0.65783	0.092971	0.27194	0.003043	0.91904	0.21146	0.34133	-0.28573	0.29001	0.18208	0.56397	-1.0412	0.22717	-0.23176	-0.41045		-0.047139	-0.39477	-0.073951	0.61907
36.7		-0.23877	-0.43095	-0.31475	0.37683	-0.14018	-0.3569	-1.3005	-1.4035	-0.50723	-0.30302	-0.026915	-0.1413	-0.005531	-0.10623	0.26845	-1.0306	0.61003	0.51233	0.23516	-0.69932	-0.14709		0.14473	0.94252	0.23022	-0.085077	0.77591	-0.52033	0.45964	-0.025398	0.30095	0.12988	0.83611	0.10791	0.45917	-0.34848	0.4675	-0.10297	0.83811	-0.90321	0.40432	-0.15536	-0.64308		-0.026294	-0.11058	-0.15572	0.53951
36.8		-0.22085	-0.34968	-0.24412	0.31644	-0.38057	-0.48099	-1.2759	-1.7166	0.30504	-0.72546	-0.2979	-0.052606	-0.037958	-0.14342	0.2537	-1.2761	0.997	0.24241	0.2412	-0.5745	0.082568		0.039038	0.86127	0.24355	-0.091699	0.80678	-0.31782	0.11309	-0.006375	0.2465	0.049213	0.8044	0.15103	0.50486	-0.2825	0.4519	0.011128	1.046	-0.88819	0.51955	-0.26365	-0.46938		-0.11196	-0.10893	-0.073427	0.40114
36.9		-0.11379	-0.37837	-0.41248	0.57616	-0.15641	-0.46983	-1.0947	-2.2191	0.98727	-0.67828	-0.24321	-0.4097	0.062684	-0.053583	0.4644	-1.1038	1.0277	0.233	0.34018	-0.55073	-0.08102		-0.078926	0.87182	0.46183	-0.20655	0.86643	-0.6014	-0.26621	0.096388	0.24443	-0.053038	0.87621	0.12662	0.46881	-0.42137	0.27933	-0.22225	1.0509	-0.76884	0.5968	-0.10242	-0.19326		0.10207	-0.31901	0.026883	0.66685
37		-0.11202	-0.42156	-0.22724	0.48937	-0.28102	-0.59863	-1.3405	-2.6507	1.1045	-0.60179	-0.35684	-0.26354	0.097521	-0.015971	0.27578	-0.70741	0.98472	0.11539	0.43212	-0.76166	0.021367		-0.026732	0.92926	0.28748	0.071	0.54708	-0.56372	-0.27978	-0.1695	0.38755	-0.099147	0.79789	0.070773	0.63135	-0.2892	0.33803	0.057343	0.81273	-0.67058	0.56304	-0.14719	-0.2327		-0.1456	-0.25574	-0.07937	0.51573
37.1		-0.12278	-0.35943	-0.093969	0.53089	-0.35411	-0.76062	-1.32	-2.4771	1.1017	-0.62405	-0.13205	-0.23013	0.073825	-0.2316	0.39554	-0.59219	1.0249	0.28522	0.28364	-0.65541	-0.16199		0.20368	0.90282	0.46702	-0.058097	0.77908	-0.6344	-0.078459	-0.033471	0.41011	-0.27718	0.99047	-0.088092	0.43334	-0.35715	0.42378	0.1329	0.83618	-0.62905	0.51978	-0.34399	-0.1527		0.061078	-0.23316	-0.10275	0.57353
37.2		-0.051043	-0.46814	-0.2274	0.36613	-0.026875	-0.61997	-1.3867	-2.018	1.4055	-0.64492	-0.46985	-0.58169	0.1742	-0.095769	0.45987	-0.18495	0.91408	0.21673	0.54809	-0.50342	-0.15115		-0.036262	0.86492	0.32989	0.036721	0.71274	-0.52085	-0.027043	0.060066	0.37199	-0.17534	0.93308	-0.005574	0.33028	-0.26002	0.39171	0.13227	0.56385	-0.67437	0.097471	-0.14949	-0.33019		-0.11411	-0.1144	0.1535	0.62818
37.3		-0.041885	-0.39817	-0.33763	0.48789	-0.066123	-0.53207	-1.1464	-1.929	1.254	-0.55823	-0.27251	-0.38531	0.14818	-0.13187	0.30102	0.15861	0.90328	0.27732	0.22554	-0.73524	-0.008762		0.001207	0.8363	0.17299	0.031511	0.71714	-0.84858	-0.49772	-0.024334	0.31686	-0.17701	0.8658	0.005743	0.33658	-0.16582	0.40972	0.067923	0.34318	-0.78639	0.16564	-0.096421	-0.3211		0.1371	0.01732	-0.16434	0.46178
37.4		-0.055633	-0.44953	-0.21069	0.30966	-0.25664	-0.339	-1.3603	-1.8739	1.1667	-0.45253	-0.37438	-0.25779	0.19146	-0.37864	0.32662	-0.053981	0.88323	0.23797	0.20378	-0.57208	-0.074968		0.033997	0.75988	0.42849	0.12345	0.67545	-0.77406	-1.0621	-0.084636	0.25934	-0.062101	0.83273	-0.034148	0.41293	-0.15087	0.31916	0.076031	0.32601	-0.77667	0.34133	-0.28159	-0.15768		-0.093312	-0.1919	-0.086231	0.49829
37.5		0.020371	-0.38433	-0.16981	0.33337	-0.090282	-0.37756	-1.471	-1.6606	1.0143	-0.68064	-0.25128	-0.34651	-0.005372	-0.10531	0.38216	-0.66705	1.0048	0.32051	0.49022	-0.58262	-0.18752		0.052232	0.82905	0.27312	0.075302	0.64779	-0.83562	-1.4249	0.042259	0.15163	-0.095924	0.93958	-0.049653	0.33072	-0.19354	0.28133	0.05537	0.51118	-0.68843	0.29502	-0.3758	-0.36255		0.065145	-0.10223	-0.17104	0.43573
37.6		-0.022963	-0.49194	-0.27706	0.36947	-0.33865	-0.36973	-1.3784	-1.3811	0.86393	-0.59934	-0.21806	-0.29309	0.042436	-0.30645	0.42066	-0.86075	0.92417	0.60115	0.43329	-0.38075	-0.090799		0.17854	0.83192	0.37191	0.10219	0.68921	-0.83607	-1.7652	0.053092	0.05257	-0.074238	1.0133	0.024435	0.249	-0.36579	0.25586	-0.11177	0.59345	-0.63945	0.26931	-0.15463	-0.29029		8.6265e-06	-0.22052	-0.059433	0.53677
37.7		-0.019867	-0.42123	-0.20733	0.43021	-0.18541	-0.27435	-1.1691	-1.3654	0.71451	-0.58305	-0.21754	-0.39925	0.033781	-0.2776	0.35373	-0.84536	0.74959	0.57995	0.18535	-0.42854	-0.015334		0.045258	0.72708	0.31809	0.12048	0.50836	-0.83767	-1.6726	-0.006684	0.082849	0.10473	0.93238	0.057596	0.26833	-0.45114	0.25351	0.039556	0.53459	-0.65522	0.38181	-0.25581	-0.26936		0.076475	-0.45303	-0.0075197	0.40519
37.8		0.1496	-0.41895	-0.27732	0.44524	-0.33097	-0.13278	-1.2566	-1.0294	0.96985	-0.5625	-0.28345	-0.21133	0.005381	-0.14852	0.51233	-1.0073	0.93736	0.39189	0.41722	-0.59614	0.1146		-0.044296	0.75936	0.3501	0.10428	0.29262	-0.90841	-1.3093	0.19446	0.28697	-0.19117	1.0295	-0.018935	0.15606	-0.32712	0.28098	-0.17225	0.53541	-0.73851	0.19544	-0.20551	-0.44504		0.022474	-0.10449	-0.072252	0.78325
37.9		0.091134	-0.50649	-0.46745	0.47423	-0.01598	-0.32255	-1.156	-0.63122	0.84879	-0.3124	-0.45305	-0.080321	0.18385	-0.33598	0.43228	-0.74156	0.82559	0.31627	0.38543	-0.53987	-0.13317		0.109	0.71522	0.23582	0.20866	0.22178	-0.71986	-1.2823	-0.068541	0.20838	-0.33304	0.90253	-0.066905	0.25433	-0.35794	0.24806	-0.00468	0.48491	-0.58918	0.20638	-0.33136	-0.19667		0.051242	-0.17276	-0.10754	0.34278
38		0.041606	-0.44356	-0.24112	0.43933	-0.19726	-0.1364	-1.0197	-0.81741	1.1342	-0.31241	-0.70343	-0.40373	0.18645	-0.39109	0.34728	-0.56465	0.97685	0.29158	0.26615	-0.62631	-0.139		0.023774	0.72824	0.22403	0.18952	-0.20745	-0.81962	-1.3197	0.014818	-0.049612	-0.32482	1.1142	0.034046	0.22525	-0.40775	0.28273	0.16347	0.44832	-0.64398	0.12879	-0.4323	-0.27748		-0.040665	-0.31047	-0.12242	0.49244
38.1		0.17125	-0.46015	-0.13293	0.34294	-0.11961	-0.058618	-1.1407	-0.93668	1.2775	-0.31934	-0.54807	-0.18378	0.03577	-0.20218	0.41097	-0.37446	0.91059	0.31306	0.40365	-0.54318	-0.17912		0.068309	0.81879	0.44444	0.22017	-0.27907	-0.6401	-1.4487	-0.038725	-0.15275	-0.47894	0.94329	-0.14051	0.33285	-0.062661	0.3077	0.024815	0.57957	-0.69826	0.32012	-0.086989	-0.54385		-0.059789	0.17973	-0.070296	0.65519
38.2		0.13143	-0.54842	-0.14396	0.48852	-0.17951	-0.21332	-1.2989	-0.87235	1.263	-0.3602	-0.78463	-0.027409	0.19028	-0.17589	0.29582	-0.58253	0.89878	0.28792	0.2486	-0.509	-0.080273		0.030189	0.78369	0.27625	0.29755	-0.3597	-0.80753	-1.4151	0.10436	0.11866	-0.48586	1.1806	-0.21025	0.10594	-0.21928	0.14374	-0.11894	0.44864	-0.56193	0.067261	-0.1791	-0.32889		-0.037867	-0.20395	-0.071767	0.5203
38.3		0.024616	-0.58091	-0.24016	0.51891	-0.20185	-0.10956	-1.1476	-0.67141	1.2728	-0.15409	-0.5858	-0.23803	0.009929	-0.34221	0.34815	-0.31235	0.99582	0.13379	0.13345	-0.41825	-0.16961		-0.052417	0.71822	0.41979	0.33221	-0.13833	-0.73956	-1.5229	0.067534	0.0929	-0.32147	1.1359	0.15156	0.24409	-0.26465	0.29793	-0.043251	0.31879	-0.57034	0.2873	-0.42107	-0.3634		0.30798	-0.13929	-0.17754	0.48621
38.4		0.003495	-0.43718	-0.20386	0.35172	-0.16831	0.056841	-1.2387	-0.38467	1.025	-0.052901	-0.64145	0.019935	0.22634	-0.37315	0.39299	-0.34797	1.0299	0.38706	0.36007	-0.36146	-0.060902		0.11243	0.71925	0.19088	0.40823	-0.30012	-0.89311	-1.2665	0.12024	-0.001036	-0.29705	0.9477	0.012378	0.22897	-0.31732	0.24488	-0.036644	0.19042	-0.53817	0.12709	-0.11482	-0.54131		0.014409	-0.15562	-0.28703	0.56702
38.5		-0.033089	-0.44581	-0.16601	0.55035	-0.12094	-0.072016	-1.2663	-0.20185	1.1373	0.004832	-0.56336	-0.17311	0.064022	-0.268	0.35717	-0.42384	1.1122	0.46349	0.28995	-0.39509	0.036166		0.12836	0.71485	0.22621	0.40248	-0.23247	-0.85596	-1.0619	-0.06048	-0.041535	-0.18562	0.90711	0.17838	0.082779	-0.23026	0.53209	-0.022234	0.33238	-0.52709	0.1828	-0.12372	-0.22741		0.046729	-0.20992	-0.2151	0.71831
38.6		0.009196	-0.52865	-0.33302	0.50091	-0.34068	-0.024961	-1.3109	-0.52007	1.0936	0.05077	-0.58628	-0.20596	0.11698	-0.21702	0.25769	-0.65398	1.3435	0.60313	0.076471	-0.51518	0.21181		0.16148	0.63041	0.55748	0.53954	-0.26683	-0.85028	-0.88862	0.087388	0.061856	-0.34323	1.1376	0.23678	0.049675	-0.32919	0.41798	-0.047436	0.48859	-0.60063	0.3777	-0.14465	-0.31009		0.051596	-0.071152	-0.15073	0.71893
38.7		0.16388	-0.45256	-0.34904	0.37166	-0.25131	0.33368	-1.4051	-0.66938	1.2439	0.0325	-0.68292	-0.29048	-0.017961	-0.16462	0.40371	-0.68427	1.2872	0.44488	0.45114	-0.43994	-0.088783		0.091456	0.66795	0.25211	0.60761	-0.12928	-0.88989	-0.42788	0.2019	0.11903	-0.18423	0.92672	-0.040067	0.31178	-0.28755	0.13843	0.033642	0.48008	-0.15733	0.28096	-0.067328	-0.47628		0.13975	-0.064055	-0.23961	0.85878
38.8		0.25162	-0.61176	-0.27885	0.56439	-0.24547	0.14595	-1.3171	-0.37518	1.1473	-0.092533	-0.67751	-0.26237	0.15878	-0.015987	0.49234	-0.71055	1.287	0.51618	0.42586	-0.45957	0.000999		0.12939	0.61823	0.4728	0.54302	-0.32007	-0.89616	-0.47768	0.12414	0.2338	-0.17774	1.1085	0.023478	0.27654	-0.3412	0.32085	-0.067489	0.36416	-0.20848	0.18801	-0.12318	-0.51115		-0.019238	-0.14868	-0.2325	0.75398
38.9		0.30472	-0.59851	-0.21724	0.52075	-0.25915	0.38427	-1.5715	-0.54468	1.1296	-0.006064	-0.76091	-0.30526	0.16897	-0.005209	0.32626	-0.56162	1.1134	0.63124	0.29958	-0.50648	-0.033385		0.14747	0.57464	0.52201	0.46823	-0.017625	-0.84022	-0.91258	0.018786	0.011713	-0.22971	1.2681	-0.11514	0.19151	-0.11792	0.33965	-0.14093	0.39819	-0.30662	0.33603	-0.13277	-0.3132		0.20766	0.038926	-0.19237	0.59974
39		0.35758	-0.68553	-0.096948	0.55773	-0.17579	0.26474	-1.6636	-0.56177	1.1308	-0.0209	-0.84525	-0.10316	-0.12167	-0.04063	0.47479	-0.29669	0.66458	0.49051	0.26068	-0.3432	0.046242		-0.046647	0.5533	0.44181	0.45935	-0.21277	-0.73998	-0.55409	0.057235	-0.042085	-0.21527	1.2155	0.02669	0.3625	-0.46814	0.34218	0.083288	0.26754	-0.36983	0.23303	-0.25613	-0.13129		-0.013604	-0.24787	-0.23347	0.54801
39.1		0.22032	-0.58104	-0.18463	0.4712	-0.40556	0.38151	-1.7493	-0.50226	1.2511	0.06831	-0.80162	-0.1998	0.14302	0.11767	0.51368	0.031464	0.68444	0.63794	0.37576	-0.53682	-0.008121		-0.020599	0.58695	0.35451	0.45479	-0.29219	-0.77752	-0.64095	0.07717	-0.083995	-0.22715	1.1246	0.075166	0.21342	-0.35437	0.29362	-0.01173	0.056124	-0.33741	0.34869	-0.10942	-0.50095		0.1812	-0.12084	-0.26659	0.5393
39.2		0.1364	-0.56124	-0.26724	0.83177	-0.21202	0.44305	-1.7933	-0.73366	1.265	0.035574	-0.71451	-0.39785	0.034096	-0.070621	0.29015	-0.12331	0.9053	0.75553	0.37119	-0.44228	0.17468		-0.11811	0.68191	0.28285	0.42538	-0.2568	-0.93921	-1.0202	-0.007793	-0.094782	0.0507	0.89036	0.002408	0.35265	-0.16784	0.28423	-0.098573	0.22698	-0.042029	0.26948	0.045252	-0.49207		0.057405	-0.18935	-0.34529	0.51938
39.3		0.193	-0.59021	-0.37551	0.59379	-0.1779	0.23032	-1.6648	-0.69468	1.1268	-0.24156	-0.57267	-0.23454	0.12016	0.12607	0.44539	-0.13552	0.68811	0.65445	0.16136	-0.42509	0.14871		-0.007994	0.71757	0.32863	0.30887	-0.40482	-0.79068	-0.96977	0.094413	-0.13664	-0.25778	0.59313	0.01308	0.28337	-0.15992	0.4695	-0.029472	0.29654	-0.26495	0.34656	0.051401	-0.1905		0.13547	-0.076322	-0.094515	0.5736
39.4		0.20508	-0.60618	-0.019809	0.53219	-0.34281	0.31089	-1.6786	-0.58117	1.192	-0.10574	-0.79769	0.056689	-0.08665	0.3143	0.473	-0.38544	0.5985	0.78585	0.22607	-0.41962	-0.027016		-0.016232	0.67954	0.40271	0.33956	-0.42439	-0.86777	-1.0359	-0.13733	-0.26362	-0.21266	0.60331	0.059092	0.37664	-0.47896	0.30641	-0.18946	0.41206	-0.48946	0.16236	-0.1938	-0.38142		0.12148	-0.30265	-0.30428	0.44501
39.5		0.19069	-0.47988	-0.18577	0.41672	-0.40625	0.074181	-1.7031	-0.54111	1.1395	-0.022387	-0.73049	-0.037921	-0.02456	-0.041263	0.49064	0.24006	0.50111	0.97896	0.27366	-0.30025	-0.040407		-0.035851	0.71288	0.41494	0.41154	-0.47212	-0.83117	-1.0213	0.19981	-0.34659	-0.027141	0.44634	0.066681	0.31866	-0.24525	0.35434	0.040402	0.40502	-0.41164	0.23048	0.077296	-0.30428		0.26332	-0.3265	-0.46946	0.48332
39.6		0.15583	-0.59817	-0.20401	0.45391	-0.35327	0.19577	-1.8013	-0.68269	1.0201	0.1528	-0.46365	0.053454	-0.066011	0.23592	0.57186	-0.50206	0.90234	1.3902	0.29493	-0.50559	-0.089272		0.095288	0.71175	0.42773	0.29493	-0.50146	-0.61419	-0.71266	0.013214	-0.44709	-0.39493	0.44042	0.079974	0.19071	-0.23925	0.35291	-0.15125	0.45349	-0.29057	0.39286	-0.021536	-0.39884		0.032702	-0.098269	-0.44331	0.47009
39.7		0.07375	-0.52383	-0.30932	0.5645	-0.16197	0.19007	-1.8156	-0.66474	0.94971	-0.14047	-0.6679	-0.15782	-0.15091	0.14662	0.50372	-0.40428	0.55118	1.5693	0.64341	-0.47595	-0.068941		0.013921	0.57135	0.28763	0.22714	-0.52107	-0.59666	-0.6047	-0.048007	-0.54012	-0.16305	0.34337	0.045668	0.23652	-0.22628	0.19365	-0.080763	0.49251	-0.35554	0.33238	-0.042512	-0.2462		0.14942	-0.39735	-0.26372	0.73757
39.8		0.11224	-0.40313	-0.12614	0.47896	-0.29177	0.1927	-1.7871	-0.76996	0.86594	-0.19661	-0.70376	-0.068587	-0.17723	0.11778	0.41085	-0.30938	0.56626	1.5847	0.17744	-0.57171	-0.050707		0.033518	0.63161	0.37432	0.19877	-0.69333	-0.76514	-0.5059	-0.001072	-0.70039	-0.25764	0.39227	0.020196	0.26088	-0.1994	0.10329	-0.11812	0.26023	-0.29929	0.21296	-0.29617	-0.40907		0.035895	-0.32191	-0.17631	0.44638
39.9		0.023384	-0.67522	-0.33234	0.36201	-0.33421	-0.075892	-1.9023	-0.65302	0.74312	-0.26594	-0.49845	-0.11166	-0.070329	-0.046667	0.49288	-0.037892	0.31366	1.6828	0.080906	-0.62465	-0.19333		-0.010504	0.68781	0.3604	0.25203	-0.56879	-0.73715	-0.48716	0.073018	-0.8561	-0.21846	0.39361	0.12735	0.19762	-0.18236	0.47007	-0.03554	0.59873	-0.19542	0.13754	-0.043256	-0.26676		0.10545	-0.45948	-0.3156	0.72913
40		0.029179	-0.46279	-0.16489	0.35416	-0.22565	-0.093962	-1.8508	-0.57898	0.8097	-0.32968	-0.65292	0.34606	-0.046494	0.13583	0.53748	0.91788	0.32791	1.5646	0.21177	-0.39091	-0.13355		0.147	0.72993	0.50762	0.25216	-0.52301	-0.89442	-0.6146	0.056244	-0.95383	-0.21504	0.63253	-0.21006	0.33881	-0.11428	0.22928	-0.08808	0.67115	0.004291	0.10068	-0.15922	-0.28226		0.13662	-0.37406	-0.17562	0.79797
40.1		0.28194	-0.63164	-0.19764	0.4913	-0.28116	0.057325	-1.7134	-0.63856	0.78332	-0.26196	-0.42929	-0.039508	0.005641	-0.13025	0.55699	1.449	0.36098	1.6079	0.25502	-0.57029	-0.20392		-0.026664	0.84618	0.35141	0.18955	-0.56888	-0.83301	-0.68506	0.010081	-1.1259	-0.091086	1.1455	0.23378	0.36223	0.032297	0.3596	-0.071177	0.32827	-0.31954	0.26417	-0.23924	-0.051391		0.24026	-0.38114	-0.50673	0.74607
40.2		0.033991	-0.68262	-0.1551	0.15544	-0.091775	0.12286	-1.7881	-0.68023	0.76869	-0.12696	-0.50542	-0.21694	0.12778	-0.1498	0.71592	1.2403	0.52331	1.3827	0.22525	-0.48401	-0.12176		0.095254	0.80959	0.61553	0.21184	-0.83997	-0.78504	-0.73666	0.064553	-1.3409	-0.19135	1.2699	-0.10128	0.47151	-0.11132	0.22724	0.052252	0.38034	-0.4304	0.22896	-0.25138	-0.43711		0.12855	-0.47049	-0.35807	0.9441
40.3		0.058207	-0.50774	-0.14809	0.4014	-0.24231	0.076093	-1.8528	-0.71097	0.75276	-0.25701	-0.46215	-0.11371	0.067904	-0.043767	0.31504	1.2578	0.46344	1.4107	0.33375	-0.65234	-0.16158		0.097564	0.78725	0.33641	0.19574	-0.93212	-0.73074	-0.66699	0.002362	-1.3904	-0.26615	0.74941	0.037314	0.2415	-0.062355	0.26853	-0.04922	0.35106	-0.1145	0.022995	-0.34033	-0.33148		0.056416	-0.3717	-0.42334	0.54946
40.4		0.032194	-0.51782	-0.06492	0.50963	-0.059148	-0.088668	-1.7245	-0.6274	0.64865	-0.14872	-0.34497	-0.013798	0.084266	-0.025878	0.51665	0.97745	0.41437	1.2377	0.37468	-0.44048	-0.092851		0.12783	0.75969	0.52566	0.17149	-0.56066	-0.72191	-0.54123	0.148	-1.5008	-0.32316	0.63543	0.1275	0.27438	-0.11262	0.11749	-0.15737	0.46025	-0.20723	0.26532	-0.14035	-0.57476		0.030859	-0.28808	-0.38644	0.80039
40.5		0.16786	-0.47368	-0.21776	0.36703	0.064985	0.026098	-1.6514	-0.44537	0.702	-0.46101	-0.45095	-0.19485	-0.004617	-0.16749	0.5826	1.2843	0.68952	1.2609	0.48825	-0.55341	-0.20167		0.12938	0.63636	0.30208	0.16817	-0.63096	-0.48386	-0.45711	-0.034883	-2.0612	-0.40846	1.1278	0.10774	0.51487	-0.056364	0.16515	-0.12881	0.58569	-0.38341	0.10222	-0.25146	-0.35681		-0.037699	-0.26835	-0.077578	0.86237
40.6		0.19751	-0.6792	-0.26733	0.21774	0.038798	0.065591	-1.8019	-0.50898	0.6383	-0.26968	-0.45333	-0.050642	-0.018087	-0.2153	0.54962	1.1197	0.62442	1.045	0.16452	-0.41918	-0.06123		0.1897	0.82069	0.31805	0.11957	-0.63587	-0.671	-0.58398	0.021271	-2.1112	-0.38415	1.3182	0.18496	0.27709	0.087319	0.20605	-0.054916	0.77029	-0.36333	0.078496	-0.16307	-0.27106		0.058851	-0.26692	-0.25277	0.54675
40.7		-0.004293	-0.49821	-0.2477	0.36991	0.10677	-0.020695	-1.4791	-0.78396	0.70391	-0.36694	-0.57136	0.063428	0.012543	-0.031399	0.46581	0.97063	0.59361	0.57748	0.22415	-0.39089	0.061451		0.16696	0.93541	0.39747	0.031452	-0.65188	-0.5066	-0.5155	0.10131	-2.0389	-0.28474	1.1443	-0.010906	0.25065	-0.11507	0.36765	-0.036132	0.53153	-0.34219	0.1014	-0.26327	-0.24466		0.14796	-0.66447	-0.051904	0.48024
40.8		-0.049953	-0.5834	-0.072828	0.39784	0.32605	-0.002034	-1.6218	-0.72787	0.70751	-0.32215	-0.31127	0.060021	0.029113	-0.12445	0.37028	0.68608	0.6002	0.40159	0.47231	-0.49118	-0.20688		0.066628	0.73412	0.41711	-0.0485	-0.67583	-0.60173	-0.56358	0.097895	-1.6558	-0.22436	1.087	0.012839	0.28448	-0.2282	0.25124	-0.056159	0.77805	-0.28404	-0.07944	-0.010855	-0.45624		0.093502	-0.39728	-0.25797	0.58648
40.9		0.026725	-0.59947	-0.36983	0.24854	0.25231	0.13702	-1.6822	-0.48747	0.93034	-0.2898	-0.47579	-0.01462	0.18945	-0.24483	0.70708	0.49692	0.66236	0.088044	0.44855	-0.38592	-0.042087		0.13005	0.85757	0.37416	-0.15245	-0.55873	-0.60133	-0.62608	-0.024796	-0.91366	-0.3147	1.4439	-0.11876	0.17035	-0.34072	0.1832	0.062813	0.68563	-0.32054	-0.088992	-0.15263	-0.27694		0.04533	-0.53015	-0.048048	0.43405
41		0.13651	-0.57183	-0.11296	0.37202	0.10572	-0.05422	-1.4334	-0.3589	0.90716	-0.43456	-0.5731	0.17795	0.17636	-0.2328	0.64222	0.22071	0.52288	0.13401	0.31316	-0.38906	0.24394		0.084784	0.61579	0.51523	-0.2002	-0.49093	-0.60714	-0.50055	-0.10097	-0.99724	-0.38036	1.6959	0.061216	0.22901	-0.015706	0.082387	-0.2266	0.74743	-0.3977	-0.10193	-0.27974	-0.28608		0.047087	-0.80005	-0.18209	0.75686
41.1		0.26739	-0.53875	-0.22645	0.34002	0.093313	-0.036889	-1.6011	-0.39938	0.81472	-0.43841	-0.52672	0.11754	0.084108	-0.22537	0.55155	0.039035	0.63182	0.008461	0.38056	-0.2058	-0.11952		0.081003	0.71941	0.45169	-0.28647	-0.54815	-0.19306	-0.53222	0.019425	-0.69675	-0.40561	1.6481	-0.099255	0.32234	-0.27188	0.14618	0.06853	0.79099	-0.25817	-0.003098	-0.14474	-0.34405		0.0061443	-0.60123	-0.13331	0.48853
41.2		0.12235	-0.56347	-0.062898	0.48581	0.13515	0.12151	-1.7075	-0.18077	0.96577	-0.26154	-0.57227	0.11347	0.11603	-0.186	0.68689	0.23496	0.80862	0.13048	0.35269	-0.22212	-0.12916		0.14747	0.64908	0.41689	-0.2708	-0.41135	-0.19671	-0.82022	-0.024	-0.642	-0.36909	1.3936	-0.16028	0.10414	0.072726	0.16923	0.036444	0.88908	-0.28436	0.14826	-0.06247	-0.13785		0.0031378	-0.69155	-0.15265	0.75443
41.3		0.034707	-0.36747	-0.17517	0.39125	0.039762	-0.24153	-1.7813	-0.096777	1.027	-0.15092	-0.28692	0.091737	-0.098202	-0.28677	0.67263	-0.091997	0.51376	0.088556	0.38199	-0.22648	-0.00675		0.096712	0.68122	0.49876	-0.22289	-0.39415	-0.36902	-0.79179	-0.054879	0.0482	-0.30272	1.6959	-0.083476	0.13381	0.03983	0.08243	-0.093433	0.81873	-0.2876	-0.1274	0.040706	-0.38893		0.060253	-0.57749	-0.12653	0.57157
41.4		0.12298	-0.62062	-0.12686	0.50354	0.13645	-0.099581	-1.5822	-0.22496	0.77118	-0.26969	-0.49344	0.15966	-0.12345	-0.2611	0.73543	0.17615	0.587	-0.21215	0.18634	-0.39776	0.03091		0.11332	0.53631	0.40289	-0.34244	-0.47685	-0.28256	-0.69152	0.1953	0.41266	-0.2021	1.5888	0.13603	0.16454	0.027702	0.12373	-0.23131	0.79301	-0.26973	0.05769	-0.27987	-0.16243		-0.051623	-0.62236	-0.080822	0.42969
41.5		0.14687	-0.44167	-0.27029	0.44916	0.068665	0.11475	-1.3428	-0.26956	0.82503	-0.23323	-0.54541	0.097121	-0.10919	-0.25699	0.67553	-0.24287	0.72299	-0.37925	0.23127	-0.27618	-0.000586		0.17052	0.53344	0.34308	-0.30702	-0.37771	-0.29727	-0.63111	-0.01265	0.59737	-0.48823	1.4607	-0.072671	0.27523	0.10582	0.046228	-0.15385	0.88107	-0.22998	0.082733	-0.28769	-0.27362		0.074897	-0.58553	-0.21004	0.47167
41.6		0.22334	-0.61768	-0.1648	0.4907	0.16519	0.24342	-1.4887	-0.27347	0.85932	-0.13928	-0.56769	0.14791	-0.14186	-0.46522	0.67632	-0.52485	0.8381	-0.61066	0.31368	-0.41847	0.071995		0.20227	0.4969	0.41268	-0.29891	-0.3473	-0.11569	-0.73971	0.1416	0.93068	-0.44201	1.4191	-0.008213	0.017842	0.057907	0.038102	-0.54175	0.68026	-0.1967	0.17713	-0.23453	-0.2563		0.04042	-0.54935	-0.11335	0.60101
41.7		0.24824	-0.55906	-0.11982	0.52929	-0.24317	0.15171	-1.3988	-0.48957	1.0343	-0.048377	-0.3409	0.25262	0.090085	-0.40356	0.6001	-0.062615	0.5525	-0.53821	0.47987	-0.46678	0.018823		0.052697	0.65278	0.5051	-0.31232	-0.37356	-0.011298	-0.71206	-0.033563	1.0088	-0.39836	0.36856	0.17596	0.15976	0.14882	0.091991	-0.41944	0.87525	-0.13104	0.13338	-0.11983	-0.19819		-0.048047	-0.49363	-0.084795	0.5059
41.8		0.13186	-0.57828	-0.2636	0.39116	-0.5594	0.15425	-1.4114	-0.55638	0.74259	-0.031339	-0.71879	0.30082	0.11089	-0.4017	0.47735	0.090709	0.72657	-0.72331	0.30689	-0.35536	0.07971		0.094629	0.56816	0.54414	-0.25385	0.14151	0.079594	-0.75553	-0.036183	0.52267	-0.16668	0.047002	0.19384	0.16683	-0.015993	0.29568	-0.44548	1.0194	-0.23993	0.019534	-0.23163	-0.29879		-0.070527	-0.54501	-0.31227	0.38955
41.9		0.19925	-0.64935	-0.19883	0.32411	-0.30874	0.24543	-1.388	-0.49346	1.0124	-0.040091	-0.54528	0.28722	0.026129	-0.37839	0.74668	0.11487	1.1793	-0.11245	0.43292	-0.11397	-0.041121		0.14252	0.68256	0.50084	-0.1817	-0.007634	-0.088842	-0.57627	0.047471	0.43242	-0.14449	-0.33551	-0.072428	0.15149	0.31748	0.33296	-0.50253	0.73985	-0.30698	0.078979	-0.097728	-0.31341		0.18629	-0.33747	-0.29255	0.67249
42		0.15798	-0.53971	-0.3013	0.33101	0.022304	0.28608	-1.2148	-0.5609	1.0715	-0.002603	-0.62327	0.44147	0.002379	-0.4312	0.4663	-0.20651	1.303	-0.037761	0.44984	-0.21551	-0.025987		0.14661	0.49881	0.55437	-0.103	0.057581	-0.12434	-0.41522	0.24259	0.53615	0.020622	-0.56797	0.27173	0.30272	0.084364	0.013868	-0.62688	0.84106	-0.32141	0.1876	-0.12745	-0.062933		0.063701	-0.55736	-0.11168	0.39645
42.1		0.1077	-0.5956	-0.25072	0.36683	-0.10386	0.30795	-1.2455	-0.63182	0.83204	0.07714	-0.74906	0.37813	0.013246	-0.44775	0.39813	0.096705	1.163	0.36382	0.38388	-0.15274	-0.59559		0.037654	0.42448	0.66205	-0.02642	0.003998	-0.10033	-0.39914	0.043827	0.48961	-0.005166	-0.48017	0.12399	0.28146	0.16088	0.28419	-0.41821	1.1026	-0.30117	-0.06294	-0.0423	-0.20781		0.081153	-0.65633	-0.073593	0.51407
42.2		0.046638	-0.51715	-0.23922	0.43804	-0.15929	0.54113	-1.2716	-0.74427	0.92994	0.012536	-0.74311	0.34902	0.19	-0.34691	0.49996	0.25103	1.3494	0.2103	0.37757	-0.20994	-0.62936		0.10072	0.37088	0.55595	-0.060015	-0.003779	-0.13864	-0.48195	0.094564	0.44573	-0.017653	-0.34327	0.15126	0.20139	0.11807	0.053955	-0.39893	0.89918	-0.36205	0.20586	-0.15211	-0.20337		-0.019247	-0.31118	-0.28707	0.30004
42.3		0.10484	-0.50919	-0.17206	0.41432	-0.086054	0.62799	-1.1551	-0.79941	0.82495	-0.029851	-0.60519	0.24327	-0.086944	-0.44855	0.606	0.25658	1.2996	-0.046774	0.14769	-0.36904	-0.72085		0.18972	0.51842	0.48245	0.10755	-0.1985	-0.067848	-0.19728	0.071644	0.37068	0.19499	-0.23272	0.15236	0.27598	0.047018	0.26874	-0.38122	0.93004	-0.052858	0.071436	-0.35876	-0.51633		0.032831	-0.52386	-0.017241	0.50393
42.4		0.17938	-0.42201	-0.22846	0.42897	-0.06764	0.63059	-1.1119	-0.79717	1.0049	0.095542	-0.75802	0.55697	0.013537	-0.5472	0.58321	0.63005	1.2539	-0.038117	0.36377	-0.41735	-0.58066		0.17978	0.48054	0.58157	0.044268	-0.19865	0.020624	-0.17826	0.10725	0.1491	0.2261	-0.02497	0.021138	0.23321	-0.076404	0.13855	-0.51139	0.83715	-0.048679	0.13148	-0.29887	-0.17232		0.073566	-0.53754	-0.020942	0.52747
42.5		0.10709	-0.54663	-0.079613	0.40493	-0.12771	0.52	-1.1521	-0.82972	0.94632	0.017234	-0.72483	0.68166	0.046677	-0.37247	0.63233	0.95983	1.098	0.052957	0.2477	-0.36195	-0.34713		0.10026	0.38955	0.57078	0.055372	-0.19149	0.05009	-0.15138	0.15738	0.19695	0.17994	-0.22011	0.1159	0.17124	0.18253	0.37458	-0.43845	0.7421	-0.068868	0.015311	-0.17561	-0.25215		0.13803	-0.63122	-0.29041	0.42847
42.6		0.026246	-0.49451	-0.15323	0.41062	-0.21937	0.56428	-1.337	-0.8263	0.91848	-0.093837	-0.89049	0.50438	0.019084	-0.31941	0.59385	0.95703	0.87785	0.045946	0.3017	-0.18921	-0.044612		0.01231	0.20105	0.62167	0.15149	-0.16705	0.019207	-0.21038	0.034164	0.35163	0.36637	-0.46539	-0.15994	0.1937	0.19907	0.23262	-0.58834	0.71627	0.17955	-0.04065	-0.28207	-0.17994		0.28726	-0.47982	-0.020517	0.5424
42.7		-0.024323	-0.4591	-0.26121	0.37142	-0.10421	0.52649	-1.3734	-0.80912	1.1431	-0.12923	-0.78931	0.38283	-0.18196	-0.404	0.55165	1.0858	1.3691	-0.071369	0.40259	-0.40646	-0.13465		0.09013	0.46006	0.54488	0.20025	-0.10791	0.1031	-0.19798	0.16167	-0.005175	0.23566	-0.37523	0.08947	0.14558	0.26383	0.26984	-0.44642	0.79888	0.072081	0.11984	-0.051697	-0.001849		0.18948	-0.30901	0.070531	0.61344
42.8		0.077307	-0.54974	-0.10221	0.50757	-0.12555	0.4742	-0.89443	-0.90732	1.0099	-0.18099	-0.71994	0.55018	-0.071479	-0.55623	0.58731	0.93301	1.2759	0.031677	0.37944	-0.32967	-0.25582		0.15054	0.3482	0.42308	0.17991	-0.22444	0.10483	-0.23075	0.094968	0.057958	0.073138	-0.27665	-0.010659	0.053594	0.14795	0.1608	-0.41542	0.87669	0.12656	0.075621	-0.24276	-0.084745		0.32357	-0.59961	-0.076672	0.55061
42.9		0.053449	-0.35481	0.038788	0.50176	-0.021509	0.53136	-0.89751	-0.94812	1.1562	-0.10289	-1.0844	0.79737	-0.098734	-0.4139	0.43167	0.57648	1.1997	-0.003838	0.30122	-0.34131	-0.46664		-0.05032	0.33402	0.52018	0.2116	-0.049174	0.14219	-0.16573	0.16446	0.08633	0.11957	-0.18209	0.002681	0.18205	0.23386	0.2378	-0.51402	0.65685	-0.14896	-0.033364	-0.091999	0.00118		0.28391	-0.48252	-0.092797	0.34369
43		0.16871	-0.48159	-0.13734	0.50311	0.15271	0.374	-1.1382	-0.90624	1.2101	0.052582	-0.93172	1.0217	-0.018546	-0.35613	0.44451	1.0859	1.0162	0.051777	0.54858	-0.29372	-0.2969		0.048364	0.41657	0.54129	0.47367	-0.15967	0.15628	-0.31639	0.070177	0.34281	0.024498	-0.20567	0.1016	0.097578	0.049764	0.42423	-0.3994	0.52433	0.093264	0.1526	-0.26341	-0.33948		0.33421	-0.63021	-0.15895	0.54772
43.1		0.16068	-0.38763	-0.088216	0.44111	-0.062241	0.53482	-0.96296	-0.84937	1.0875	0.038889	-0.95338	0.90974	-0.049496	-0.42539	0.65642	0.9453	0.98431	0.021067	0.2307	-0.30656	-0.074946		0.10425	0.50188	0.45671	0.33971	-0.20336	0.21324	-0.11419	-0.050891	0.25519	0.11569	-0.12435	0.056063	0.10699	-0.020601	0.31052	-0.3893	0.73622	0.01776	0.16145	-0.29552	-0.32947		0.29366	-0.37546	-0.027096	0.61127
43.2		0.15938	-0.4281	-0.21975	0.48434	-0.031925	0.668	-0.9896	-0.87133	1.098	-0.11154	-0.73418	0.54352	0.074206	-0.5069	0.38874	0.71902	1.0087	0.022085	0.44165	-0.10515	-0.31363		0.053144	0.45376	0.54153	0.25092	-0.3391	0.13414	-0.1678	-0.10726	-0.072478	0.38463	-0.16038	0.14928	0.12849	0.13669	0.21499	-0.36611	0.65817	0.055124	0.19432	-0.097556	-0.42669		0.20576	-0.40169	-0.037848	0.51582
43.3		0.18795	-0.52783	-0.1693	0.39386	-0.098271	0.71238	-1.2462	-0.84151	1.0312	-0.041858	-0.81354	0.018598	-0.068208	-0.37631	0.54593	0.66455	0.96261	0.10579	0.39713	-0.10503	-0.49033		0.025689	0.36744	0.50101	0.4139	-0.22567	0.2624	-0.16286	0.019203	-0.023053	0.48779	-0.53431	-0.013641	0.23442	0.24935	0.31105	-0.252	0.8654	0.054477	0.17517	-0.25585	-0.22467		0.20036	-0.34735	-0.087281	0.66343
43.4		0.17684	-0.39815	-0.046616	0.47636	0.13802	0.75911	-1.0991	-0.78777	1.2317	-0.049138	-0.9448	-0.16293	0.075759	-0.24449	0.62876	0.96523	0.93298	0.0509	0.33671	-0.40078	-0.22089		0.020905	0.41148	0.53628	0.47115	-0.33435	0.20709	-0.075237	-0.1222	0.016981	0.24401	-0.70479	0.10633	0.14146	0.06203	0.29095	-0.29542	0.61162	0.072359	-0.092873	-0.15317	-0.07919		0.096076	-0.42391	0.0024578	0.55033
43.5		0.15917	-0.55514	-0.10143	0.50573	-0.23994	1.0376	-1.0886	-0.713	1.177	-0.13102	-0.8803	-0.27688	-0.23826	-0.15742	0.6798	0.18939	1.1645	0.055456	0.43735	-0.13674	-0.27259		-0.053141	0.42493	0.60432	0.49146	-0.1677	0.30168	-0.10764	-0.046337	0.11294	0.28234	-0.37534	-0.12851	0.045838	0.12945	0.28871	-0.39277	0.76417	-0.01132	0.13743	-0.33221	-0.11383		0.13126	-0.49316	0.0017835	0.51691
43.6		0.15486	-0.48558	0.029962	0.52234	-0.002875	0.61992	-1.2507	-0.88384	1.0606	-0.10729	-0.94765	-0.34683	-0.29341	-0.17245	0.75798	0.18661	0.91774	0.18355	0.46434	-0.23735	-0.14593		0.18654	0.34035	0.50469	0.54696	-0.32241	0.072045	-0.2539	0.052485	-0.16758	0.20393	-0.28815	0.30693	0.072702	0.36965	0.45452	-0.43834	0.68431	0.18914	0.004943	-0.32097	-0.16018		-0.036641	-0.37455	-0.14056	0.48505
43.7		0.18532	-0.48844	0.049013	0.362	-0.006866	0.68417	-1.2201	-0.92111	1.1522	-0.12258	-0.6618	-0.26177	-0.23234	-0.004328	0.69409	0.023304	1.0877	-0.041158	0.27966	-0.21327	-0.080915		0.038714	0.26072	0.60368	0.47311	-0.29476	0.23006	-0.21099	-0.10153	-0.12153	0.37292	-0.51284	-0.018456	0.040574	0.18484	0.2705	-0.36657	0.67274	0.18901	0.07245	-0.082668	-0.3356		0.016434	-0.63316	0.013661	0.43896
43.8		0.10909	-0.53125	-0.016688	0.53366	-0.037644	0.8587	-1.1798	-0.94404	1.1845	-0.1769	-0.86855	-0.6056	-0.11438	-0.23137	0.65603	0.053611	1.0223	0.12386	0.47676	-0.24401	-0.4419		0.23804	0.48188	0.33184	0.63295	-0.18479	0.32709	-0.1819	-0.076073	-0.14129	0.45015	-1.2591	0.032443	-0.03155	0.058614	0.2644	-0.30818	0.43151	-0.008881	0.34518	-0.23474	-0.23198		0.17932	-0.57814	-0.063886	0.49277
43.9		0.068912	-0.42153	0.03438	0.52011	0.044553	0.67249	-1.1099	-0.886	1.079	-0.18796	-0.68967	-0.57689	-0.063504	-0.29752	0.43455	-0.048486	1.1696	0.012086	0.28798	-0.039546	-0.36972		0.14818	0.42316	0.39646	0.35923	-0.33687	0.40729	-0.22672	-0.057114	-0.18313	0.38052	-1.2638	0.24239	-0.044826	0.2427	0.20145	-0.38134	0.57847	0.20936	0.029492	-0.16197	-0.34992		0.18659	-0.51327	-0.054503	0.75374
44		0.2713	-0.38492	-0.060472	0.36778	-0.017085	0.53508	-1.2155	-0.78265	0.94471	-0.14192	-0.83354	-0.68281	-0.13637	-0.075563	0.45762	0.51741	1.0542	0.13122	0.39052	0.001337	-0.34965		0.20795	0.26204	0.17118	0.32723	-0.43655	0.18109	-0.072867	-0.001309	-0.55229	0.23304	-1.4078	-0.1004	-0.030141	0.021682	0.3692	-0.51442	0.28843	0.090014	0.13218	-0.31209	-0.22681		0.19744	-0.51466	-0.038691	0.59706
44.1		0.18528	-0.4347	0.047627	0.46078	-0.031388	0.65016	-1.3689	-1.0886	0.9117	-0.13699	-0.62778	-0.8655	-0.30677	-0.10787	0.73993	0.34239	1.1191	0.010931	0.44935	-0.10594	-0.39092		0.38386	0.39361	0.3852	0.32671	-0.48417	0.012622	0.016575	-0.085517	-0.58662	0.42971	-1.4969	0.056504	-0.055922	0.11557	0.21605	-0.41843	0.14009	0.028104	0.17889	-0.19281	-0.10248		0.38233	-0.4991	0.05104	0.60387
44.2		0.22472	-0.3882	-0.03773	0.70744	0.054134	0.56522	-1.3326	-0.87498	0.80878	-0.28469	-0.72779	-0.79885	-0.1044	-0.006189	0.4897	0.98251	0.98455	0.041563	0.42291	-0.094896	-0.3177		0.15352	0.28229	0.41671	0.35289	-0.57025	-0.17578	0.12603	-0.01195	-0.34955	0.24799	-1.3412	-0.001975	0.11406	0.072242	0.28069	-0.31369	0.17696	-0.1435	0.25534	-0.35608	-0.36736		0.11741	-0.52034	-0.11069	0.56158
44.3		0.25405	-0.40456	-0.018566	0.54866	-0.0539	0.49639	-1.3813	-0.86716	0.80032	0.042619	-0.77385	-0.66111	-0.28592	0.059201	0.68258	0.86619	1.1624	0.033056	0.42035	0.047262	-0.50393		0.12217	0.34377	0.38635	0.39918	-0.62918	-0.198	0.23491	-0.14691	-0.33358	0.32916	-1.4261	0.21138	0.015583	0.082716	0.090562	-0.34877	0.32867	0.1063	0.099765	-0.22418	-0.16608		0.088027	-0.57519	0.036871	0.45803
44.4		0.30933	-0.19547	-0.073029	0.52743	0.06863	0.52552	-1.2676	-0.92085	0.83873	-0.050398	-0.7873	-0.61945	-0.37263	-0.088831	0.75028	0.53773	1.1888	-0.15915	0.59099	-0.021482	-0.41056		0.15354	0.36877	0.26736	0.39926	-0.70438	-0.11135	0.31383	0.085963	-0.51199	0.052241	-1.0681	0.15558	0.088981	0.11923	0.22699	-0.41408	0.45649	0.26111	0.005796	-0.29695	-0.24539		0.26646	-0.7903	0.072602	0.64111
44.5		0.32351	-0.32262	-0.042987	0.46653	-0.11951	0.64178	-1.2384	-1.0345	0.82849	0.008377	-0.74696	-0.33498	-0.17979	-0.15683	0.7575	1.4011	1.0828	0.1776	0.32313	-0.1335	-0.35227		0.16575	0.30789	0.23575	0.28008	-0.66238	-0.044593	0.18077	-0.027149	-0.68974	0.32453	-0.93823	-0.013113	0.079394	0.10486	0.3238	-0.58566	0.31568	0.11479	0.081739	-0.35869	-0.35142		0.29875	-0.8883	0.11931	0.43118
44.6		0.2814	-0.25227	0.02458	0.55428	-0.033467	0.54188	-1.1555	-1.0379	0.96034	-0.27524	-0.88463	-0.45444	-0.32305	-0.078728	0.82352	1.1605	1.1455	0.14837	0.43595	0.1013	-0.38678		0.056861	0.38768	0.17776	0.16839	-0.80725	-0.17797	0.36846	-0.18502	-0.74722	0.17298	-0.88041	0.17265	-0.030245	-0.17165	0.29063	-0.40312	0.11777	0.23497	0.20694	-0.31056	-0.13249		0.22136	-0.61692	-0.025173	0.70524
44.7		0.27688	-0.25615	0.041657	0.65146	0.07123	0.49708	-1.0936	-0.97877	0.92075	-0.17958	-0.94244	-0.31034	-0.24769	-0.01724	0.57196	0.99342	1.0681	-0.097456	0.40223	0.29337	-0.38366		0.073694	0.43999	0.42372	0.1918	-0.85716	-0.28505	0.17137	-0.13583	-0.59764	0.38579	-0.83899	0.068525	0.11879	0.1718	0.2375	-0.39455	0.055991	0.077218	0.086248	-0.14743	-0.1317		0.28591	-0.6074	-0.028092	0.62279
44.8		0.44726	-0.31902	0.093349	0.65157	0.055706	0.40861	-1.0875	-0.99875	0.86267	-0.20566	-0.75014	-0.15257	-0.34407	-0.010098	0.74661	1.0981	1.2744	-0.007846	0.2659	0.39241	-0.42325		0.16068	0.38666	0.42203	0.2597	-0.89162	-0.4071	0.26783	-0.038928	-0.44565	0.14562	-0.46976	-0.17361	0.15478	0.10763	0.3106	-0.055937	0.088841	0.33083	-0.020475	-0.44976	-0.27052		0.10667	-0.30139	-0.10752	0.40567
44.9		0.30372	-0.25368	0.17334	0.70431	0.15769	0.26054	-1.2104	-0.92446	1.0944	-0.10271	-0.80057	0.57327	-0.25737	-0.022282	0.61242	1.1563	1.1698	0.14942	0.48659	0.78385	-0.43581		0.12891	0.40869	0.30452	0.14361	-0.98339	-0.51342	0.39823	0.030081	-0.48972	0.03347	-0.57026	0.03395	-0.1633	-0.005866	0.38658	-0.4749	0.14766	0.26059	0.041623	-0.10107	-0.20902		0.26961	-0.66256	-0.012292	0.47226
45		0.51134	-0.14907	-0.11124	0.6091	0.14094	0.55361	-1.4338	-0.96294	1.147	-0.26128	-0.72483	0.29239	-0.10915	-0.005324	0.62339	0.26829	1.4303	0.073537	0.37143	1.0802	-0.035666		0.18208	0.49443	0.24704	0.21206	-0.80007	-0.32404	0.23809	-0.13769	-0.61425	0.15409	-0.49388	-0.34014	-0.1014	0.20326	0.31349	-0.29982	-0.45322	0.26152	0.027096	-0.26353	-0.34909		0.25281	-0.82185	-0.16227	0.45684
45.1		0.32556	-0.19434	0.030702	0.56564	0.18127	0.38305	-1.661	-0.94317	1.0416	-0.25717	-0.84101	0.51204	-0.12759	0.028727	0.58807	0.38906	1.5811	0.024773	0.44167	1.1174	-0.14617		0.28157	0.31033	0.089215	0.13849	-0.99605	-0.5997	0.18862	0.018675	-0.63345	0.050691	-0.89977	-0.12089	-0.12721	-0.029999	0.16764	-0.57453	-0.69852	0.27627	0.081812	-0.071399	-0.2653		0.25735	-0.7325	-0.079516	0.56692
45.2		0.41449	-0.095004	-0.070114	0.63122	0.10411	0.42514	-1.2898	-0.9457	1.0414	-0.19064	-0.59453	0.50142	-0.063468	0.075813	0.57312	0.54144	1.3097	0.020746	0.22919	1.1804	-0.24101		0.14413	0.37152	0.23055	0.24078	-1.0568	-0.52546	0.16663	-0.10939	-0.38818	0.1124	-0.90651	-0.019955	0.03145	-0.027737	0.20818	-0.36909	-0.96564	0.24997	-0.050135	-0.17877	-0.33819		0.27748	-0.67621	-0.21403	0.5572
45.3		0.50071	-0.090817	-0.003542	0.75969	-0.089166	0.60784	-1.6889	-1.0708	1.0979	-0.022607	-0.54902	0.54802	-0.20159	0.057891	0.51213	0.38399	1.4732	0.10945	0.085061	0.74844	-0.24358		0.16875	0.48134	0.16403	0.089478	-1.016	-0.77472	0.036072	-0.13042	-0.31063	0.026288	-0.96491	-0.18788	0.12797	0.025422	0.33051	-0.46012	-0.90952	0.15061	0.13074	-0.15325	-0.18679		0.41112	-0.59548	-0.061942	0.45387
45.4		0.3603	-0.19678	0.034947	0.58873	-0.081097	0.33784	-1.5325	-0.9736	1.2618	0.10322	-0.63989	0.79071	-0.084894	-0.006368	0.57604	0.7	1.3439	0.010834	0.51749	1.0077	-0.11896		0.22659	0.36878	0.19125	0.12004	-1.0178	-0.58491	-0.15765	-0.14172	-0.32038	0.14381	-0.78958	-0.28572	0.039652	0.18801	0.39819	-0.18871	-1.0618	0.24443	-0.15498	-0.095299	-0.20779		0.21465	-0.55077	-0.13212	0.25348
45.5		0.393	-0.35341	0.021715	0.50006	-0.093233	0.39636	-1.6374	-0.99823	1.0979	0.054937	-0.79361	0.48456	-0.13309	-0.00748	0.82519	0.74972	1.4553	0.14422	0.28673	0.90318	-0.27438		0.22689	0.13353	0.28795	0.058026	-0.89901	-0.73852	-0.39595	-0.12015	-0.28921	0.06546	-0.82381	0.004442	0.043032	0.16879	0.23815	-0.25971	-1.2051	0.34219	-0.097944	-0.008203	-0.18815		0.066478	-0.75831	-0.18339	0.50806
45.6		0.35662	-0.27536	0.033934	0.63502	-0.18557	0.40291	-1.659	-1.0296	1.1706	-0.035448	-0.52209	0.31077	-0.14253	-0.095012	0.53546	0.14596	1.5306	0.17065	0.44643	0.79273	-0.19664		0.25146	0.24403	0.28345	0.10208	-1.0751	-0.76199	-0.31277	-0.080334	-0.32701	0.20691	-0.72325	-0.22233	0.043818	0.17396	0.090673	-0.27393	-0.92668	0.23887	0.007432	-0.35673	-0.29142		0.33161	-0.72541	-0.14861	0.41706
45.7		0.33681	-0.21858	-0.033466	0.57398	0.052993	0.23356	-1.5113	-0.98779	1.2896	-0.05822	-0.60308	0.71879	-0.17028	-0.1322	0.48445	-0.23802	1.0664	0.24571	0.31996	0.75421	-0.10708		0.115	0.20709	0.13181	0.044279	-1.0668	-0.73501	-0.2207	-0.29151	-0.33531	0.53118	-0.55108	-0.10818	0.096731	0.22859	0.17833	-0.28314	-0.6815	0.3261	0.010695	-0.092091	-0.52665		0.11294	-0.48754	-0.080948	0.22855
45.8		0.45767	-0.19913	-0.051512	0.61592	0.029922	0.43538	-1.6889	-0.79738	1.0989	-0.085007	-0.62186	0.16151	-0.09409	-0.033071	0.50857	-0.033806	1.1945	0.1933	0.36116	0.80936	-0.30388		0.16727	0.27558	0.38729	0.050341	-1.0058	-0.80119	-0.40647	-0.19367	-0.40087	0.23816	-0.66651	-0.30007	0.087202	0.35618	0.22651	-0.2409	-0.54896	0.37789	-0.020139	-0.16782	-0.24509		0.37934	-0.61035	-0.15771	0.2581
45.9		0.50812	-0.19805	-0.066911	0.70969	-0.080717	0.3375	-1.6766	-0.77018	1.0854	-0.056054	-0.56884	0.36497	-0.083801	0.011927	0.5047	0.27962	1.1195	0.20539	0.48602	0.93307	-0.29867		0.17151	0.30759	0.38437	5.1e-05	-0.9177	-0.77491	-0.3223	-0.17555	-0.41894	0.18248	-0.70947	-0.21733	0.095628	0.3356	0.23733	-0.19112	-0.63436	0.3837	0.097615	-0.1612	-0.16517		0.31399	-0.44039	-0.043703	0.45998
46		0.49377	-0.25457	-0.067572	0.50542	0.054462	0.4215	-1.5867	-0.83199	0.99159	-0.001645	-0.5298	0.34746	-0.10759	-0.078373	0.59677	0.48368	1.0326	0.23623	0.32121	0.90056	-0.20264		0.173	0.16663	0.36943	-0.13599	-0.87084	-0.82472	-0.3641	-0.31441	-0.57796	0.41997	-0.35859	-0.19416	0.075762	0.060119	0.15653	-0.31992	-0.73675	0.40321	0.11471	-0.15505	-0.25515		0.17593	-0.62668	-0.093662	0.5216
46.1		0.59775	-0.27963	-0.056879	0.59829	0.067217	0.31932	-1.71	-0.80546	1.3921	-0.045835	-0.47598	0.24815	-0.10007	-0.04859	0.62897	-0.42246	1.1381	0.44966	0.37992	0.80881	-0.38827		0.1924	0.1878	0.18755	-0.14984	-0.94305	-0.92766	-0.34943	-0.28156	-0.47379	0.17208	-0.15212	-0.044367	0.19723	0.11444	0.27025	-0.23235	-0.77256	0.25633	-0.19254	-0.21431	-0.12595		0.2491	-0.44493	-0.18536	0.16679
46.2		0.39011	-0.22389	0.11302	0.64149	0.024511	0.30983	-1.5226	-0.80059	1.416	-0.073087	-0.50204	0.26219	-0.075132	0.049199	0.60423	-0.13702	1.0091	0.64194	0.29996	0.72624	-0.11898		0.15978	0.26988	0.24287	-0.1333	-1.0124	-0.83396	-0.37498	-0.58266	-0.52114	0.50002	-0.65531	0.053892	0.079904	0.29557	0.20085	-0.32183	-0.778	0.36428	-0.10124	-0.17304	-0.28559		0.28491	-0.42753	-0.064959	0.32695
46.3		0.53909	-0.20868	-0.026969	0.44793	0.0443	0.38357	-1.6093	-0.77975	1.2811	-0.000276	-0.38839	0.31673	-0.03602	0.19184	0.76043	0.003455	1.3044	0.67574	0.38639	0.87797	-0.25904		-0.046443	0.076621	0.24725	-0.081361	-0.97257	-0.88883	-0.52628	-0.47721	-0.57527	0.4053	-0.82184	0.059973	0.035892	0.23864	0.31827	-0.23195	-0.83989	0.31991	-0.050491	-0.034213	-0.27157		0.37255	-0.65266	-0.032705	0.24991
46.4		0.43263	-0.26937	0.079657	0.42716	0.063331	0.34147	-1.411	-0.70244	1.3434	-0.006103	-0.6344	0.069004	-0.22368	0.44165	0.5965	0.27132	1.3735	0.47952	0.36827	0.7028	-0.23418		0.098386	0.032026	0.26977	-0.068227	-0.98903	-1.2481	-0.34352	-0.54882	-0.55137	0.34758	-0.34868	0.082462	0.16131	0.27137	0.25511	-0.11598	-0.9413	0.38849	-0.087432	-0.15503	-0.009592		0.16534	-0.43036	0.11806	0.062202
46.5		0.60213	-0.20582	0.003131	0.2822	0.17372	0.55186	-1.3198	-0.69711	1.4202	-0.046625	-0.60931	0.032447	-0.057895	0.4742	0.73443	0.091115	1.1561	0.43411	0.43125	0.66757	-0.30283		-0.019236	0.13297	0.31208	0.000364	-0.92951	-1.0836	-0.44519	-0.80261	-0.62789	0.33403	-0.33245	-0.14222	0.058355	0.28006	0.355	-0.25129	-0.85711	0.27413	0.034768	-0.20357	-0.24459		-0.071046	-0.45262	-0.016951	0.070027
46.6		0.48209	-0.1852	0.17211	0.59189	-0.029467	0.50003	-1.4415	-0.78566	1.2781	0.12723	-0.6519	0.19219	-0.15454	0.37238	0.73369	0.37528	1.2006	0.12775	0.33692	0.64369	-0.24795		0.056938	-0.025702	0.10341	-0.075158	-0.7599	-1.1359	-0.32796	-0.62824	-0.54201	0.4914	-0.42249	-0.066766	0.063658	0.32272	0.17968	-0.34341	-0.75396	0.32165	0.074309	-0.21012	-0.14095		0.35985	-0.50199	-0.073894	0.3571
46.7		0.32568	-0.31206	0.036666	0.39596	-0.02632	0.49935	-1.4998	-0.65425	1.2103	0.14556	-0.74593	0.30652	0.061615	0.3619	0.68445	0.31428	0.9831	0.17754	0.48256	0.6143	-0.32835		0.15929	0.089026	0.18253	-0.09912	-0.60626	-1.2513	-0.54131	-0.68061	-0.53852	0.4872	-0.81718	-0.23647	0.21649	0.28569	0.28588	-0.36764	-0.77732	0.42523	0.077371	0.11955	-0.07893		-0.025061	-0.64477	-0.037046	0.14668
46.8		0.21781	-0.32145	-0.053419	0.50784	0.15862	0.58179	-1.4323	-0.53959	1.4282	-0.070893	-0.63771	0.50695	-0.12158	0.49691	0.72725	0.67786	1.0612	0.29111	0.27945	0.60539	-0.14371		0.057155	0.22185	-0.036032	-0.089563	-0.33154	-0.97514	-0.43656	-0.52397	-0.51583	0.2065	-0.61526	-0.062306	0.099179	0.37818	0.35454	-0.32442	-0.72129	0.28708	0.050629	-0.18131	-0.097951		0.22977	-0.72808	-0.17002	0.12795
46.9		0.34203	-0.35453	-0.067685	0.47948	0.02622	0.56758	-1.4259	-0.59084	1.2867	0.036916	-0.73674	0.192	-0.022858	0.59362	0.65884	0.22633	1.264	0.38363	0.53355	0.60785	-0.292		0.02747	0.074913	0.037463	-0.21953	-0.33286	-1.1135	-0.50748	-0.70947	-0.44542	0.22402	-0.4463	0.032098	0.007451	0.4392	0.22065	-0.36064	-0.83464	0.33677	-0.066127	-0.00616	-0.17217		0.26748	-0.74575	-0.22075	0.3431
47		0.29315	-0.14844	0.017356	0.59024	-0.04618	0.72189	-1.3628	-0.68629	1.2538	0.048683	-0.64149	0.43707	-0.10507	0.62497	0.75295	-0.21149	0.88773	0.36669	0.24255	0.68529	-0.12481		-0.03791	0.081034	0.090696	-0.18101	-0.26148	-1.1718	-0.38842	-0.62435	-0.40043	0.090306	-0.73635	0.10432	0.16113	0.36723	0.28049	-0.39524	-0.70354	0.44623	-0.083492	-0.15787	-0.27016		0.24458	-0.43305	-0.16614	0.35829
47.1		0.46143	-0.30511	0.046375	0.38509	0.008179	0.71298	-1.3588	-0.72247	1.2622	-0.22983	-0.55493	0.20205	-0.080211	0.60606	0.78369	0.69383	1.0621	0.29901	0.40489	0.80732	-0.19129		0.085855	-0.043776	0.1707	-0.034865	-0.21713	-1.1308	-0.40335	-0.63862	-0.45336	0.3906	-0.98501	0.021286	-0.10176	0.57667	0.13366	-0.42687	-0.7307	0.39264	-0.072431	-0.28046	-0.24865		0.03902	-0.6431	-0.2911	0.081499
47.2		0.49381	-0.36131	0.038606	0.43303	0.055246	0.54063	-1.404	-0.62488	1.3158	-0.051286	-0.62134	0.089358	-0.1652	0.73183	0.84987	0.47816	1.2826	0.3677	0.22529	0.74968	-0.17729		0.080501	-0.12876	0.080635	-0.087139	0.23184	-1.2712	-0.24144	-0.38028	-0.40594	0.55532	-0.87921	-0.22263	-0.024033	0.49086	0.44231	-0.36753	-0.78723	0.53382	-0.057506	-0.027209	-0.17539		0.32708	-0.6368	-0.070161	0.12052
47.3		0.20518	-0.18359	0.010494	0.63182	0.25514	0.69604	-1.3707	-0.70034	1.1019	-0.10388	-0.62801	0.1107	-0.076897	0.82238	0.60036	0.7272	1.275	0.56603	0.21917	0.58084	-0.14488		0.006473	-0.23432	0.058932	-0.058986	0.2352	-1.2102	-0.42597	-0.51509	-0.98637	0.41127	-0.71253	0.063641	0.015585	0.49508	0.23932	-0.53414	-0.89993	0.53042	-0.005488	0.076841	-0.14876		0.19015	-0.61194	-0.13496	0.039542
47.4		0.29628	-0.17022	-0.052417	0.64976	0.2574	0.73079	-1.544	-0.70371	0.99552	-0.20173	-0.80404	-0.031746	-0.004483	0.94549	0.85517	0.55517	1.221	0.5671	0.44401	0.49482	-0.10094		-0.12841	-0.078666	0.061406	0.028094	0.082436	-1.1604	-0.16425	-0.52701	-0.78809	0.54916	-0.65258	0.24587	-0.008352	0.38505	0.391	-0.38083	-0.98428	0.54558	0.13176	-0.13805	-0.21065		0.079984	-0.64242	-0.12997	0.14483
47.5		0.22371	-0.27536	0.18198	0.3866	-0.15025	0.81074	-1.5998	-0.71872	0.71229	-0.0367	-0.7281	0.003049	0.13923	0.96489	0.63826	0.48252	1.4355	0.56262	0.39421	0.65714	-0.335		0.039338	-0.14098	0.054496	0.039377	0.47651	-1.0502	-0.17624	-0.50579	-0.77448	0.37495	-0.84702	0.43672	0.00924	0.47158	0.092528	-0.11696	-1.0638	0.41688	0.066919	-0.10275	-0.25246		0.32613	-0.25223	-0.22123	0.19215
47.6		0.4355	-0.21918	0.11549	0.57401	0.02167	0.73299	-1.5006	-0.66074	0.79564	-0.23314	-0.67049	0.046438	0.008956	1.0353	0.74784	0.12151	1.1658	0.86374	0.3943	0.60187	0.060909		0.13449	-0.15055	0.13132	0.072178	0.42826	-0.89768	-0.18892	-0.51237	-0.94031	0.45779	-0.85512	0.025579	-0.003114	0.54175	0.20759	-0.2904	-0.96716	0.66388	0.22341	-0.12816	-0.42943		0.29806	-0.67905	-0.24438	0.29427
47.7		0.42813	-0.24664	0.11816	0.55677	0.23723	0.73097	-1.6861	-0.5949	0.76023	-0.29672	-0.80287	0.2423	-0.17952	1.0475	0.67043	-0.71409	1.4895	0.74797	0.34455	0.44111	-0.18971		0.23511	-0.1527	0.14667	0.2157	0.49305	-0.80956	-0.22136	-0.54651	-0.72071	0.50418	-0.773	0.23175	-0.040447	0.81117	0.3095	-0.32025	-1.1084	0.4149	0.029781	-0.03449	-0.24504		0.52079	-0.50384	-0.22627	0.22921
47.8		0.41795	-0.31225	0.083082	0.45792	0.043843	0.6805	-1.3674	-0.54482	0.59264	-0.072822	-0.85372	0.17093	-0.1702	0.71555	0.53088	-0.5985	1.2719	0.72353	0.34084	0.51956	-0.14163		0.1216	-0.1714	0.067202	0.45038	0.648	-0.77504	-0.12216	-0.48899	-0.89386	0.45372	-0.82642	-0.019235	0.039268	0.63767	0.32214	-0.43936	-1.0057	0.38933	-0.085126	0.081855	-0.30626		0.38488	-0.61776	-0.40028	-0.081161
47.9		0.35467	-0.056543	0.12431	0.50994	0.02503	0.75025	-1.4175	-0.62498	0.55515	-0.059113	-0.82527	0.22561	0.006291	0.7142	0.64476	-0.5369	1.0655	0.61958	0.42638	0.58403	-0.16752		0.055261	0.020488	0.19143	0.47285	0.37281	-0.61643	0.001105	-0.62256	-0.87657	0.54	-0.65387	0.17098	-0.022274	0.49087	0.42994	-0.31847	-1.1761	0.32631	0.090192	0.029954	-0.17912		0.39764	-0.71968	-0.34615	0.25473
48		0.25294	-0.17709	0.11341	0.49949	0.17146	0.82431	-1.1851	-0.73784	0.70884	-0.25631	-0.9021	0.23103	0.088906	0.89788	0.69636	-0.84621	1.2599	0.3955	0.35925	0.35244	-0.25277		0.024952	-0.055549	0.13028	0.50038	0.48916	-0.5439	-0.27714	-0.62258	-0.88231	0.25348	-0.93113	0.008099	-0.026677	0.52576	0.23622	-0.33498	-1.1472	0.32233	0.27402	-0.21388	-0.097734		0.20448	-0.61593	-0.15575	-0.052914
48.1		0.42152	-0.20964	0.12776	0.46834	0.002356	0.82672	-1.0734	-0.76546	0.62981	-0.22608	-0.78267	0.056625	0.063462	1.0202	0.46502	-0.78585	1.3345	0.56909	0.45665	0.57998	-0.068059		0.17903	-0.11451	0.17588	0.50303	0.53956	-0.43118	-0.28698	-0.763	-1.1021	0.30693	-0.89162	0.035693	0.013232	0.54174	0.21896	-0.25829	-1.1162	0.49594	0.058841	0.26837	-0.29928		0.44392	-0.59887	-0.15305	0.36588
48.2		0.39043	-0.27057	0.17133	0.5288	0.33427	0.58434	-1.1283	-0.91353	0.53701	-0.094921	-0.50093	0.26016	-0.049543	1.1692	0.79087	0.34319	1.2162	0.34172	0.2931	0.8223	-0.090473		0.16587	-0.072514	0.12442	0.38609	0.55771	-0.2887	-0.19786	-0.62338	-1.0213	0.3916	-0.77963	0.059205	0.020479	0.60411	0.22857	-0.37465	-0.87103	0.46215	0.09144	0.013479	-0.15412		0.30656	-0.54769	-0.31633	0.42328
48.3		0.3513	-0.40263	0.16961	0.49135	0.19235	0.7682	-1.2412	-0.73748	0.49785	-0.12862	-0.58428	0.28925	0.037746	1.1009	0.53977	-0.00711	1.369	0.30835	0.3592	0.76641	-0.059869		0.16763	0.0042	0.19007	0.40197	0.44373	-0.22562	-0.35764	-0.62944	-0.78448	0.56072	-0.62932	0.005084	0.06807	0.58913	0.3413	-0.082199	-0.48155	0.42493	0.047846	0.1286	-0.066588		0.32206	-0.52546	-0.36077	0.08412
48.4		0.57542	-0.22255	0.078461	0.48878	0.29024	0.62631	-0.88923	-0.75402	0.51764	-0.38772	-0.80613	0.21754	0.009362	1.1822	0.65575	-0.13414	1.3331	0.25733	0.34865	0.79366	-0.12819		0.030294	-0.11404	0.024547	0.46865	0.33301	-0.12766	-0.31661	-0.54636	-0.40451	0.68069	-0.81139	0.1734	-0.019821	0.89011	0.17718	-0.33019	-0.64118	0.25865	0.18901	0.21822	-0.061441		0.3434	-0.51762	-0.23342	0.081424
48.5		0.45159	-0.070428	0.11762	0.53755	0.24734	0.70987	-0.73997	-0.57049	0.46644	-0.021334	-0.60443	0.28675	-0.015547	1.3186	0.69137	-0.20702	1.2435	0.49264	0.33968	0.83923	-0.23749		0.16599	0.13376	0.29397	0.49039	0.50951	0.06606	-0.47021	-0.47141	-0.76311	0.7254	-0.95158	0.3392	0.009597	0.69318	0.28199	-0.098231	-0.65549	0.28678	0.074731	0.29809	-0.23479		0.47729	-0.65313	-0.1122	0.053113
48.6		0.38298	0.057482	-0.084551	0.42186	0.073562	0.58901	-0.96323	-0.43486	0.41584	-0.19598	-0.78716	0.20499	0.12343	1.3484	0.74195	0.2276	1.2259	0.59088	0.35616	0.68638	-0.19384		0.12604	-0.049894	0.27093	0.56893	0.28092	0.035585	-0.32668	-0.59984	-0.63887	0.62954	-0.75418	0.35363	0.016793	0.55933	0.39085	-0.2355	-0.62044	0.39407	-0.010573	0.24671	-0.12396		0.38561	-0.66701	-0.23716	0.25949
48.7		0.23131	-0.15718	0.2069	0.59424	0.15133	0.49156	-0.88192	-0.69799	0.5092	-0.36443	-0.71569	-0.16084	0.018631	1.6713	0.61047	-0.18747	1.1863	0.89136	0.2034	0.71856	-0.050911		0.15956	-0.28809	0.2274	0.60842	0.28278	-0.029767	-0.40158	-0.4743	-0.4285	0.50982	-0.69779	-0.050689	0.16017	0.57859	0.34163	-0.14363	-0.77341	0.51908	-0.039115	-0.069981	0.084163		0.27761	-0.64808	-0.053476	0.13147
48.8		0.34933	0.15039	0.15974	0.31502	0.31321	0.54687	-0.74521	-0.86506	0.73562	-0.30741	-0.94473	0.006441	0.16562	1.5911	0.64039	-0.37096	1.3248	0.66546	0.2916	0.95156	-0.093638		0.18519	0.024238	0.35598	0.61057	0.42803	0.16697	-0.16798	-0.46111	-0.5048	0.42449	-0.55443	0.13111	0.05897	0.62423	0.30164	-0.25799	-0.8039	0.48837	0.091308	0.063286	0.099871		0.45436	-0.59984	-0.044275	0.16705
48.9		0.20349	0.067998	0.13323	0.4243	0.43643	0.54275	-0.2791	-0.92971	0.67332	-0.31978	-0.70457	0.12652	0.05962	1.6464	0.62224	-0.52984	1.2739	0.49402	0.40464	0.83115	-0.073369		0.13828	-0.21723	0.18111	0.63689	0.25749	0.24202	-0.286	-0.42778	-0.62864	0.22986	-0.68541	0.12629	0.15509	0.74355	0.21967	-0.068585	-0.86421	0.66981	0.13773	0.10074	0.38087		0.35372	-0.86246	-0.16396	0.1736
49		0.20638	0.10991	0.21432	0.38694	0.26601	0.48483	-0.37112	-0.85391	0.6809	-0.32739	-1.028	0.15684	0.16023	1.665	0.48601	-0.34211	1.3724	0.23966	0.38962	0.71047	-0.10159		0.13744	-0.081135	0.17412	0.55937	0.25334	0.3918	-0.29872	-0.4063	-0.51199	0.48487	-0.85661	-0.023159	-0.03024	0.5259	0.14123	-0.11612	-0.89751	0.56122	-0.15481	0.16151	0.49688		0.27119	-0.55731	-0.15191	0.063976
49.1		0.24427	0.17394	0.18061	0.39437	0.41004	0.56124	-0.31693	-0.66012	0.70004	-0.11958	-0.76591	0.17721	0.076591	1.8753	0.58183	-0.47177	1.4021	0.36221	0.31258	0.84984	-0.060257		0.11274	-0.22006	0.072237	0.51746	0.065119	0.59279	-0.22681	-0.22873	-0.46191	0.15739	-0.80374	0.162	0.19102	0.65781	0.28541	-0.27021	-0.8864	0.46596	0.064753	0.19839	0.34082		0.38517	-0.64504	-0.16485	0.23171
49.2		0.25405	0.28655	0.20391	0.63218	0.51705	0.65294	-0.17457	-0.74768	0.69565	-0.20951	-0.62743	0.34095	0.14713	1.8305	0.57298	0.14695	1.2516	0.38998	0.30526	0.74974	-0.16279		0.068728	-0.027278	0.16225	0.52476	-0.029838	0.66737	-0.28911	-0.2735	-0.26659	0.1024	-0.84871	0.068182	0.004063	0.58321	0.32775	-0.24461	-1.0468	0.58802	0.044146	0.023402	-0.013677		0.45762	-0.72769	-0.32597	0.28084
49.3		0.20268	0.14404	0.25026	0.3623	0.39962	0.64779	-0.45029	-0.63429	0.81575	-0.15779	-0.61134	0.372	0.03917	2.0104	0.62077	-0.012826	1.2421	0.24314	0.39246	0.60627	-0.1198		0.20739	-0.16071	0.18341	0.56603	-0.027604	0.60332	-0.33362	-0.47336	-0.24332	0.10404	-1.0974	-0.11779	0.18095	0.72564	0.33256	-0.10531	-0.93442	0.5965	0.1497	0.21822	0.11509		0.22908	-0.42896	-0.24347	0.069412
49.4		0.32913	0.23072	0.26365	0.39324	0.42637	0.38177	-0.57222	-0.74283	0.88704	0.12357	-0.64643	0.14178	0.2605	1.9448	0.58064	0.001361	1.2466	0.15459	0.46653	0.51224	-0.23975		0.10908	-0.18034	0.067221	0.61067	-0.097994	0.72267	-0.26682	-0.50294	-0.41884	0.24679	-0.893	-0.061277	0.095343	0.61915	0.39375	-0.10621	-0.99425	0.53421	-0.008762	0.23599	0.000714		0.30804	-0.53643	0.020512	0.26956
49.5		0.24052	0.157	0.25991	0.55153	0.46603	0.45439	-0.44912	-0.93595	0.89295	-0.13674	-0.61431	0.19928	0.2734	1.9321	0.51658	0.011883	1.1419	0.19937	0.25492	0.77739	-0.39392		0.11548	-0.25079	0.31633	0.46795	-0.023307	0.917	-0.30743	-0.59086	-0.51214	0.070177	-1.511	0.072857	0.19946	0.62036	0.33015	-0.37442	-1.1109	0.522	0.087839	0.15049	0.057489		0.23062	-0.60053	-0.090348	0.20051
49.6		0.39523	0.026429	0.36083	0.44769	0.46712	0.54785	-0.41624	-0.69788	0.90336	-0.13813	-0.66068	0.19026	-0.091463	2.0904	0.58221	0.17407	1.0564	0.58566	0.25509	0.65639	-0.267		0.10125	-0.087293	0.22671	0.33333	-0.14983	0.80657	-0.20373	-0.72565	-0.47466	0.030341	-1.5375	-0.029572	0.199	0.64333	0.28054	-0.30676	-1.095	0.37389	-0.014041	0.072236	-0.10371		0.41461	-0.50216	-0.21016	0.064807
49.7		0.2007	0.1462	0.40314	0.69313	0.4186	0.71066	-0.8041	-0.57083	1.0169	-0.16802	-0.84503	0.32436	0.032717	2.4893	0.52481	0.30262	0.84326	0.49177	0.32902	0.69145	-0.048343		0.071303	-0.28108	0.25871	0.38981	0.027767	1.0125	-0.20352	-0.46613	-0.24462	0.089568	-1.5568	0.20539	-0.036342	0.70942	0.45882	-0.24079	-1.2601	0.33382	-0.041062	0.31486	-0.22369		0.40169	-0.55437	-0.075004	0.25267
49.8		0.3824	0.25668	0.21152	0.55041	0.38269	0.51521	-0.74427	-0.62925	1.3406	-0.060427	-0.69798	0.15143	0.10894	2.6325	0.59772	0.31737	0.93666	0.72632	0.20599	0.59013	-0.091529		0.19312	-0.27994	-0.080449	0.4376	0.030614	0.76891	-0.2481	-0.50342	-0.38616	0.13652	-1.2279	0.18388	0.20759	0.59907	0.29676	-0.17878	-1.3585	0.31962	-0.049232	0.3208	-0.28528		0.29885	-0.49995	-0.13547	0.47501
49.9		0.25414	0.35308	0.21787	0.53185	0.36821	0.36347	-0.72747	-0.74781	1.2054	-0.21888	-0.49953	0.15692	-0.069553	2.6433	0.42862	0.18773	1.0117	0.58959	0.28654	0.85091	-0.012126		0.31192	-0.30967	-0.083973	0.33739	-0.51877	0.66025	-0.32087	-0.38318	-0.28696	0.035871	-1.1901	0.22015	0.14441	0.73047	0.34137	-0.30278	-1.2128	0.45063	-0.21374	0.020568	-0.072618		0.43526	-0.38038	-0.21844	0.31775
50		0.17041	0.12761	0.17927	0.66931	0.32676	0.39735	-1.1443	-0.65436	1.165	-0.33862	-0.52543	0.20165	-0.095297	2.5224	0.61949	0.21613	1.3362	0.88584	0.36563	0.84773	-0.048884		0.16375	-0.252	0.023259	0.25916	-0.51567	0.90005	-0.31943	-0.52484	-0.4087	0.26893	-1.1312	0.12985	0.13107	0.76064	0.3634	-0.25435	-1.0802	0.48059	-0.16911	0.17408	-0.20808		0.094243	-0.42817	-0.18103	0.21735
50.1		0.24636	0.23854	0.1563	0.70218	0.33711	0.21248	-1.2866	-0.76548	1.1857	-0.060503	-0.95315	0.34552	0.15403	2.4169	0.6017	0.71039	1.2893	0.68573	0.31618	0.56766	-0.3174		0.45459	-0.34735	0.007081	0.37343	-0.50089	0.62137	-0.30222	-0.69554	-0.21201	0.16767	-1.3724	0.19709	0.066439	0.73603	0.21175	-0.40295	-1.2103	0.41723	-0.08067	-0.052861	-0.31526		0.40345	-0.36276	-0.21327	0.26417
50.2		0.17367	0.22109	0.21336	0.65971	0.42792	0.4872	-1.0595	-0.41924	1.4758	-0.20349	-0.64967	0.19134	-0.036094	2.5462	0.60147	-0.009545	1.1476	0.48145	0.42412	0.67696	-0.17289		0.33819	-0.079636	0.088329	0.18341	-0.53385	0.55698	-0.29949	-0.61284	0.039947	0.39486	-1.0921	0.24793	0.2205	0.58976	0.26036	-0.19873	-1.2376	0.43893	0.068441	0.057036	-0.081072		0.3766	-0.55715	-0.25427	0.15024
50.3		0.16958	0.2973	0.37632	0.7686	0.42105	0.39516	-1.4151	-0.6155	1.6507	0.025188	-0.64984	0.22013	0.060999	2.7402	0.67457	0.19316	1.3678	0.33917	0.36442	0.49235	-0.25456		0.29445	-0.1574	0.091455	0.30302	-0.4167	0.74225	-0.32219	-0.73851	0.11357	0.32883	-1.2935	0.31711	0.052369	0.76982	0.25534	-0.18068	-1.1437	0.55448	0.072119	0.17953	-0.50897		0.37743	-0.34249	-0.07183	0.35468
50.4		0.066164	0.35256	0.32988	0.67454	0.22877	0.45625	-1.7792	-0.76646	1.4586	-0.18837	-0.8342	0.22774	0.067336	2.549	0.61827	0.2459	1.1401	0.5371	0.35258	0.66464	-0.37232		0.24153	-0.25667	0.062082	0.37395	-0.50553	0.52856	-0.20098	-0.61823	0.16669	0.30924	-1.1718	0.50082	0.006578	0.55333	0.42105	-0.1823	-1.4782	0.39824	-0.14875	0.14104	-0.24623		0.2954	-0.57477	-0.2154	0.38159
50.5		0.27207	0.3842	0.24459	0.63254	0.17667	0.483	-1.3211	-0.76087	1.4631	-0.18693	-0.75497	0.41351	-0.016753	2.7789	0.74039	0.41796	1.2892	0.69354	0.40647	0.34682	-0.14834		0.24996	-0.27338	-0.0565	0.15915	-0.48166	0.50627	-0.10724	-0.85145	0.066386	0.40432	-0.93941	0.24455	0.016528	0.60885	0.17233	-0.24226	-1.2924	0.61399	-0.19301	0.2248	-0.20706		0.47997	-0.4264	-0.29922	0.40256
50.6		0.27144	0.22771	0.23017	0.72977	0.27089	0.47253	-1.3355	-0.6417	1.5881	-0.09039	-0.66158	0.50262	-0.13411	2.6088	0.67372	-0.37463	1.2439	0.40818	0.34017	0.34283	-0.14167		0.43709	-0.27029	-0.01452	0.12152	-0.30918	0.33801	-0.1488	-1.04	0.03867	0.35637	-1.2394	0.32373	-0.15843	0.37227	0.31555	-0.30041	-1.4072	0.38897	0.014178	0.060288	-0.071462		0.40392	-0.29431	-0.15393	0.63315
50.7		0.26104	0.28898	0.26902	0.65522	0.20239	0.67571	-1.5455	-0.84535	1.7227	-0.19365	-0.9045	0.35795	-0.077088	2.6194	0.66095	-0.34078	1.1507	0.47323	0.29036	0.43842	-0.1924		0.3624	-0.26207	0.088697	-0.012106	-0.35412	0.4483	-0.10557	-0.96228	0.035882	0.30663	-1.0286	0.437	-0.002445	0.62139	0.13153	-0.091715	-1.2278	0.53334	0.073977	0.14345	-0.26911		0.38684	-0.092969	-0.15388	0.54138
50.8		0.066265	0.38933	0.3036	0.7662	0.2843	0.54977	-1.778	-0.72335	2.1537	-0.31484	-0.48408	0.37612	-0.013251	2.4506	0.63858	-0.208	0.97124	0.50273	0.2983	0.38939	-0.18983		0.24394	-0.2117	-0.094848	-0.13949	-0.33521	0.27475	-0.00915	-0.53997	-0.42674	0.2657	-1.0471	0.37053	-0.043198	0.49096	0.38687	-0.2035	-1.467	0.53159	0.02811	0.15296	-0.42216		0.20191	-0.078497	-0.26891	0.043469
50.9		0.062943	0.23085	0.23216	0.49234	0.21542	0.63273	-1.5816	-0.64594	1.7489	-0.12967	-0.58437	0.36763	0.033846	2.3372	0.58069	-0.10211	1.2334	0.62941	0.36237	0.42035	-0.20034		0.14674	-0.27872	-0.021272	-0.14784	-0.44519	0.26809	-0.17544	-0.43848	-0.20782	0.34319	-0.78329	0.57836	-0.13813	0.33926	0.12225	-0.19086	-1.4156	0.61352	0.068123	0.12707	-0.027359		0.36442	-0.10494	-0.22157	0.32538
51		0.19859	0.32636	0.49003	0.50729	0.19964	0.60843	-1.4062	-0.70811	1.6807	-0.15277	-0.66212	0.42069	-0.073206	2.54	0.57592	-0.49913	1.1612	0.55868	0.27772	0.43655	-0.20712		0.46711	-0.14295	-0.030861	-0.27161	-0.42342	0.15599	-0.018966	-0.54941	-0.62686	0.33105	-1.0826	0.57172	-0.16598	0.409	0.3381	-0.16196	-1.5473	0.68383	-0.12907	0.092552	-0.17801		0.35216	-0.36452	-0.19993	0.36914
51.1		0.34319	0.24133	0.3223	0.56899	0.18964	0.62637	-1.6321	-0.62432	1.4366	-0.032251	-0.72259	0.18868	-0.037922	2.4296	0.88932	-0.56763	1.116	0.53413	0.38957	0.58486	-0.35238		0.43179	-0.12062	-0.076668	-0.15732	-0.35979	0.26498	-0.21484	-0.47214	-1.219	0.37252	-0.95997	0.29384	-0.026259	0.68559	0.14842	-0.16554	-1.5265	0.79071	0.17092	0.13556	-0.14077		0.4627	-0.27046	-0.30831	0.34779
51.2		0.24083	0.40687	0.47555	0.48512	0.3095	0.51178	-1.4669	-0.59672	1.8953	-0.003474	-0.80642	0.27264	0.020577	2.5763	0.73579	-0.55996	1.145	0.63443	0.37687	0.21537	-0.16125		0.35897	-0.31462	-0.091242	-0.12524	-0.33416	0.15434	-0.14875	-0.46661	-1.1473	0.29571	-1.0876	0.21267	-0.17544	0.46457	0.21781	-0.1042	-1.4832	0.67176	-0.004219	0.29273	-0.17735		0.60551	-0.23906	-0.21522	0.33549
51.3		0.31081	0.32887	0.38591	0.46541	0.38927	0.56873	-1.4584	-0.89946	1.879	-0.15001	-0.89042	0.27197	-0.077642	2.5144	0.66293	-0.23832	1.0431	0.5634	0.32029	0.5103	-0.20496		0.32967	-0.09812	-0.087116	-0.31847	-0.28606	0.003674	-0.053658	-0.52845	-1.1933	0.25312	-0.9872	0.36074	-0.10748	0.55925	0.098556	0.12216	-1.6774	0.66793	-0.009234	0.13036	-0.15611		0.48354	-0.12176	-0.17974	0.34517
51.4		0.2552	0.44138	0.27673	0.58233	0.27045	0.31428	-1.3807	-0.84242	1.6387	0.029529	-0.89481	0.31556	-0.075584	2.5604	0.68391	-1.0248	0.95555	0.55906	0.41489	0.50157	-0.12747		0.29042	-0.22672	0.057774	-0.22991	-0.057162	0.061933	0.055584	-0.70913	-1.0734	0.31348	-1.26	0.44594	-0.001613	0.36957	0.00455	-0.23796	-1.5225	0.86199	0.067202	0.20358	0.005814		0.44025	-0.37137	-0.060862	0.31426
51.5		0.3413	0.33316	0.37418	0.55438	0.34604	0.5274	-1.4403	-0.66823	1.7181	-0.25774	-0.6227	0.32154	-0.1764	2.6363	0.50348	-0.76522	0.98758	0.55846	0.5192	0.4704	-0.11637		0.33288	-0.24908	-0.10903	-0.27624	0.20384	-0.050794	-0.19301	-0.6787	-0.86796	0.23731	-1.2023	0.34865	0.033228	0.32621	-0.031677	-0.082245	-1.623	0.67296	0.12633	0.23745	0.085979		0.45737	-0.087503	-0.075445	0.32991
51.6		0.14034	0.29555	0.44507	0.39776	0.42573	0.37168	-1.0938	-0.77845	2.0207	-0.12176	-0.75475	0.24111	0.10034	2.4856	0.58339	-0.078415	1.1156	0.68244	0.36724	0.50164	-0.49849		0.45524	-0.16838	-0.07873	-0.46863	0.11598	0.028369	-0.14487	-0.57371	-1.1009	0.17832	-1.0477	0.42259	-0.10491	0.69859	0.047706	-0.21885	-1.584	0.70952	-0.15882	0.19839	-0.1122		0.46692	-0.29623	-0.36825	0.15733
51.7		0.2022	0.351	0.50104	0.45694	0.49746	0.70369	-1.1601	-0.71827	2.1746	-0.29617	-0.56817	0.39813	-0.20573	2.4153	0.565	-0.28989	1.0547	0.54805	0.27595	0.61635	-0.53567		0.23171	-0.068843	0.072418	-0.19112	0.14421	0.022946	-0.30896	-0.44989	-1.06	0.23267	-1.2364	0.26475	-0.021696	0.54259	0.11553	-0.004802	-1.524	0.73759	-0.069962	0.26797	-0.19803		0.48179	-0.3211	-0.18371	0.37292
51.8		0.39792	0.34782	0.45787	0.48234	0.52623	0.45319	-1.1775	-0.62882	2.0093	-0.33436	-0.66044	0.49069	-0.27386	2.4585	0.43226	-0.74202	1.1187	0.46781	0.32409	0.41167	-0.28375		0.19577	-0.23952	-0.034203	-0.2366	0.32635	-0.072296	0.030359	-0.61844	-0.59699	0.28128	-1.1979	0.55828	0.033225	0.666	0.33924	-0.15634	-1.4303	0.78827	0.13006	0.13931	-0.038028		0.42629	-0.38065	-0.059325	0.35609
51.9		0.31087	0.31075	0.38108	0.41433	0.68023	0.53566	-1.1355	-0.61889	2.1113	-0.21019	-0.41392	0.34416	-0.056525	2.3325	0.71131	-0.25772	1.1832	0.53665	0.38868	0.56106	-0.33137		0.22865	-0.36069	-0.10797	-0.23667	0.44847	-0.22579	-0.055891	-0.55166	-0.42161	0.23616	-1.1372	0.47992	-0.2353	0.78002	0.21756	-0.13557	-1.7347	0.65718	-0.032915	0.3095	-0.10295		0.41321	-0.11304	-0.094226	0.49488
52		0.14347	0.28265	0.55112	0.426	0.52067	0.53572	-1.1762	-0.73746	2.1519	-0.19478	-0.80063	0.43803	0.001992	2.4757	0.45835	-0.28359	1.0909	0.70027	0.48554	0.63325	-0.30566		0.33343	-0.27035	0.19401	-0.39323	0.33947	-0.22579	0.011857	-0.44438	-0.56748	0.19399	-1.1516	0.35625	-0.10906	0.68946	0.12969	-0.050058	-1.5757	0.59614	0.044364	0.42043	-0.18115		0.49253	-0.40781	-0.27677	0.36626
52.1		0.33882	0.27914	0.51705	0.56258	0.59742	0.49829	-1.225	-0.80938	1.935	-0.31349	-0.76601	0.3077	-0.18515	2.3734	0.43333	-0.61641	1.1925	0.68285	0.13951	0.75853	-0.2395		0.24047	-0.23163	-0.10197	-0.39082	0.54686	-0.42809	-0.01871	-0.34558	-0.69878	0.21966	-0.96496	0.39454	-0.15887	0.75379	0.057293	-0.10162	-1.523	0.70328	-0.031097	0.11183	-0.41507		0.31892	-0.35126	-0.1172	0.3295
52.2		0.45237	0.22579	0.57536	0.54005	0.66407	0.58359	-1.0718	-0.84772	2.0391	-0.44745	-0.50093	0.22508	-0.037627	2.4316	0.62946	-0.97069	1.0358	0.79104	0.049555	0.47453	-0.21557		0.27932	-0.33769	-0.091042	-0.30155	0.54236	-0.39844	0.029196	-0.2253	-0.41191	0.1861	-0.85321	0.33723	-0.14928	0.71074	0.114	-0.03105	-1.6986	0.6832	0.002916	0.20745	-0.75421		0.42931	-0.49121	-0.16656	0.35383
52.3		0.41931	0.16283	0.56872	0.55428	0.64279	0.95525	-1.227	-0.58619	2.1448	-0.23241	-0.58936	0.25084	0.034211	2.3833	0.68994	-0.84569	0.75427	0.71249	0.19203	0.62792	-0.17987		0.021324	-0.26041	-0.022332	-0.30655	0.42823	-0.31416	-0.11678	0.050623	-0.13324	-0.02965	-1.1164	0.36931	-0.12822	0.66932	0.065999	0.066347	-1.5387	0.73349	0.081908	0.048102	-0.55544		0.62075	-0.32437	-0.041763	0.3779
52.4		0.47435	0.31312	0.48578	0.54148	0.55343	1.0678	-1.1724	-0.66631	1.9518	-0.21589	-0.62098	0.4223	0.031079	2.1518	0.53334	-0.21146	0.97261	0.46488	0.25123	0.42207	-0.20738		0.26051	-0.50044	-0.079939	-0.19925	0.44269	-0.55127	-0.13136	0.036725	-0.24743	-0.14163	-0.99113	0.21513	-0.039648	0.83378	0.18215	-0.080372	-1.5518	0.64408	-0.045289	0.023665	-0.43606		0.39983	-0.56453	-0.097913	0.28092
52.5		0.28807	0.35437	0.48003	0.54431	0.49183	1.0302	-1.1605	-0.85583	2.211	-0.43827	-0.63222	0.31336	-0.082832	2.3339	0.4895	0.051521	0.96781	0.57567	0.093011	0.59382	-0.20151		0.32151	-0.2883	0.099805	-0.092371	0.51364	-0.67247	-0.13206	-0.11896	-0.13734	-0.16837	-0.85275	0.30552	0.038107	0.78166	0.20137	-0.04971	-1.7769	0.70232	0.019042	0.10879	-0.29783		0.56537	-0.69629	-0.066716	0.3656
52.6		0.1558	0.29759	0.41068	0.43893	0.53803	0.98312	-1.054	-0.77904	2.1543	-0.63296	-0.62839	0.28061	-0.17523	2.2524	0.59381	-0.33508	0.86509	0.52196	0.21077	0.45677	-0.20301		0.32436	-0.17972	-0.009305	-0.079921	0.56128	-0.78293	-0.32699	-0.27659	0.03597	-0.26931	-1.0597	0.26196	-0.029829	0.59908	0.10533	0.046097	-1.7241	0.78052	-0.01863	0.2185	-0.3211		0.481	-0.38264	0.10691	0.15367
52.7		0.22602	0.33176	0.47613	0.38195	0.44223	0.87979	-1.1705	-0.68187	2.1233	-0.21064	-0.51808	0.30127	0.025073	2.1634	0.4787	-0.59985	1.0375	0.56328	-0.033618	0.44325	-0.29825		0.25532	-0.3876	0.11167	-0.081516	0.61283	-0.91918	-0.17581	-0.19852	0.23191	-0.24541	-1.0604	0.32325	-0.22841	0.48195	0.19871	-0.10486	-1.6364	0.73608	0.012788	0.24619	-0.23544		0.4096	-0.51192	0.022209	0.26775
52.8		0.16222	0.28466	0.71395	0.5358	0.45008	0.97804	-1.4218	-0.57399	2.3518	-0.3088	-0.82082	0.23812	-0.05447	2.3101	0.62068	-0.61372	1.0281	0.61201	0.050147	0.77401	-0.17558		0.30872	-0.48738	0.1598	0.027971	0.55257	-0.9415	-0.30634	-0.065195	-0.005742	-0.27155	-1.1172	0.3431	0.016018	0.72701	0.1045	-0.070974	-1.72	0.84973	0.046264	0.074431	-0.24849		0.52825	-0.59323	0.024506	0.37087
52.9		0.21112	0.28839	0.61058	0.6424	0.46137	0.93974	-1.517	-0.52175	2.2658	-0.36859	-0.61315	0.55937	-0.065098	2.5055	0.5478	-0.66802	1.2472	0.56519	0.14538	1.0531	-0.27632		0.28274	-0.23128	-0.016827	-0.052204	0.42238	-1.0194	-0.13002	-0.11833	0.18218	-0.20833	-0.71786	0.31213	-0.018755	0.64745	0.27216	0.12035	-1.5525	0.64317	0.015258	0.25049	-0.34081		0.56956	-0.54332	0.018201	0.48272
53		0.10399	0.043345	0.58109	0.65122	0.44392	0.9991	-1.6345	-0.65896	2.3726	-0.17092	-0.44433	0.26303	0.16866	2.4502	0.49936	-0.63743	1.2053	0.49612	0.17203	1.208	-0.22078		0.26532	-0.39591	0.099177	0.15171	0.49556	-1.1604	-0.28544	-0.26819	0.16049	-0.20077	-0.80591	0.30669	0.071146	0.68268	0.13104	-0.059917	-1.7434	0.71682	0.20386	0.23321	-0.10115		0.7749	-0.57426	-0.24451	0.20066
53.1		0.28339	0.28069	0.57189	0.50042	0.47273	1.2214	-1.5044	-0.43758	2.2966	-0.098552	-0.60359	0.43514	-0.080541	2.3998	0.53582	-0.84801	1.238	0.38503	0.001504	1.0345	-0.22107		0.33002	-0.1566	0.054389	0.056703	0.47794	-1.1188	-0.29908	-0.26175	0.25625	-0.28917	-0.7792	0.322	-0.16774	0.74444	0.16015	-0.11979	-1.6161	0.9268	0.052871	0.28832	-0.039849		0.53075	-0.47424	-0.10018	0.25988
53.2		0.16573	0.12658	0.65957	0.70391	0.41648	1.2445	-1.5014	-0.21999	2.4911	-0.28298	-0.51328	0.29224	0.025525	2.3971	0.52631	-1.0229	1.2883	0.27281	0.048066	0.63709	-0.14888		0.17594	-0.44707	0.04299	0.23369	0.35161	-1.2168	-0.40985	-0.18372	0.22468	-0.29063	-1.0675	0.34089	-0.034722	0.70154	0.22508	0.047787	-1.6735	0.81051	0.15823	0.12282	-0.11088		0.45743	-0.62989	-0.067202	0.32737
53.3		0.13063	0.31687	0.5888	0.67233	0.47756	1.1469	-1.5918	-0.047123	2.297	-0.40913	-0.38661	0.48627	-0.072426	2.3475	0.67698	-0.85479	1.1379	0.39774	0.0617	0.17971	-0.17359		0.27092	-0.51156	-0.034181	0.19125	0.35039	-1.2911	-0.37582	-0.10643	0.37463	-0.24822	-1.0154	0.24908	-0.060304	0.78466	0.24273	0.005264	-1.5839	0.71544	0.032885	0.16329	-0.017832		0.44757	-0.75476	-0.1412	0.17519
53.4		0.12805	0.24895	0.52085	0.53822	0.51072	1.3261	-1.4994	-0.071638	2.4305	-0.21946	-0.39176	0.43036	-0.097129	2.1771	0.5903	-0.86102	0.98199	0.24653	0.16267	-0.025695	-0.18032		0.11285	-0.4743	0.052814	0.34807	0.19378	-1.1896	-0.39007	-0.24787	0.28483	-0.27424	-0.92032	0.14905	-0.14793	0.90022	0.16794	-0.207	-1.8346	0.80477	0.10244	0.058974	-0.11415		0.25754	-0.66718	-0.29834	0.095304
53.5		0.19299	0.3323	0.57392	0.5709	0.6286	1.1227	-1.5232	-0.049144	2.4988	-0.36301	-0.44501	0.19694	-0.156	2.2651	0.54452	-0.39986	1.1302	0.49973	0.11065	-0.089998	-0.097585		0.27409	-0.34635	-0.001775	0.33223	0.23457	-1.1804	-0.4125	0.1277	0.24159	-0.34824	-1.0341	0.23401	0.037351	0.72603	0.21921	-0.18787	-1.677	0.97585	0.045911	0.15331	-0.22609		0.53907	-0.85525	-0.13102	0.31665
53.6		0.25142	0.19436	0.60979	0.51355	0.65914	1.1754	-1.4979	-0.30261	2.4571	-0.49506	-0.37857	0.27086	-0.034805	2.2575	0.61295	-0.71808	0.81568	0.35297	0.036291	-0.11064	-0.29532		0.21391	-0.49126	0.073984	0.2914	0.10143	-1.2567	-0.30672	-0.13367	0.25265	-0.46418	-1.2037	0.099522	-0.018055	0.82391	0.16487	-0.1676	-1.5532	0.94972	0.11517	0.16989	0.044677		0.43885	-0.70922	-0.34065	0.24158
53.7		0.25431	0.14844	0.3653	0.64637	0.64337	1.1804	-1.4054	0.043009	2.6245	-0.44147	-0.4674	0.42723	-0.42899	2.2817	0.65461	-0.8993	0.99356	0.32045	0.1906	0.00913	-0.18947		0.34643	-0.60938	0.005224	0.30339	0.29361	-1.2719	-0.38676	0.024619	0.33373	-0.39609	-1.1268	0.097868	-0.1636	0.96362	-0.12463	0.022616	-1.8945	1.0381	0.13952	0.17987	-0.22411		0.54949	-0.48535	-0.26242	0.23072
53.8		0.37034	0.21821	0.56275	0.538	0.57795	1.0931	-1.3303	-0.13964	2.516	-0.35833	-0.44243	0.24924	-0.14012	2.1448	0.583	-0.49924	1.119	0.25545	-0.003618	-0.092263	-0.29063		-0.015624	-0.28842	-0.033939	0.45443	0.26886	-1.1007	-0.39765	-0.0139	0.22605	-0.21186	-1.0224	0.092074	-0.093894	0.87938	0.12186	0.023861	-1.6366	0.90985	-0.029552	0.20829	-0.031608		0.53166	-0.39988	-0.055622	0.40816
53.9		0.25377	0.27054	0.45645	0.64011	0.41762	1.0232	-1.1854	-0.06177	2.6629	-0.358	-0.46138	0.6148	-0.19486	2.2025	0.75399	-0.61886	0.99916	0.45986	-0.039643	0.0117	-0.097927		0.38936	-0.44008	0.20248	0.49239	0.29	-0.98486	-0.54986	0.0168	0.41547	-0.18413	-0.73579	0.092517	0.038848	0.8028	0.24073	-0.2017	-1.6286	1.1129	0.1332	0.21435	0.008366		0.45138	-0.55356	-0.13384	0.065742
54		0.24115	0.27863	0.38913	0.64462	0.41048	1.0021	-1.1798	0.043006	2.7058	-0.42536	-0.50007	0.14598	-0.17017	2.4222	0.45101	-0.60388	0.8352	0.51288	0.037152	0.048995	-0.14546		0.44866	-0.48193	0.076866	0.29983	0.52112	-1.0097	-0.49193	0.03031	0.29843	-0.26088	-0.87131	0.41164	0.02081	0.76073	0.11427	0.21693	-1.8674	0.98676	0.063075	0.29241	-0.065054		0.62305	-0.54333	0.12385	0.20952
54.1		0.13119	0.2053	0.44707	0.67529	0.37045	1.1245	-1.337	-0.07784	2.5671	-0.13123	-0.52223	0.4125	-0.27257	2.2774	0.57946	-0.50589	0.71205	0.4132	0.002701	-0.21615	-0.12874		0.37571	-0.30661	0.13022	0.38997	0.30569	-0.7709	-0.44436	-0.3158	0.63645	-0.34405	-0.87997	0.16372	-0.18664	0.88816	0.37078	-0.14724	-1.4714	1.0024	0.002941	0.19656	-0.3131		0.72077	-0.61719	-0.33236	0.42768
54.2		0.28818	0.28082	0.50398	0.59316	0.49168	1.1454	-1.3219	-0.12383	2.6614	-0.19485	-0.63201	0.26864	-0.09112	2.1174	0.66575	-0.68528	0.82617	0.49552	-0.095796	0.11285	-0.18296		0.21223	-0.33562	0.10181	0.49529	0.24671	-0.77551	-0.57959	-0.30929	0.66813	-0.32909	-0.89165	0.12371	-0.30379	0.67253	0.28008	-0.019349	-1.3891	0.9758	0.17507	0.31015	-0.36721		0.43854	-0.51031	-0.02564	0.46177
54.3		0.26719	0.34837	0.4173	0.70383	0.59954	1.1641	-1.2839	-0.54643	2.4854	-0.2203	-0.46665	0.27053	-0.24105	2.203	0.4295	-0.593	0.84164	0.34261	0.010685	-0.1798	-0.14115		0.36592	-0.38494	0.1188	0.42578	0.28106	-0.85217	-0.39888	-0.32821	1.1286	-0.29748	-0.81152	0.26113	-0.13053	0.79408	0.17409	-0.15382	-1.4903	1.0353	-0.025953	0.31214	-0.28293		0.57376	-0.45088	-0.17567	0.53391
54.4		0.39439	0.4022	0.65764	0.77404	0.55537	1.1023	-1.3205	-0.60137	2.5258	-0.21462	-0.41982	0.32163	-0.051301	2.2109	0.61595	-0.035384	0.80649	0.19373	-0.048229	-0.042026	-0.1937		0.10597	-0.23976	0.070538	0.48558	0.24523	-0.84015	-0.42261	-0.28099	0.98438	-0.33531	-0.96211	0.076636	0.00996	0.93813	0.30314	-0.24208	-1.4836	1.1369	-0.02279	0.30281	-0.42144		0.45068	-0.57338	-0.0045502	0.27041
54.5		0.19676	0.22078	0.3143	0.88827	0.49284	1.0971	-1.1192	-0.55864	2.7339	-0.096698	-0.8234	0.10834	-0.31134	2.2687	0.45315	0.007887	0.8436	0.4276	-0.27005	-0.24328	-0.15845		0.083119	-0.30371	-0.000385	0.55691	0.010204	-0.41164	-0.4386	-0.30508	0.94638	-0.25136	-0.85865	0.4176	0.080973	0.78134	0.15851	-0.20859	-1.5339	1.1041	0.072864	0.15616	-0.316		0.53583	-0.45679	0.078723	0.39624
54.6		0.34363	0.2975	0.38285	0.5941	0.54149	1.0769	-1.0736	-0.50536	2.7381	-0.029849	-0.66161	0.067811	-0.085958	2.1981	0.37581	-0.097339	0.82721	0.31592	-0.26337	0.064288	-0.19264		0.11586	-0.30379	0.004679	0.57698	0.005712	-0.28336	-0.5493	-0.13066	0.76438	-0.1589	-0.7899	0.18436	-0.27479	0.75782	0.25537	-0.16186	-1.3901	1.2387	-0.057838	0.24737	-0.28022		0.4695	-0.38671	0.11712	0.43096
54.7		0.25217	0.25671	0.36867	0.66088	0.55285	0.90071	-1.3007	-0.60572	2.4149	-0.12638	-0.56455	0.32984	-0.21476	2.1152	0.37417	-0.49596	0.72572	0.56536	-0.15435	-0.20974	-0.11922		0.027335	-0.16718	0.14261	0.52954	-0.040782	-0.16478	-0.41115	-0.32837	0.72884	-0.26105	-0.85328	-0.064183	-0.080273	0.85724	0.30693	-0.22856	-1.5291	1.312	-0.30229	0.31151	-0.25532		0.4354	-0.043901	0.064105	0.44022
54.8		0.32171	0.29268	0.4508	0.61188	0.55575	0.90807	-1.0292	-0.74188	2.5929	-0.083838	-0.42104	0.3523	-0.15748	2.1884	0.49348	-0.27326	0.71995	0.41639	-0.13416	-0.23963	-0.16243		0.059488	-0.1312	0.061764	0.62227	0.096823	-0.25148	-0.45983	-0.19506	0.7423	-0.078262	-0.97691	0.26283	0.045283	0.92297	0.11943	-0.44124	-1.438	1.1664	-0.000983	0.2876	-0.5795		0.50254	-0.49529	-0.064859	0.31616
54.9		0.23195	0.26621	0.56544	0.80803	0.55773	0.8047	-0.95752	-0.57743	2.3676	-0.40632	-0.95029	0.1388	-0.28314	2.2171	0.45551	-0.35082	0.69162	0.58434	0.10363	-0.061394	-0.14509		0.15903	-0.38306	0.10349	0.48709	-0.077307	0.067648	-0.29784	-0.21621	0.56204	-0.10297	-0.76775	0.017532	-0.18925	0.76068	0.2413	-0.60788	-1.5222	1.0695	-0.33805	0.28283	-0.43935		0.59858	-0.39035	0.031459	0.1748
55		0.19191	0.24346	0.51873	0.65652	0.63999	0.63372	-1.0057	-0.63836	2.5861	-0.25857	-0.69556	0.22649	-0.33097	2.0646	0.41776	-0.016505	0.66428	0.48749	0.031939	0.043499	-0.36169		0.31939	-0.33058	0.28089	0.41328	-0.14445	-0.10543	-0.4756	-0.21328	0.56005	-0.20454	-0.7046	0.19888	-0.2538	0.88772	0.15143	-0.98803	-1.5965	1.33	0.041791	0.093631	-0.42369		0.38354	-0.23517	0.00029501	0.094375
55.1		0.41481	0.28119	0.51408	0.72593	0.68973	0.69215	-0.87306	-0.81298	2.5333	-0.27462	-0.68138	0.43613	-0.003866	2.0888	0.43098	-0.3331	0.72575	0.59212	-0.007582	-0.14575	-0.27534		0.12469	-0.086004	0.11841	0.48604	-0.33072	-0.03242	-0.37771	-0.27725	0.54248	-0.14607	-0.9032	-0.054245	-0.23761	0.81826	0.18233	-0.7941	-1.4575	1.4866	-0.001628	0.1523	-0.41852		0.68085	-0.44163	-0.032351	0.42215
55.2		0.30688	0.23361	0.30867	0.53708	0.7767	0.65783	-0.59999	-0.66465	2.4728	-0.17851	-0.70738	0.55332	-0.14148	2.0702	0.34845	-0.65006	0.73045	0.54713	-0.090011	0.001123	-0.23453		0.23559	0.000695	0.037575	0.41012	-0.31599	0.13271	-0.29982	-0.533	0.47777	-0.046601	-1.0488	0.27286	-0.32268	0.7439	0.23167	-0.79507	-1.4273	1.4037	-0.091114	0.24482	-0.40001		0.48024	-0.31905	0.1226	0.22159
55.3		0.25283	0.21818	0.58622	0.52431	0.52323	0.72658	-0.48197	-0.63112	2.4023	-0.21549	-0.66541	0.58406	-0.11895	2.0222	0.48471	-0.61869	0.91988	0.56938	-0.29235	-0.12456	-0.32487		0.12299	-0.22123	0.25253	0.40836	-0.14685	0.24409	-0.41167	-0.331	0.63298	-0.079413	-0.99881	0.22061	-0.19585	0.56265	0.17694	-0.92494	-1.1458	1.5298	-0.005853	0.14944	-0.42734		0.59609	-0.39159	0.13276	0.24535
55.4		0.24498	0.33169	0.4065	0.62019	0.72463	0.56699	-0.34694	-0.8339	2.5771	-0.37587	-0.63527	0.56781	-0.03464	2.0291	0.46942	-0.40131	0.85651	0.54117	-0.16816	0.000496	-0.41916		0.15067	-0.20207	0.23615	0.40186	-0.37052	0.28407	-0.31995	-0.35564	0.25204	-0.31664	-0.8788	-0.053654	-0.21618	0.84598	-0.009569	-0.89584	-1.5651	1.5641	0.15041	0.42156	-0.28412		0.5856	-0.24286	0.19348	0.16691
55.5		0.40457	0.25026	0.45395	0.59481	0.70431	0.59795	-0.47773	-0.68844	2.7242	-0.40929	-0.8087	0.51635	-0.05258	1.9433	0.51322	-0.48463	0.81169	0.6035	0.09222	0.13588	-0.20085		0.33114	-0.38007	0.10527	0.35137	-0.19866	0.25122	-0.23722	-0.446	0.39046	-0.16655	-0.72433	0.00756	-0.28126	0.66655	0.12327	-0.87845	-1.3771	1.3524	-0.011582	0.26966	-0.40095		0.53635	-0.46715	0.19367	0.47476
55.6		0.32938	0.39419	0.41218	0.64352	0.71454	0.81163	-0.33549	-0.69094	2.5414	-0.55199	-0.74158	0.70273	-0.11062	1.8608	0.35284	0.092483	0.75572	0.50932	-0.016056	0.027189	-0.26168		0.22705	-0.23479	0.24035	0.40882	-0.32566	0.5235	-0.28255	-0.48974	0.38404	-0.06566	-0.80456	0.23333	-0.047787	0.82431	0.17681	-0.62751	-1.2996	1.5631	-0.15734	0.31606	-0.23404		0.47706	-0.27493	-0.033689	0.29343
55.7		0.31694	0.30756	0.41425	0.70981	0.63969	0.80349	-0.75466	-1.0282	2.4552	-0.35551	-0.66769	0.39923	-0.10166	1.854	0.41215	-0.51092	0.81683	0.60597	-0.13276	0.12014	-0.1456		0.12683	-0.14368	0.18112	0.44183	-0.20805	0.46781	-0.098573	-0.16256	0.36433	-0.072519	-0.79295	0.15785	-0.1616	0.59457	0.091156	-0.73114	-1.446	1.372	0.11838	0.26673	-0.36557		0.54187	-0.20359	0.11282	0.28076
55.8		0.24742	0.40116	0.64177	0.43374	0.76861	0.78218	-0.9188	-1.1521	2.4058	-0.20848	-0.6305	0.36955	-0.002706	1.9074	0.44763	-0.2108	1.0551	0.43314	0.17866	-0.037635	-0.28854		0.15672	-0.2625	0.13281	0.33066	-0.40908	0.39897	-0.23525	-0.21713	0.28711	-0.12615	-0.57993	0.24918	-0.38907	0.80536	-0.013382	-0.73925	-1.5238	1.2148	0.066223	0.40725	-0.37204		0.63928	-0.25408	0.097475	0.49192
55.9		0.29804	0.25506	0.43754	0.38436	0.65935	0.82695	-0.91025	-1.0911	3.2512	-0.36964	-0.83263	0.36421	-0.16602	1.7344	0.43052	-0.64043	1.3717	0.4901	0.060121	0.25281	-0.40333		0.14342	-0.13655	-0.004495	0.13013	-0.40061	0.74706	-0.35779	-0.35483	0.27363	0.007805	-0.84998	0.13755	-0.22805	0.87382	0.097679	-0.94896	-1.4108	1.3488	0.093265	0.22765	-0.28589		0.54438	-0.37246	0.16695	0.21085
56		0.14683	0.22711	0.50234	0.61501	0.56632	0.92126	-1.0585	-1.0072	2.3337	-0.38291	-0.51482	0.56191	0.019577	1.58	0.61983	-0.39561	1.5614	0.51779	0.036274	0.10633	-0.14444		0.28406	-0.21604	0.1895	0.2002	-0.3538	0.81293	-0.48548	-0.4158	0.35302	-0.08522	-0.58718	0.15188	-0.26355	0.69926	0.078504	-0.92507	-1.333	1.2788	0.078034	0.22209	-0.18458		0.61045	-0.36409	0.13887	0.37312
56.1		0.15399	0.26848	0.3949	0.51395	0.58245	0.77408	-1.0259	-0.8908	2.2079	-0.34234	-0.52974	0.72067	0.001142	1.6274	0.55122	-0.28914	1.3106	0.53921	-0.10943	0.14588	-0.27676		0.22683	-0.41039	0.13635	0.29734	-0.32689	0.91539	-0.35834	-0.37248	0.7017	-0.048551	-0.80856	0.31955	-0.21781	0.80369	0.12544	-0.6409	-1.5403	1.3451	0.082399	0.15757	-0.36545		0.58862	-0.21551	0.141	0.18717
56.2		-0.003985	0.24679	0.54675	0.47462	0.83333	0.80908	-1.1928	-0.77635	2.1541	-0.29842	-0.65904	0.84791	-0.008429	1.7329	0.42542	0.28797	1.2706	0.6288	0.23128	-0.079611	-0.27128		0.16734	-0.1874	0.13645	0.11597	-0.30981	0.92035	-0.4953	-0.46641	0.48647	-0.30477	-0.69177	0.039737	-0.18686	0.95763	0.281	-0.88536	-1.6075	1.4098	0.007115	0.22195	-0.22241		0.47487	-0.46532	0.076613	0.47524
56.3		0.17997	0.35583	0.50519	0.52166	0.67685	0.81688	-1.1928	-0.49462	2.4206	-0.63248	-0.60755	0.66805	-0.097855	1.6067	0.4904	0.088787	1.1819	0.46381	0.001925	-0.12557	-0.42464		0.22584	-0.52816	0.038322	0.20698	-0.34236	0.99566	-0.5441	-0.49894	0.062978	-0.106	-0.93146	0.19651	-0.21135	1.0027	0.023209	-0.77669	-1.3524	1.2925	0.021622	0.26184	-0.12134		0.53837	-0.31742	0.14217	-0.018728
56.4		0.19767	0.16421	0.61286	0.60112	0.68777	0.88697	-1.1561	-0.2767	2.6095	-0.14678	-0.58169	0.5542	-0.045089	1.5127	0.6659	0.083639	1.0223	0.39688	-0.17725	-0.19122	-0.28166		0.16447	-0.18126	0.1793	0.28661	-0.24509	1.1454	-0.60497	-0.35059	0.026662	-0.15214	-0.76172	0.22444	-0.18283	0.977	0.13313	-0.889	-1.3536	1.2412	0.026303	0.44989	-0.40293		0.432	-0.45537	0.049053	0.17943
56.5		0.19129	0.34536	0.33885	0.67112	0.6916	0.94141	-1.2186	-0.51127	2.4498	-0.39458	-0.52085	0.37088	-0.057077	1.7198	0.51448	0.253	1.0661	0.42482	0.13638	-0.10268	-0.028954		0.23699	-0.37671	0.095011	0.092629	-0.41015	1.2616	-0.61051	-0.36702	-0.22095	-0.19156	-0.55704	0.050461	-0.29734	1.1097	0.059612	-0.829	-1.3307	1.3006	-0.034641	0.39654	-0.34883		0.55331	-0.43888	0.054589	-0.045626
56.6		0.12273	0.36857	0.57514	0.66168	0.69459	0.94727	-1.2484	-1.1806	2.5676	-0.39192	-0.53741	0.69581	0.07141	1.6483	0.46257	-0.005289	0.88565	0.64458	-0.067607	-0.37452	-0.2724		0.29145	-0.38734	-0.069398	0.04369	-0.3658	1.3044	-0.60179	-0.471	-0.60551	-0.13485	-0.64308	0.14063	-0.10743	1.0091	0.074365	-0.66468	-1.3821	1.253	-0.074277	0.2699	-0.35986		0.84671	-0.58947	-0.08856	0.15211
56.7		0.037805	0.25497	0.52009	0.51225	0.78377	0.95395	-1.0576	-1.1055	2.4746	-0.094177	-0.52641	0.65183	-0.015106	1.7603	0.46703	0.32678	1.046	0.34038	-0.24442	-0.033107	-0.33356		0.21987	-0.19784	0.13643	0.078497	-0.36234	1.2983	-0.56256	-0.55626	-0.91781	-0.36187	-0.86194	0.1835	-0.14226	1.2349	0.23888	-0.83067	-1.5284	1.3261	-0.33252	0.30808	-0.20152		0.69749	-0.44283	0.054706	0.0043426
56.8		0.27521	0.42793	0.53684	0.5142	0.74735	0.81111	-0.94327	-0.68584	2.4476	-0.37895	-0.56763	0.82523	-0.051524	1.5723	0.47811	-0.002561	0.92871	0.30634	-0.012645	-0.10499	-0.26982		0.31928	-0.15665	0.21289	0.080651	-0.39803	1.2485	-0.43874	-0.40336	-1.5152	-0.37542	-0.52674	0.11152	-0.17762	1.1661	0.15869	-0.98928	-1.4436	1.2735	0.079887	0.34103	-0.39257		0.69627	-0.51817	-0.016656	0.016049
56.9		0.25174	0.37631	0.52935	0.61077	0.7286	0.94208	-0.93507	-0.59697	2.4615	-0.36732	-0.46138	0.65714	-0.010086	1.609	0.5649	0.31989	1.189	0.30672	0.20111	-0.080287	-0.41797		0.22918	-0.30376	0.051361	0.053214	-0.24626	1.3282	-0.67808	-0.584	-1.6536	-0.39376	-0.82001	0.033233	-0.23753	1.2631	0.040038	-0.82431	-1.2748	1.2156	0.18919	0.29616	-0.38229		0.77963	-0.38789	0.034681	-0.20831
57		0.20165	0.42083	0.3135	0.60296	0.78327	1.0301	-0.85706	-0.36794	2.413	-0.52134	-0.59058	0.62084	-0.041401	1.5263	0.51965	0.042015	1.1846	0.26448	-0.079398	-0.19845	-0.37953		0.097919	-0.27424	0.083523	0.006956	-0.38801	1.2801	-0.56773	-0.70567	-1.5987	-0.30322	-0.79526	0.016934	-0.289	1.1588	0.15379	-0.75182	-1.2524	1.2299	-0.088096	0.074314	-0.23838		0.64199	-0.58386	0.11208	0.10881
57.1		0.17409	0.41393	0.63986	0.4769	0.74818	0.95118	-0.93605	-0.42927	2.3388	-0.37015	-0.53629	0.68017	-0.042112	1.4433	0.50993	0.053459	1.294	0.36899	0.16484	-0.12183	-0.59841		0.1917	-0.16497	-0.041286	-0.05713	-0.25433	1.4212	-0.58472	-0.71277	-1.556	-0.41081	-0.84076	-0.034727	-0.30038	1.4523	0.21483	-0.74546	-1.3645	1.305	-0.15781	0.21348	-0.29631		0.63891	-0.4639	-0.071667	0.15094
57.2		0.19745	0.33306	0.46542	0.70285	0.64494	0.99045	-0.84922	-0.24985	2.3545	-0.36653	-0.5718	0.84398	-0.16922	1.5682	0.56372	0.14257	0.94317	0.48228	0.030132	-0.14352	-0.4353		0.28747	-0.12598	0.19841	-0.063777	-0.27886	1.3842	-0.53967	-0.54396	-1.2701	-0.69789	-0.60985	0.09121	-0.40454	1.3606	0.064715	-0.61434	-1.4408	1.3229	0.1181	0.29148	-0.31612		0.59057	-0.50316	-0.04516	-0.14818
57.3		0.093556	0.56671	0.56643	0.85918	0.72248	1.1164	-0.81444	0.23707	2.3733	-0.25931	-0.62905	0.64831	-0.15816	1.8002	0.60173	-0.35729	1.0236	0.59963	-0.00878	0.06343	-0.35765		0.13972	-0.23839	0.054792	-0.094398	-0.17117	1.2028	-0.249	-0.45734	-1.0952	-0.60286	-0.73723	-0.28976	-0.15226	1.4593	0.16776	-0.57757	-1.508	1.4445	0.10215	0.18606	-0.1084		0.43414	-0.41415	-0.24694	0.16229
57.4		0.11445	0.29368	0.386	0.7511	0.77476	1.0374	-1.1004	1.0643	2.2949	-0.27907	-0.45528	0.67377	-0.062614	1.9814	0.29449	0.047532	1.0222	0.37464	0.072525	0.011916	-0.43942		0.22826	-0.21715	-0.046973	-0.16579	-0.011949	1.0932	-0.48235	-0.4328	-1.0264	-0.68981	-0.78311	0.018293	-0.10961	1.4054	0.16484	-0.66155	-1.5709	1.299	0.09256	0.087492	-0.32993		0.84439	-0.58459	-0.19348	0.0076886
57.5		0.10076	0.27827	0.38799	0.62251	0.91331	1.0155	-1.0099	1.3939	2.1383	-0.11165	-0.66113	0.5557	0.012909	1.9092	0.5973	0.15397	1.1114	0.45715	0.17747	-0.18016	-0.53196		0.15149	-0.038686	0.05796	-0.040852	-0.26368	1.0543	-0.3197	-0.41643	-0.6523	-0.61621	-0.28754	-0.20652	0.068958	1.5612	0.32277	-0.80121	-1.7469	1.4098	-0.11343	0.25584	-0.24894		0.8818	-0.50343	0.046779	0.0027898
57.6		0.17072	0.32614	0.4326	0.60306	0.89501	1.1223	-1.3584	1.7308	2.161	-0.28636	-0.40436	0.4871	-0.10598	1.8263	0.61243	0.46224	1.0867	0.54647	0.084377	-0.15299	-0.58452		0.27043	0.060869	0.10719	-0.23144	-0.026369	1.1594	-0.57246	-0.47267	-0.70346	-0.56699	-0.42377	-0.20361	-0.29661	1.6143	0.32147	-0.72954	-1.725	1.2393	0.096576	0.16582	-0.032016		0.48482	-0.41303	-0.16959	0.071423
57.7		0.12893	0.59354	0.36108	0.66644	0.83251	1.24	-1.568	2.1931	2.2271	-0.088392	-0.53303	0.52481	-0.019189	1.833	0.52221	0.17816	1.0839	0.73063	0.23089	0.043074	-0.62288		0.18457	-0.1718	-0.017796	-0.17422	-0.056901	0.96495	-0.36421	-0.40826	-0.76264	-0.69604	-0.54733	0.044473	-0.1687	1.4701	0.05103	-0.73741	-1.6702	1.2052	0.022333	0.27513	-0.000716		0.64305	-0.36902	-0.17353	-0.34987
57.8		-0.0942	0.28959	0.30191	0.4855	0.85611	1.1189	-1.7893	2.0785	2.4166	-0.014504	-0.50123	0.46847	-0.13988	2.0602	0.59099	-0.004622	1.0912	0.57868	-0.099176	0.024508	-0.46947		0.24895	-0.11053	0.086523	-0.35075	0.042684	0.80136	-0.27864	-0.3537	-0.59107	-0.24108	-0.66224	0.21432	-0.21913	1.4545	0.044542	-0.72676	-1.6165	1.3735	-0.042576	0.27552	-0.27152		0.49826	-0.66067	0.039985	-0.078774
57.9		0.10382	0.46856	0.48725	0.50118	0.85053	1.2333	-1.7259	2.0203	2.5164	-0.20811	-0.66436	0.59447	-0.10896	2.1337	0.39385	-0.063898	1.1153	0.32429	0.009517	-0.035594	-0.33637		0.22982	-0.23331	-0.049531	-0.17605	-0.18944	0.78213	-0.25444	-0.55371	-0.37854	-0.30931	-0.66395	0.18144	-0.065468	1.3862	0.16994	-0.67065	-1.5409	1.4959	0.11503	0.2354	-0.11921		0.71166	-0.52969	-0.084531	-0.1187
58		0.1859	0.48536	0.33594	0.47106	0.79902	1.0747	-1.6013	1.5789	2.3962	-0.043782	-0.46551	0.50543	-0.23905	2.1219	0.52508	0.30072	1.0302	0.53054	0.075141	-0.006132	-0.49811		0.21801	0.092676	-0.010594	-0.22862	0.06728	0.67001	-0.2848	-0.62482	-0.2257	-0.17925	-0.66438	0.12596	-0.22508	1.3211	0.047247	-0.61097	-1.5508	1.4123	-0.17849	0.28184	-0.19101		0.49907	-0.4814	0.046358	0.16348
58.1		0.22654	0.47842	0.47734	0.77165	0.93879	1.2266	-1.2748	1.6147	2.4438	-0.23124	-0.50285	0.45502	0.01065	2.1055	0.53862	0.095494	0.97329	0.32583	0.27973	-0.061686	-0.31929		0.10469	-0.051836	0.065954	-0.33836	0.016853	0.58073	-0.20591	-0.44021	-0.21792	-0.070898	-0.47601	0.20209	-0.32878	1.3867	0.27565	-0.6348	-1.5722	1.3327	-0.071972	0.2418	0.043945		0.71121	-0.38103	-0.15194	-0.15595
58.2		0.065025	0.41352	0.5505	0.61634	1.1207	1.153	-1.0038	1.413	2.6267	-0.25894	-0.48879	0.50563	-0.16205	2.0076	0.41104	-0.21611	1.0432	0.7306	0.12432	-0.15043	-0.33508		0.11281	-0.24889	-0.081253	-0.45839	0.054514	0.75201	-0.2206	-0.4278	-0.24517	-0.34687	-0.53748	0.09304	-0.24455	1.3566	-0.037443	-0.83272	-1.6681	1.1994	0.11921	0.40531	-0.079575		0.59681	-0.33431	-0.2731	0.23099
58.3		0.11673	0.53658	0.3388	0.37767	1.1082	1.1915	-0.8532	1.1369	2.6722	-0.26373	-0.56118	0.52088	-0.32339	1.9782	0.48804	0.081169	1.3063	0.58161	-0.023033	-0.26804	-0.34808		0.077284	-0.22366	-0.17113	-0.44415	-0.067856	0.35743	-0.3533	-0.3105	-0.19714	-0.19226	-0.7279	0.15781	-0.32241	1.3378	0.005061	-0.80483	-1.5539	1.2337	0.024184	0.43748	-0.13434		0.65931	-0.5416	0.0071036	0.15312
58.4		0.16341	0.52554	0.33687	0.52555	1.0797	1.1323	-0.4599	1.368	2.7219	-0.0042	-0.67274	0.3395	-0.079748	2.016	0.40182	-0.33934	1.2606	0.83942	0.030836	-0.034329	-0.2931		0.18771	-0.18685	-0.072948	-0.56414	0.096821	0.17315	-0.22847	-0.47058	-0.21981	-0.20482	-0.53993	0.02202	-0.15447	1.4285	-0.034234	-0.76804	-1.6127	1.1932	-0.053027	0.17103	-0.11254		0.63899	-0.46278	-0.25418	-0.0031052
58.5		0.16518	0.57971	0.46917	0.57786	1.0243	1.2567	-0.18803	1.2132	2.7748	-0.19788	-0.51201	0.41087	-0.092391	2.086	0.37277	0.28812	1.0909	0.8322	0.062592	-0.19917	-0.37765		0.25696	-0.099157	-0.027101	-0.40967	0.16514	0.30334	-0.14024	-0.25955	-0.22712	-0.11673	-0.43525	0.004042	-0.17019	1.4445	0.20051	-0.58533	-1.7149	1.4113	0.05414	0.2855	-0.034194		0.44378	-0.24649	-0.068943	-0.058701
58.6		0.36694	0.58764	0.50456	0.66506	0.96819	1.1775	-0.18036	1.3536	2.6713	-0.27383	-0.70602	0.28481	-0.26616	1.9593	0.3466	0.014021	1.0909	0.82552	0.22954	0.06877	-0.31758		0.24834	-0.1752	0.17456	-0.29116	0.28822	0.28704	-0.20115	-0.31231	-0.24402	-0.13548	-0.60872	-0.050466	-0.26379	1.2744	-0.13035	-0.77384	-1.7189	1.2795	0.063639	0.26763	-0.091239		0.61918	-0.48897	-0.21798	0.032026
58.7		0.39919	0.48964	0.31232	0.79427	1.038	1.2733	-0.21478	1.5102	2.6409	-0.18397	-0.71579	0.48582	-0.081351	1.8699	0.42599	-0.15893	0.99615	0.42983	0.097251	0.089052	-0.41256		0.092469	-0.31015	-0.018281	-0.49146	0.41436	0.13516	-0.031245	-0.47382	-0.19473	0.1427	-0.46727	-0.030192	-0.15101	1.4977	-0.14662	-0.64765	-1.646	1.217	0.01639	0.14185	-0.038036		0.62879	-0.39931	-0.31287	0.030447
58.8		0.19652	0.66832	0.39581	0.52329	1.085	1.2059	-0.29094	1.4108	2.7073	-0.18414	-0.55937	0.66902	-0.1598	2.0104	0.44906	-0.11563	1.2115	0.60691	0.19443	-0.00128	-0.53116		0.14727	-0.16576	0.012277	-0.59564	0.3254	0.17876	-0.052218	-0.41124	-0.30597	-0.29222	-0.83512	-0.077268	-0.19049	1.4887	-0.046688	-0.68117	-1.7374	1.1422	-0.001531	0.17725	-0.065779		0.59076	-0.46117	-0.10232	0.22387
58.9		0.14664	0.66097	0.2798	0.58182	1.0121	1.1693	0.27008	1.5775	2.7001	-0.33257	-0.6598	0.76765	-0.14186	1.8754	0.43197	0.070683	0.83907	0.24586	-0.050107	-0.043346	-0.42717		0.16274	0.11132	0.038999	-0.48573	0.56026	-0.019082	-0.026601	-0.26963	-0.39058	-0.10278	-0.66978	-0.008057	-0.063764	1.4203	-0.21997	-0.75555	-1.638	1.1226	0.12994	0.22292	-0.13145		0.46022	-0.45351	-0.054172	0.03144
59		0.28048	0.6223	0.41275	0.51915	0.94047	1.233	0.17661	1.2499	2.8411	-0.28357	-0.92631	0.36829	-0.10092	1.8559	0.38902	0.23177	0.90444	0.35468	-0.15413	0.094224	-0.57429		0.13136	-0.029781	-0.0046	-0.72277	0.47341	0.001329	-0.02649	-0.33248	-0.40208	0.01934	-0.57239	-0.15813	-0.30567	1.3775	-0.045773	-0.74019	-1.5117	1.1799	0.05354	-0.019893	-0.39506		0.56547	-0.31318	0.028238	-0.03245
59.1		0.32046	0.62715	0.43596	0.43275	0.98396	1.3138	-0.044402	1.333	2.744	-0.15228	-0.71177	0.76629	-0.19308	1.8986	0.49002	0.18634	0.89502	0.40875	-0.20408	-0.14185	-0.55637		0.13276	0.038191	0.20001	-0.77165	0.43531	-0.036164	0.20251	-0.25066	-0.40641	0.02178	-0.4882	0.17695	-0.091794	1.2876	-0.19404	-0.56119	-1.5363	1.1983	0.031884	0.10471	-0.08779		0.4115	-0.30802	-0.11462	0.3352
59.2		0.32583	0.534	0.33306	0.43342	0.83874	1.3602	0.20033	1.0338	2.5952	-0.20953	-0.68142	0.75465	-0.073575	2.0985	0.34025	0.31831	0.88746	0.51613	0.11719	-0.063002	-0.548		0.29644	-0.075867	-0.016456	-0.65431	0.50096	-0.39921	0.44602	-0.2917	-0.31998	-0.2679	-0.58802	0.04781	-0.15774	1.3594	-0.10373	-0.79101	-1.6144	1.3613	0.032534	0.035855	-0.066705		0.45967	-0.2814	-0.051101	0.27713
59.3		0.34367	0.67717	0.3386	0.57405	0.71989	1.1901	0.09627	1.0361	2.7645	-0.1687	-0.49961	0.5123	0.099363	1.9376	0.4537	0.68584	1.0508	0.6506	-0.14253	-0.1613	-0.36347		0.27178	-0.14944	0.056331	-0.63935	0.53833	-0.37397	0.42891	-0.27361	-0.2487	-0.17633	-0.4571	-0.064831	-0.20357	1.3697	-0.084266	-0.468	-1.6484	1.0977	-0.008197	0.070453	-0.15741		0.36056	-0.46012	0.077032	0.10137
59.4		0.34627	0.69312	0.26924	0.41347	0.7648	1.2016	0.11584	0.72646	2.8534	-0.22433	-0.71471	0.5791	-0.073958	1.916	0.34428	-0.069937	0.90672	0.64335	0.009724	0.13189	-0.38018		0.085584	-0.16783	0.043474	-0.72837	0.47919	-0.43894	0.61981	-0.38521	-0.085878	-0.24104	-0.65657	0.051657	-0.097193	1.4747	-0.099312	-0.66803	-1.7323	1.221	0.086788	0.30992	-0.19663		0.45325	-0.34175	0.12232	-0.17879
59.5		0.14803	0.74263	0.44614	0.32673	0.53093	1.0307	0.17519	0.66977	2.7742	-0.16207	-0.63049	0.68069	-0.11261	1.9705	0.35112	-0.076852	0.81734	0.34694	0.1458	-0.002497	-0.56873		0.23637	-0.12941	0.011891	-0.60109	0.57598	-0.48061	0.58824	-0.14254	-0.13711	-0.006168	-0.7911	0.052523	-0.1412	1.2855	-0.050467	-0.70337	-1.7856	1.2054	0.05551	0.2826	0.050815		0.4495	-0.24016	0.098085	0.1591
59.6		0.13584	0.64754	0.40849	0.55514	0.746	1.2363	0.43249	0.72362	2.7343	-0.090316	-0.45588	0.75881	-0.013324	1.829	0.5242	0.22617	0.86711	0.30938	0.093268	-0.001871	-0.49396		0.12739	-0.2253	0.058951	-0.62647	0.72685	-0.50498	0.50548	-0.17796	0.095462	-0.008275	-0.69655	0.041624	-0.1387	1.3397	-0.15025	-0.65136	-1.5182	1.1954	-0.029826	0.22643	0.049813		0.43912	-0.1073	0.20894	0.21342
59.7		0.35328	0.71747	0.23255	0.54231	0.69154	1.3413	0.56168	0.91452	2.8942	-0.15041	-0.68468	0.66657	-0.24588	1.703	0.45638	-0.28384	0.71126	-0.14208	0.15391	0.017009	-0.66951		0.20404	-0.10551	0.046594	-0.78957	0.61123	-0.55124	0.637	-0.19441	0.25747	-0.004682	-0.38909	-0.10211	-0.21441	1.4265	-0.21148	-0.57413	-1.7147	1.3508	-0.061985	0.19691	-0.12897		0.47232	-0.47318	0.083734	0.024431
59.8		0.14321	0.33001	0.15986	0.5913	0.65877	1.0275	0.51634	0.90023	2.6774	-0.10912	-0.51906	0.80461	-0.070029	1.849	0.51923	-0.065349	0.54452	-0.31434	-0.066782	0.10137	-0.49916		0.13139	-0.30778	-0.055029	-0.44184	0.58546	-0.67648	0.20135	-0.059066	0.55631	-0.076952	-0.38608	-0.11944	-0.11301	1.328	0.029497	-0.45824	-1.7446	1.2736	0.038422	0.27766	0.071792		0.4493	-0.15948	-0.067895	-0.088117
59.9		0.33019	0.52922	0.041508	0.5469	0.57024	1.0282	0.45458	0.9908	2.742	-0.071924	-0.61383	0.70941	-0.064144	1.8321	0.39547	0.007325	0.55156	-0.14832	0.068599	-0.20651	-0.57631		0.042467	-0.10697	-0.14105	-0.66004	0.81259	-0.96681	0.32978	-0.22484	0.50407	-0.12455	-0.22532	0.024524	-0.081733	1.4003	0.007166	-0.57924	-1.5511	1.295	0.19245	0.091787	-0.09499		0.36628	-0.37531	0.11418	-0.11678
60		0.1715	0.70138	0.10536	0.46484	0.60204	1.09	0.52229	0.96383	2.6216	-0.12049	-0.43609	0.56179	-0.22581	1.6585	0.5305	-0.31704	0.040638	-0.1006	0.12317	0.070991	-0.58818		0.1151	-0.1493	-0.18379	-0.50782	0.86981	-1.1829	0.33881	-0.17547	0.51931	-0.065721	-0.4548	0.093099	-0.030438	1.3789	0.011745	-0.45553	-1.6747	1.1634	0.16727	0.14688	-0.078754		0.32796	-0.4939	0.1052	-0.045004
60.1		0.34165	0.6148	0.13132	0.50927	0.73579	1.1757	0.46258	0.90982	2.5839	-0.050789	-0.53186	0.49389	-0.14468	1.6533	0.41599	-0.47405	-0.12179	-0.090029	0.020632	-0.0386	-0.36505		0.14438	-0.31105	-0.35556	-0.50223	0.84672	-1.1951	0.35117	-0.21069	0.68441	0.030504	-0.49128	-0.087235	-0.14625	1.3388	-0.11187	-0.51369	-1.6586	1.2317	0.001765	0.053839	-0.049983		0.35112	-0.36007	-0.047078	0.1205
60.2		0.13167	0.53621	0.082441	0.65682	0.80368	0.99677	0.47119	0.99157	2.5486	-0.12976	-0.66716	0.73905	-0.009663	1.5989	0.37532	-0.16367	-0.35046	-0.18918	-0.01158	0.077898	-0.66196		-0.045276	-0.32967	-0.28143	-0.49282	0.77473	-1.4489	0.55849	-0.071053	0.55908	-0.009885	-0.4122	0.059435	-0.021908	1.3002	0.090615	-0.42051	-1.442	1.2177	-0.11895	0.20898	-0.066006		0.45506	-0.39876	0.13678	-0.19861
60.3		0.29701	0.61815	0.027828	0.37636	0.76456	0.84354	0.47791	1.0223	2.6951	-0.15246	-0.61011	0.56572	-0.16964	1.6988	0.37509	-0.45459	-0.64386	0.28553	0.13027	-0.02994	-0.44407		0.034529	-0.098686	-0.33883	-0.65749	0.8218	-1.2625	0.70853	-0.03076	0.6226	0.022238	-0.51482	-0.071809	0.12417	1.4072	-0.01712	-0.40807	-1.4871	1.3047	-0.02011	0.032213	-0.049675		0.43153	-0.34367	0.055034	0.011459
60.4		0.32031	0.74225	0.14716	0.65576	0.71956	1.1337	0.5612	1.2322	3.1835	-0.032043	-0.59134	0.52089	-0.13498	1.5665	0.34255	-0.069186	-0.76178	0.33749	0.079503	0.14185	-0.45923		0.17952	-0.26574	-0.28807	-0.59213	0.8392	-1.211	0.69998	-0.13357	0.34268	-0.046501	-0.40798	-0.044452	0.010189	1.3337	0.030117	-0.40903	-1.3823	1.5628	0.16603	0.24537	0.029017		0.60195	-0.37705	0.16183	0.27432
60.5		0.2265	0.67158	0.31977	0.53202	0.73065	1.0761	0.26549	1.1917	2.5827	-0.20741	-0.5126	0.63531	-0.20245	1.3862	0.37365	-0.28954	-0.77123	0.065728	0.086742	-0.15163	-0.61852		0.1421	-0.11923	-0.38639	-0.57926	0.92697	-1.1794	0.98245	-0.1458	0.14889	0.026649	-0.35511	-0.038277	-0.095692	1.2001	-0.00243	-0.2885	-1.4395	1.2706	0.20896	0.28408	-0.09532		0.21719	-0.35978	-0.014287	0.024222
60.6		0.40079	0.61075	0.19716	0.71423	0.97763	0.74714	0.35068	1.0762	2.6164	-0.24679	-0.27577	0.62432	-0.1871	1.4109	0.3523	-0.25506	-0.7293	-0.04782	-0.052383	0.038098	-0.5588		0.1184	-0.052929	-0.23229	-0.43424	0.84463	-1.0968	0.96079	0.094283	0.4655	-0.042566	-0.6293	0.092285	-0.16174	1.3111	0.13496	-0.31683	-1.2584	1.1235	0.23054	0.24231	-0.19692		0.36045	-0.36146	0.047688	-0.11161
60.7		0.42428	0.74158	0.12568	0.66089	0.82247	0.92302	0.56242	1.1902	2.6826	-0.12761	-0.47149	0.69075	-0.15221	1.5064	0.52895	-0.1456	-0.77386	0.006748	-0.041975	0.24785	-0.6377		0.14336	-0.078426	-0.28672	-0.44192	0.69295	-1.2124	0.91766	-0.22111	0.41169	-0.099772	-0.77499	0.013786	-0.13524	1.2096	0.096436	-0.16184	-1.1109	1.2699	0.264	0.32069	-0.11925		0.34702	-0.28078	0.2184	-0.055961
60.8		0.30354	0.66538	0.055468	0.37961	0.93751	0.98429	0.63474	1.2546	2.8272	-0.11955	-0.46347	0.45418	-0.34716	1.3461	0.43011	-0.11676	-0.76039	-0.035229	0.13614	0.13044	-0.62144		0.068817	-0.12976	-0.2779	-0.30718	0.83066	-1.1767	0.71916	-0.047069	0.57464	-0.31163	-0.32709	0.09627	-0.090957	1.3509	0.009958	-0.29732	-1.1393	0.43023	0.21743	0.26035	-0.34767		0.36265	-0.46752	-0.054222	-0.045333
60.9		0.36128	0.66158	0.017924	0.54128	0.9291	1.0002	0.63403	1.0934	2.831	-0.17578	-0.45044	0.68743	-0.12871	1.2625	0.51377	0.59494	-0.77786	0.1385	0.17855	-0.088577	-0.64504		-0.015818	-0.14043	-0.3177	-0.36957	0.86753	-1.1359	0.51414	0.094462	0.52705	0.067731	-0.54409	-0.002974	-0.10407	1.4876	0.16378	-0.28184	-0.94024	0.52628	0.14869	0.18318	-0.2246		0.55069	-0.46708	0.10001	0.169
61		0.33882	0.77057	0.056144	0.77089	1.1511	0.91168	0.67058	1.0139	2.6938	0.049185	-0.65456	0.66693	-0.17452	1.2506	0.35522	0.66166	-0.6932	0.09805	0.065703	0.18942	-0.57208		0.048634	-0.11664	-0.31527	-0.47671	0.8752	-1.0473	0.29916	0.10862	0.66034	-0.084657	-0.49525	-0.12425	-0.28714	1.3444	0.008119	-0.45433	-1.1594	0.20955	0.03433	0.12532	-0.16738		0.47304	-0.54426	0.11804	0.1456
61.1		0.3189	0.79315	-0.030175	0.58994	1.0298	0.99781	0.56192	0.80577	2.7408	-0.23141	-0.51583	0.54866	-0.14008	1.3757	0.28656	-0.094681	-0.61227	0.30072	-0.25153	0.087448	-0.64971		-0.11318	0.011826	-0.2632	-0.50588	0.83434	-1.1179	0.34506	0.037392	0.39985	-0.28811	-0.46813	0.085921	-0.18231	1.3878	0.008794	-0.36204	-1.1304	0.25368	0.046371	0.25115	-0.21383		0.4866	-0.47603	0.14723	-0.049415
61.2		0.25565	0.80892	0.11602	0.64457	1.0404	0.87703	0.57328	0.83413	2.824	-0.26561	-0.6044	0.67732	-0.154	1.389	0.22744	0.22806	-0.51974	0.33206	0.12685	0.22425	-0.5784		-0.078455	-0.11242	-0.35726	-0.3583	0.73481	-1.0552	0.23007	0.12301	0.34111	-0.2022	-0.45872	0.1315	-0.2146	1.2869	0.10199	-0.32619	-1.1181	0.16549	0.17581	0.06581	-0.023652		0.3499	-0.34355	0.008001	0.25501
61.3		0.38809	0.63232	-0.016488	0.54873	1.0205	0.69393	0.43725	1.1269	2.814	-0.2802	-0.58088	0.85475	0.000375	1.4224	0.35916	0.025381	-0.35523	0.13282	-0.23237	0.34371	-0.56912		-0.031284	0.093395	-0.32541	-0.36373	0.59774	-0.97706	0.38567	0.11488	0.25333	-0.20045	-0.31015	0.010439	-0.19356	1.4549	-0.027979	-0.32325	-1.1779	0.29439	0.1583	0.38569	0.040631		0.5115	-0.58492	-0.19609	0.027088
61.4		0.4702	0.63868	0.003223	0.4121	0.98381	0.7909	0.32589	1.0139	2.8164	-0.13267	-0.4492	0.64005	-0.098585	1.5208	0.24052	0.36163	-0.33078	0.077355	-0.018095	0.18529	-0.47634		0.22195	0.20303	-0.39354	-0.33639	0.71861	-0.80078	0.26077	0.16423	0.28909	-0.46225	-0.57291	-0.019631	-0.19156	1.3306	0.018706	-0.3049	-1.0488	0.16634	0.010567	0.30432	-0.001771		0.4089	-0.42177	-0.10151	0.17348
61.5		0.28916	0.7421	-0.088655	0.72502	0.86929	0.85376	0.59341	0.9619	2.8086	-0.18783	-0.43231	0.74059	-0.15339	1.3778	0.27179	0.19714	-0.37638	0.072518	-0.06321	0.26444	-0.46155		-0.11801	0.026855	-0.31854	-0.14061	0.55363	-0.67093	0.32557	0.17345	0.34214	-0.1648	-0.5075	-0.086644	-0.22775	1.286	-0.035922	-0.42053	-1.238	0.10255	-0.027767	0.24796	0.049453		0.52804	-0.40546	0.0772	-0.046911
61.6		0.32062	0.67038	-0.057551	0.65124	1.0042	0.71472	0.3616	0.59639	2.7923	-0.091015	-0.72973	0.61868	-0.13794	1.3771	0.17772	-0.063557	-0.40466	0.22307	0.007146	0.31963	-0.61206		0.078558	0.02258	-0.24477	-0.30161	0.63994	-0.72116	0.28677	0.1569	0.24905	-0.28572	-0.45869	0.15085	0.011295	1.2043	0.025349	-0.50688	-1.0937	0.31727	-0.2568	0.22113	-0.084389		0.7935	-0.58334	-0.044012	0.2313
61.7		0.33755	0.61133	0.067834	0.55976	1.1014	0.61289	0.42003	0.66571	2.8092	-0.029778	-0.7009	0.72963	-0.055587	1.2994	0.21887	0.21766	-0.3526	0.21983	0.13859	0.21541	-0.47302		-0.005199	-0.006965	-0.33819	-0.24269	0.45815	-0.58285	0.42427	0.043607	0.003806	-0.24141	-0.62391	-0.041243	-0.19073	1.3153	-0.006726	-0.31076	-1.263	0.19314	-0.29348	0.17454	0.12821		0.34118	-0.40578	-0.18616	0.15925
61.8		0.48064	0.57751	-0.19951	0.60134	1.0639	0.70438	0.58003	0.81016	2.7064	-0.099775	-0.61221	0.63558	-0.005912	1.3504	0.15717	0.44838	-0.39382	0.18829	0.11007	0.19391	-0.55307		0.045694	-0.085185	-0.26435	-0.36772	0.58183	-0.53665	0.22766	0.14669	-0.062689	-0.33996	-0.33839	0.034184	-0.074798	1.3246	-0.058983	-0.33629	-1.241	-0.072235	-0.15839	0.17874	-0.17069		0.48877	-0.36378	0.039689	0.25481
61.9		0.52274	0.55396	-0.21357	0.61566	1.1431	0.91707	0.54865	0.7424	2.5608	-0.064723	-0.79724	0.70215	-0.022888	1.4971	0.14735	0.25686	-0.53393	0.38804	0.17601	0.3289	-0.46925		0.016484	0.001576	-0.34961	-0.14569	0.52615	-0.2323	0.59364	0.11667	-0.035787	-0.10925	-0.34859	-0.053526	-0.096832	1.4763	-0.13324	-0.45182	-1.3352	0.25234	-0.001356	0.12801	-0.13309		0.47554	-0.27046	0.11379	0.18813
62		0.43319	0.54933	-0.095356	0.70061	1.17	0.89405	0.44601	0.62701	2.4533	-0.12263	-0.96027	0.52577	0.046925	1.2771	0.25987	0.19291	-0.63003	0.36078	-0.081667	0.3221	-0.65898		0.064484	0.072956	-0.18891	-0.38956	0.44916	-0.19275	0.46897	0.13973	-0.005673	-0.013264	-0.34789	-0.051176	-0.11928	1.4429	-0.16578	-0.21359	-1.1463	0.38399	0.013926	0.12489	-0.018076		0.50554	-0.53401	0.038745	-0.17297
62.1		0.35641	0.51441	0.03118	0.56983	1.086	0.98119	0.5855	0.57556	2.5672	0.11406	-0.54579	0.6914	-0.070504	1.3932	0.28656	0.089405	-0.82771	0.33058	-0.084974	0.22129	-0.49795		0.031992	0.069597	-0.16519	-0.22425	0.41903	-0.11548	0.35959	0.18189	-0.027287	0.002118	-0.3106	-0.18987	-0.23889	1.6005	-0.12991	-0.43029	-1.1749	0.15809	-0.005805	0.2497	-0.051019		0.64526	-0.328	-0.023659	0.093438
62.2		0.39981	0.55723	-0.089763	0.70024	0.96848	0.80915	0.60291	0.64681	2.622	-0.070886	-0.39524	0.52574	-0.022777	1.1804	0.19748	0.80312	-0.97818	-0.041686	0.15797	0.023405	-0.61235		0.002199	0.021071	-0.23451	-0.36178	0.52146	0.084327	0.44951	0.25073	0.32458	-0.10641	-0.32222	-0.12223	-0.15323	1.5648	-0.051286	-0.33809	-1.2882	0.11889	-0.019473	0.27557	-0.13335		0.33477	-0.3256	0.2956	-0.061585
62.3		0.60781	0.50512	-0.03283	0.62482	0.93168	0.96731	0.48969	0.78983	2.6076	-0.18467	-0.53182	0.53602	-0.11244	1.1222	0.20146	0.10342	-1.3582	0.21903	0.038909	0.22504	-0.26853		0.080664	0.041608	-0.10369	-0.2108	0.31901	0.20742	0.46704	0.17308	0.46121	-0.12462	-0.4557	-0.066333	-0.18462	1.4317	-0.073724	-0.49123	-1.1594	0.053713	-0.14069	0.14271	-0.038061		0.48002	-0.34909	0.062144	0.176
62.4		0.38899	0.5117	-0.064979	0.73041	1.0577	1.0668	0.39332	0.7001	2.6414	-0.24277	-0.64079	0.72186	-0.12172	0.96021	0.078231	0.13608	-1.7147	0.072928	0.1236	0.18666	-0.6216		0.031919	0.12254	-0.12353	-0.17071	0.4032	0.19996	0.38752	0.084911	0.575	-0.22811	-0.30061	0.1667	-0.22203	1.4074	-0.04831	-0.32737	-1.2961	-0.38771	-0.21357	0.084604	0.018638		0.62102	-0.7054	0.043127	-0.058392
62.5		0.30228	0.57374	-0.098187	0.5038	1.1948	1.0922	0.38466	0.6784	2.7532	-0.005616	-0.65066	0.72376	-0.016177	0.90875	0.32677	0.46298	-1.8661	0.12116	-0.001144	0.19489	-0.67713		0.16687	0.16324	-0.18053	-0.1421	0.33679	0.49743	0.3966	0.073875	0.41039	-0.15594	-0.495	0.19826	-0.20578	1.3504	-0.15693	-0.56044	-1.2575	-0.62344	-0.10365	-0.043086	0.060627		0.45499	-0.53636	0.051573	-0.17691
62.6		0.56275	0.57344	0.003557	0.53061	1.1652	1.2522	0.41341	0.54337	2.7272	-0.055173	-0.77989	0.62951	0.002378	0.97195	0.30858	0.16103	-1.8607	0.20072	-0.028062	0.16348	-0.45811		0.11216	0.18558	-0.13133	-0.084455	0.52025	0.78676	0.26909	0.12389	0.33991	-0.30649	-0.42168	0.16133	-0.31209	1.4438	-0.10221	-0.35943	-1.3787	-1.2768	-0.18182	-0.051012	-0.08541		0.47708	-0.19631	0.17046	0.17252
62.7		0.57245	0.64205	-0.053183	0.48195	0.93464	1.3598	0.34583	0.81233	2.7298	-0.11341	-0.37961	0.50279	0.036714	0.84242	0.2452	0.070296	-1.8552	0.21619	-0.089389	0.11165	-0.68534		-0.04015	-0.014541	-0.24092	-0.056484	0.33424	0.73374	0.59659	0.14426	0.58561	-0.1675	-0.37473	0.23758	-0.33639	1.4593	-0.15893	-0.59679	-1.2325	-1.0734	-0.12848	0.077386	-0.01783		0.35946	-0.38253	0.018475	0.22324
62.8		0.3864	0.49289	0.088466	0.62511	1.0527	1.2765	0.23996	1.0648	2.6112	-0.069911	-0.68457	0.58886	-0.061083	0.96362	0.28802	-0.1157	-2.1893	0.26785	-0.032607	0.17817	-0.37614		-0.026156	0.13728	0.026012	-0.049615	0.12064	0.83548	0.41104	0.11978	0.51415	-0.11519	-0.45998	0.089729	-0.008069	1.3427	-0.17116	-0.45982	-1.4143	-0.95693	-0.28566	0.16389	-0.009861		0.53393	-0.25688	-0.090375	0.18083
62.9		0.32508	0.53315	-0.066443	0.61945	1.1533	1.3516	0.20936	0.66724	2.4879	-0.14396	-0.64041	0.70918	0.074166	1.0142	0.33333	-0.12317	-2.3337	0.071113	0.10588	0.22008	-0.55286		0.0337	-0.019305	0.031664	-0.24359	0.073287	1.0261	0.39755	0.032594	0.4882	-0.38532	-0.17333	0.15857	-0.017322	1.4998	-0.044726	-0.43822	-1.5203	-0.6405	-0.28396	0.22688	0.086972		0.71076	-0.2498	0.070696	-0.11815
63		0.3895	0.50634	-0.22562	0.59037	1.183	1.367	0.34509	0.26937	2.4556	-0.19051	-0.67144	0.81941	-0.060045	1.0325	0.35914	-0.071219	-2.5425	0.3436	-0.12774	-0.10662	-0.53187		0.071922	0.096128	-0.22113	-0.10454	0.076797	1.1024	0.31263	0.10448	0.33952	-0.037575	-0.41234	-0.035842	-0.1257	1.478	-0.14866	-0.45926	-1.347	-0.3613	-0.052187	0.12207	0.13799		0.50641	-0.39227	0.20581	0.18203
63.1		0.17856	0.52696	-0.15746	0.49876	1.1312	1.451	0.25676	0.67856	2.4296	-0.12946	-0.77258	0.79025	-0.24167	1.0342	0.21321	0.22833	-2.5214	0.20571	0.11696	-0.032466	-0.36841		0.13347	0.12868	-0.24682	-0.15106	0.099026	1.1946	0.21612	0.005567	0.40547	-0.034473	-0.37353	0.31426	-0.17519	1.4078	-0.074028	-0.59814	-1.3114	0.1175	-0.053615	0.15502	0.004479		0.4614	-0.13935	0.21949	0.23285
63.2		0.35602	0.44401	-0.30948	0.72057	1.2212	1.3908	0.09109	0.67156	2.3795	-0.14228	-0.73926	0.78438	-0.13977	1.0789	0.48347	-0.18203	-2.5594	0.14104	-0.094891	0.094983	-0.65693		0.092528	0.2044	-0.07557	0.055356	-0.069719	1.3967	0.26048	0.11449	0.29064	-0.048811	-0.10791	0.023213	-0.16958	1.62	-0.20206	-0.52255	-1.2659	-0.096288	-0.22087	0.051637	-0.16046		0.53019	-0.2213	0.15119	-0.16016
63.3		0.4207	0.67435	-0.1777	0.54357	1.2052	1.4351	0.21403	0.32921	2.3538	-0.10869	-0.7246	0.69879	-0.023512	1.014	0.45052	0.12618	-2.3019	0.20285	-0.18221	0.19399	-0.66699		-0.002042	0.076366	-0.17556	-0.14615	-0.12519	1.5491	0.12236	0.20002	0.24452	0.052172	-0.61193	0.43783	-0.15952	1.5949	-0.11076	-0.74358	-1.405	-0.1216	0.001932	-0.014562	0.066835		0.32367	-0.098252	0.1403	-0.084527
63.4		0.19246	0.60647	-0.13313	0.51716	1.2484	1.5298	0.14302	0.27218	2.5173	-0.20815	-0.60387	0.73744	-0.019695	1.0077	0.41642	-0.033805	-2.6099	0.071162	-0.08252	0.048399	-0.75516		0.05898	9.3e-05	-0.19299	-0.069701	-0.39132	1.5179	0.20959	0.23449	0.26695	0.019587	-0.50077	0.13308	0.039049	1.698	-0.20201	-0.40224	-1.4979	-0.77544	-0.20841	0.11522	0.095467		0.47209	-0.2837	0.20014	0.010131
63.5		0.14492	0.55716	-0.11017	0.40912	1.3667	1.2326	-0.015367	0.38944	2.5735	-0.24907	-0.72914	0.61238	-0.18394	0.85092	0.42503	0.065008	-2.2298	0.31818	0.063775	0.035414	-0.59747		0.056338	0.18897	-0.3227	-0.040478	-0.20404	1.4029	0.18548	0.15084	0.064529	0.011446	-0.2802	0.065855	-0.057573	1.6924	-0.11808	-0.46009	-1.4721	-1.4305	0.004934	0.05006	0.12098		0.55798	-0.30074	0.28197	-0.05729
63.6		0.12638	0.57151	-0.002796	0.49824	1.4576	1.4109	0.033737	-0.049316	2.5923	-0.20747	-0.82302	0.54151	-0.16437	0.97523	0.31716	-0.13534	-2.2798	0.39906	-0.14072	0.24135	-0.47994		-0.012632	0.11227	-0.32179	-0.030557	-0.40921	1.5834	0.16986	0.088434	0.064863	-0.058672	-0.18813	-0.11043	-0.18592	1.8295	-0.078259	-0.42779	-1.3297	-1.5321	-0.14634	0.080186	0.0442		0.47284	-0.25082	0.22455	0.09752
63.7		0.057664	0.51808	-0.051588	0.54969	1.453	1.4402	-0.059632	-0.21589	2.4415	-0.18945	-0.49898	0.54806	-0.016957	1.2058	0.43112	-0.21297	-2.0782	-0.053528	0.093632	0.078148	-0.4787		0.080237	0.016803	-0.16971	-0.15506	-0.39829	1.5977	0.12999	0.12247	-0.22112	-0.087497	-0.23676	0.10051	-0.08783	1.7785	-0.11431	-0.39217	-1.2592	-1.4016	-0.068579	0.081682	0.14664		0.21735	-0.24627	0.2031	0.089163
63.8		0.08736	0.52217	-0.089076	0.60609	1.5505	1.3089	-0.058419	-0.25828	2.68	-0.30617	-0.59073	0.44717	-0.12319	1.0881	0.31379	0.2755	-1.9417	0.059313	0.020114	0.019109	-0.63775		0.18677	0.059439	-0.14174	-0.19099	-0.61536	1.5728	0.17002	0.21211	-0.30059	-0.066606	-0.25722	0.20516	-0.074583	1.7597	-0.19292	-0.41137	-1.4035	-1.4195	-0.063739	0.13301	0.059158		0.40804	-0.10061	0.18492	0.081353
63.9		0.17935	0.4821	-0.23593	0.48867	1.5871	1.2252	-0.097863	-0.35869	3.0163	-0.56531	-0.7021	0.67912	-0.012795	1.0136	0.36183	-0.40014	-2.0118	0.009523	0.049515	-0.10092	-0.76362		-0.022119	0.12372	-0.32435	-0.040223	-0.7657	1.4507	0.28037	0.24073	-0.44105	0.058667	-0.33132	0.22003	-0.15892	1.6594	-0.19476	-0.38241	-1.4305	-1.2843	-0.087553	0.21187	0.11924		0.16496	-0.24268	0.060699	0.008147
64		0.087826	0.63581	-0.021514	0.56797	1.4445	1.2576	-0.31091	-0.27482	3.3425	-0.18673	-0.55729	0.39815	-0.29142	0.75895	0.58205	0.054866	-1.8151	0.25417	0.11152	0.056293	-0.76545		-0.051793	0.078031	-0.25039	-0.062669	-0.87454	1.5512	0.0452	-0.001475	-0.56345	-0.072294	-0.40815	0.19005	-0.17554	1.7602	-0.1355	-0.34798	-1.2966	-1.3881	-0.077642	0.16009	0.26522		0.089042	-0.26295	0.1499	-0.031063
64.1		0.07511	0.56872	-0.19217	0.56398	1.5274	1.1732	-0.076773	-0.015391	3.6407	-0.21426	-0.54417	0.66715	-0.122	0.8169	0.56309	0.30755	-2.1416	0.23854	-0.085692	0.10629	-0.61816		0.19531	0.38558	-0.49171	0.010797	-0.89794	1.5027	0.081091	0.22627	-0.55357	-0.13473	-0.13657	0.17598	0.10433	1.7085	-0.082545	-0.44506	-1.1675	-1.3841	0.037316	0.12604	0.069476		0.15259	-0.27825	-0.10506	0.083375
64.2		0.19714	0.44309	-0.22778	0.65617	1.4457	1.1613	0.11644	-0.26833	3.8617	-0.34646	-0.50488	0.361	0.013907	0.84216	0.22875	0.32569	-1.9754	0.38956	-0.097036	-0.14008	-0.76693		0.002051	0.16348	-0.36889	-0.004871	-0.98524	1.5591	0.079795	0.2254	-0.58449	0.21562	-0.41832	0.18939	-0.098398	1.4781	-0.0059	-0.33932	-1.1048	-1.1921	0.10853	0.13688	0.09871		0.3499	-0.41523	0.20749	0.051435
64.3		0.040042	0.58396	-0.27014	0.41687	1.5593	1.1658	0.31258	0.04296	3.8032	-0.45808	-0.51198	0.71852	-0.077299	0.91899	0.31826	0.10987	-1.5878	0.28657	-0.12174	0.18338	-0.64292		-0.011607	0.42995	-0.31471	-0.061498	-1.0998	1.5119	0.17977	0.17822	-0.55244	-0.020125	-0.27597	0.24728	-0.20109	1.6242	0.052287	-0.29074	-1.281	-1.0891	-0.15488	0.047655	0.03373		0.18705	-0.32564	-0.10022	-0.1177
64.4		0.025597	0.57496	-0.26922	0.44102	1.1988	1.0677	0.45364	0.082233	3.6425	-0.2627	-0.6136	0.58543	-0.2952	0.78469	0.38263	-0.35355	-1.5758	0.1792	-0.005254	0.11391	-0.55369		-0.043189	0.19822	-0.20663	0.022796	-1.0381	1.5702	0.22615	0.25684	-0.49114	0.085624	-0.53645	0.058189	-0.16806	1.7465	-0.10453	-0.18672	-1.2097	-0.97713	-0.020767	-0.013519	0.027918		0.15581	-0.28273	0.089789	0.084195
64.5		0.12159	0.6702	-0.095414	0.48939	1.4148	0.861	0.80127	0.18792	3.3963	-0.16021	-0.56833	0.53897	-0.09736	0.95341	0.34728	-0.046689	-1.6223	0.22775	-0.008384	0.072576	-0.70935		-0.087887	0.24429	-0.39718	0.15628	-1.1042	1.6897	0.23702	0.23888	-0.5032	-0.00601	-0.27335	0.23747	-0.15089	1.7429	-0.14389	-0.17347	-1.2189	-1.1948	-0.056367	0.054672	0.070848		0.19914	-0.37823	0.21941	0.16302
64.6		0.10935	0.69085	-0.19381	0.47147	1.3114	1.0669	0.98851	0.25056	3.0189	-0.40419	-0.41934	0.73704	-0.14946	0.86077	0.19004	0.12351	-1.7072	0.20941	-0.11369	0.14535	-0.68314		-0.01005	0.19553	-0.22223	0.23972	-1.1591	1.5169	0.22984	0.13332	-0.49995	-0.28756	-0.29524	0.058433	-0.17965	1.9825	-0.029403	-0.21776	-1.217	-1.1532	-0.13693	0.11547	0.052648		0.43848	-0.39532	-0.0842	0.17535
64.7		0.23058	0.61754	-0.18236	0.3809	1.493	0.96692	0.72641	0.34021	3.1646	-0.22734	-0.4654	0.67261	-0.28578	0.95192	0.31884	0.10801	-1.6954	0.075568	0.072611	0.070627	-0.74681		-0.0111	0.10252	-0.22896	0.41372	-1.1055	1.5215	0.20555	0.22563	-0.73648	-0.10084	-0.34941	0.27107	-0.056819	1.8393	0.032919	-0.26647	-1.1666	-1.0648	-0.12494	0.1508	0.008012		0.3694	-0.19802	0.12942	0.26561
64.8		0.18017	0.73302	-0.18643	0.50879	1.4158	0.8527	0.59132	0.42311	2.9172	-0.39607	-0.49286	0.54179	-0.067448	0.91349	0.16303	0.19832	-1.6741	-0.071779	-0.065204	0.14929	-0.73202		0.010453	0.23173	-0.39851	0.2717	-1.1674	1.3633	0.006914	0.10517	-0.64152	-0.12269	-0.35027	0.121	-0.26527	1.7528	-0.048859	-0.25331	-1.31	-0.93937	-0.079037	0.1502	-0.050768		0.3852	-0.66362	0.098386	-0.027892
64.9		0.059977	0.60949	-0.32488	0.47804	1.26	0.7416	0.54955	0.40774	2.8663	-0.44122	-0.51767	0.74815	-0.097251	0.98181	0.42284	0.62753	-1.749	0.17468	-0.063183	0.11119	-0.57473		0.034241	0.21248	-0.34729	0.13519	-1.3164	1.5286	0.13155	0.21434	-0.68364	-0.15835	-0.29912	0.011181	-0.2903	1.6794	-0.051639	-0.25543	-1.016	-0.98591	-0.22777	0.019347	0.19966		0.26331	-0.33576	0.18615	-0.05785
65		0.054842	0.6109	-0.33384	0.54904	1.3789	0.75803	0.2527	0.66251	2.8301	-0.19167	-0.63819	0.7423	-0.18477	0.62323	0.27209	0.015469	-1.9271	0.14733	-0.094092	0.060448	-0.74711		-0.008889	0.21871	-0.13352	0.30108	-1.2487	1.5656	0.36528	0.18368	-0.61725	-0.30031	-0.56467	0.1471	-0.032718	1.7661	-0.095136	-0.34545	-1.318	-1.0661	-0.063584	0.056998	-0.019833		0.15809	-0.45707	-0.0050749	-0.093161
65.1		0.078615	0.73658	-0.29075	0.53209	1.4674	0.69549	0.041837	0.92062	2.8741	-0.18496	-0.37844	0.93751	-0.24145	0.83708	0.30128	-0.11624	-1.7338	0.25361	-0.10307	0.17787	-0.56932		0.078547	0.21196	-0.4719	0.24659	-1.0611	1.5144	0.17162	0.15909	-0.80068	-0.18974	-0.63823	0.31931	-0.089875	1.7853	-0.25755	-0.3931	-1.3252	-1.0319	-0.061362	0.13426	-0.16045		0.1818	-0.068411	0.10461	0.19096
65.2		0.10822	0.67194	-0.34086	0.76514	1.1141	0.72594	-0.048459	0.68574	2.725	-0.44272	-0.46229	0.64719	-0.18183	0.85355	0.25401	-0.40798	-1.4902	0.075435	-0.10253	0.28057	-0.53487		0.13045	0.31913	-0.28315	0.30644	-1.1515	1.2402	0.19847	0.29345	-0.81364	-0.35539	-0.27051	0.24225	-0.056109	1.7885	-0.11946	-0.26649	-1.2473	-0.86801	-0.41784	0.11937	-0.17041		0.17521	-0.61558	0.189	0.047498
65.3		-0.012863	0.50596	-0.27028	0.74244	1.2826	0.64505	0.085234	0.76132	2.4666	-0.26427	-0.47531	0.80476	0.02936	0.87278	0.23551	-0.17764	-1.4331	0.37223	-0.17734	0.16447	-0.53227		0.16359	0.23371	-0.33287	0.11796	-1.0103	1.3106	0.26596	0.28352	-0.79194	-0.25494	-0.36773	0.26034	-0.19028	1.6019	-0.046585	-0.44458	-1.1918	-0.88433	-0.21149	0.10679	0.040416		0.3183	-0.48991	0.22398	0.32243
65.4		0.14477	0.5368	-0.21021	0.83725	1.4692	0.55372	0.31981	0.56861	2.6554	-0.40784	-0.31533	0.6902	-0.18018	0.85629	0.10598	-0.60332	-1.3772	0.43101	-0.13577	0.35434	-0.73797		0.017608	0.31317	-0.14124	0.37127	-1.1624	1.1626	0.19018	0.21277	-0.60975	-0.22708	-0.42857	0.15923	0.015926	1.8789	-0.092687	-0.37907	-1.1898	-0.54413	-0.16213	0.20302	0.12577		0.40294	-0.49748	0.06987	0.094311
65.5		0.006524	0.5149	-0.18166	0.55093	1.2905	0.6253	0.30141	0.57728	2.9072	-0.28174	-0.55296	0.45138	-0.1373	0.89717	0.13768	-0.61979	-1.4909	0.52256	-0.23511	0.18166	-0.67119		-0.033757	0.2496	-0.24903	0.35816	-0.93462	1.281	0.041934	0.18602	-0.66629	-0.2711	-0.48232	0.15814	-0.14168	1.7951	-0.16797	-0.35158	-1.1514	-0.8977	-0.21293	0.22632	0.044904		0.52678	-0.50378	0.11133	0.28515
65.6		0.16251	0.46131	-0.15743	0.78653	1.3789	0.63847	0.12631	0.50214	2.9661	-0.21117	-0.50847	0.30518	-0.088976	0.78253	0.21742	-0.20724	-1.5518	0.55881	0.06287	0.13732	-0.65101		-0.060625	0.22839	-0.31538	0.28304	-0.73227	1.2053	0.19171	0.37175	-0.68754	-0.089598	-0.3746	0.14264	0.022971	1.6973	-0.11634	-0.24454	-1.2407	-0.88863	-0.16727	0.064225	-0.099642		0.56792	-0.36247	-0.0071977	-0.11015
65.7		0.17172	0.47715	-0.25825	0.64537	1.3783	0.81687	-0.072159	0.043264	2.7485	-0.32773	-0.33336	0.71779	-0.16299	0.69989	0.16945	-0.19296	-1.5475	0.7366	-0.11984	0.056113	-0.57467		0.057777	0.1864	-0.26849	-0.008324	-0.76681	1.247	-0.033898	-0.00408	-0.62336	-0.22267	-0.019882	0.001207	-0.28332	1.5881	-0.18141	-0.33273	-1.2867	-0.86989	-0.18046	0.11509	-0.018869		0.24155	-0.45935	0.067121	0.070676
65.8		0.18165	0.41594	-0.13356	0.71205	1.4302	0.74807	-0.24012	-0.012912	3.6399	-0.19084	-0.36154	0.52888	-0.114	0.64569	0.19051	0.62652	-1.4663	0.58988	-0.098479	0.27183	-0.69441		-0.10322	0.15079	-0.28323	0.21975	-0.54576	1.2574	-0.19297	0.20945	-0.46211	-0.21515	-0.39445	-0.012211	-0.1917	1.6739	-0.19556	-0.37121	-1.3203	-0.73271	-0.091782	0.17399	0.12729		0.40426	-0.41595	0.30573	0.1895
65.9		0.2732	0.29929	-0.27315	0.90228	1.5433	0.82322	-0.32751	0.38831	3.5389	-0.29751	-0.73167	0.47512	-0.06984	0.9535	0.25138	-0.18202	-1.3862	0.46387	0.043808	0.050096	-0.76292		-0.042286	0.24998	-0.37626	0.16546	-0.35009	1.1858	-0.30501	0.19101	-0.23818	-0.2589	-0.39707	0.050596	-0.20318	1.6803	-0.050903	-0.24083	-1.3393	-0.67363	-0.16641	0.12589	0.10084		0.11911	-0.41638	0.25587	-0.022735
66		0.24282	0.20814	-0.23966	0.81039	1.7727	0.74367	-0.38691	0.3767	3.1238	-0.30576	-0.57177	0.3161	0.073151	0.69886	0.18683	0.21649	-1.4225	0.47141	-0.11275	0.24523	-0.76469		-0.021512	0.35187	-0.21874	0.16945	-0.58913	1.1314	-0.29412	0.22819	-0.20831	-0.25283	-0.28691	0.073867	-0.29637	1.5457	-0.12415	-0.43305	-1.2449	-0.78178	0.061686	0.12258	0.23074		0.43179	-0.49486	0.027199	0.32393
66.1		0.10068	0.16447	-0.10995	0.62113	1.4487	0.78111	-0.17061	0.32082	2.8782	-0.22578	-0.5203	0.65068	0.014255	0.60153	0.039571	0.16134	-1.4628	0.4188	-0.00565	0.012989	-0.72738		0.077944	0.30248	-0.29326	0.26222	-0.43542	0.84155	-0.27128	0.1708	-0.25037	-0.12574	-0.30986	0.057543	-0.21652	1.529	-0.054626	-0.24961	-1.1017	-0.60849	-0.19656	0.12247	0.020539		0.24403	-0.37764	0.16115	0.14198
66.2		0.035469	0.25977	-0.021279	0.70318	1.4499	0.78671	-0.34682	0.44622	2.4374	-0.3287	-0.45419	0.65565	-0.10077	0.44467	0.064817	-0.28736	-1.4965	0.3897	-0.090426	0.085615	-0.6225		0.05815	0.27572	-0.33137	0.36304	-0.36375	0.82188	-0.14879	0.04682	-0.39331	-0.19365	-0.31133	0.11352	-0.028581	1.5748	-0.20181	-0.34297	-1.1815	-0.74378	0.056556	0.16178	0.082829		0.52905	-0.41069	0.34671	0.3854
66.3		0.13592	0.33838	-0.19154	0.7636	1.6495	0.84747	-0.66406	0.76472	2.1812	-0.34704	-0.45289	0.62467	0.073306	0.66186	0.026695	-0.10602	-1.4951	0.52939	-0.095763	-0.09238	-0.60999		0.078011	0.23928	-0.029521	0.34703	-0.47991	0.77388	-0.11438	0.13864	-0.36581	0.11128	-0.20561	-0.061105	-0.15001	1.5962	-0.030718	-0.41099	-1.091	-0.692	-0.034078	0.19961	-0.047121		0.15834	-0.42585	-0.053242	0.32107
66.4		0.10981	0.3267	-0.30863	0.73084	1.6	0.81466	-0.81948	0.82355	2.1479	-0.31159	-0.60353	0.61516	0.014	0.53363	0.18807	0.35852	-1.4969	0.4105	-0.33699	-0.025527	-0.68051		-0.14849	0.18337	-0.045498	0.18774	-0.27706	0.65328	-0.33814	0.11456	-0.26719	-0.1463	-0.25363	-0.067831	0.048645	1.5801	0.001506	-0.36139	-1.1768	-0.75987	-0.34043	0.24293	0.12468		0.54475	-0.42954	0.18738	-0.12232
66.5		0.071942	0.38963	-0.16172	0.63368	1.2973	0.88186	-0.78772	0.87331	1.9901	-0.083034	-0.55509	0.82156	-0.037428	0.59496	0.16345	0.28359	-1.5603	0.4144	0.019059	-0.10082	-0.80471		0.069717	0.22093	-0.17468	0.31221	-0.20863	0.48891	-0.28384	0.14995	-0.31945	0.22443	-0.32633	0.29321	-0.34502	1.5037	-0.1499	-0.33603	-1.2337	-0.41741	0.14364	0.36498	-0.043989		0.6167	-0.49083	0.10403	0.17125
66.6		-0.014826	0.3795	-0.18334	0.87831	1.3147	0.86881	-1.0352	0.75187	1.8594	-0.46626	-0.52732	0.81811	-0.027366	0.70617	0.18465	0.55927	-1.5036	0.4105	-0.21874	-0.002629	-0.86577		-0.017296	0.15438	-0.23787	0.18365	-0.22003	0.45978	-0.38155	0.19571	-0.35713	0.10532	-0.33126	0.19615	-0.030684	1.4658	0.009657	-0.27709	-0.97215	-0.21058	0.051084	0.14584	-0.019855		0.38266	-0.37658	0.22365	0.37598
66.7		0.24836	0.28543	0.010811	0.6671	1.2685	1.1473	-0.82914	0.87626	1.8169	-0.39136	-0.54993	0.82819	-0.045571	0.89676	0.35805	0.58864	-1.5306	0.47003	-0.12896	0.15647	-0.71761		-0.02585	0.14909	-0.1479	0.32342	-0.082489	0.42042	-0.42759	0.09383	-0.22203	-0.02926	-0.30905	0.26336	-0.1787	1.5481	-0.064518	-0.30523	-1.155	-0.55775	-0.23183	0.11444	0.13267		0.46991	-0.40989	0.16103	0.41064
66.8		0.0305	0.24255	-0.11127	0.66637	1.5652	1.326	-0.73147	0.85377	1.9672	-0.37477	-0.63645	0.73077	-0.004042	0.85055	0.13183	0.36978	-1.6901	0.62768	-0.16844	-0.057933	-0.66497		0.045137	0.047639	-0.20549	0.26619	-0.04857	0.13328	-0.40161	0.18038	-0.28728	0.19741	-0.27061	0.16544	-0.27414	1.4349	-0.10983	-0.1808	-1.2258	-0.47598	-0.13952	0.19428	0.090023		0.50381	-0.40754	0.054262	0.1138
66.9		0.008469	0.30438	-0.1807	0.87499	1.1587	1.3021	-0.41213	0.45323	1.9942	-0.20098	-0.82085	0.73997	0.099933	0.79505	0.13018	0.79333	-1.7406	0.65353	-0.25438	-0.020447	-0.68504		0.089515	0.047116	-0.19432	0.21214	0.23197	0.072427	-0.41917	0.17193	-0.31265	0.14712	-0.30034	0.27992	-0.060049	1.5452	0.062316	-0.23016	-1.1621	-0.65778	-0.12456	0.10888	0.034861		0.58367	-0.56001	0.24471	0.19365
67		0.071822	0.29899	-0.088294	0.681	1.0354	1.2074	-0.57351	0.50736	2.0432	-0.27749	-0.63562	0.82511	0.087891	0.70456	0.21868	0.60643	-1.5786	1.0088	-0.16091	-0.20208	-0.8167		-0.049486	0.026669	-0.37365	0.2908	0.50874	0.12462	-0.36946	0.13603	-0.20229	0.050881	-0.27344	0.37579	-0.14092	1.5258	-0.015839	-0.29655	-1.1822	-0.39118	0.088599	0.022015	0.18402		0.56639	-0.54013	0.061886	-0.047799
67.1		0.004129	0.23339	-0.17552	0.68661	0.81125	1.1553	-0.62627	0.017982	2.4666	-0.63199	-0.66895	0.59002	-0.07321	0.76605	0.12988	0.22455	-1.6152	0.98999	-0.13259	-0.19127	-0.87204		0.097917	0.053633	-0.31065	0.41642	0.50248	0.028627	-0.1929	0.1802	-0.090268	0.21669	-0.17977	0.30777	-0.13862	1.5881	-0.071262	-0.33266	-1.0361	-0.42563	-0.034332	0.016335	-0.018587		0.50541	-0.40132	0.12556	-0.1465
67.2		-0.000753	0.24343	-0.097247	0.83747	1.325	1.2161	-0.50058	-0.008789	2.4116	-0.40232	-0.72203	0.90649	-0.044137	0.5659	0.14943	-0.14056	-1.6575	1.0393	-0.1141	-0.14988	-0.68431		0.13715	0.20343	-0.18935	0.29819	0.50905	-0.11885	-0.27821	0.28486	0.044751	0.079424	-0.13722	0.23132	-0.11858	1.4724	-0.072627	-0.27192	-1.2652	-0.24881	-0.2012	0.098909	0.10796		0.43193	-0.21001	0.088376	-0.023222
67.3		-0.027192	0.39227	-0.1291	0.71498	1.5091	1.0956	-0.57383	-0.31421	2.3331	-0.3533	-0.54171	0.64438	-0.029965	0.68309	0.096435	0.11848	-1.5652	1.0772	-0.12031	-0.46539	-0.95054		0.19162	0.19881	-0.24732	0.23554	0.64987	-0.2084	-0.24435	0.14199	0.066691	0.089017	-0.39788	0.16999	-0.012273	1.7089	0.094023	-0.21327	-1.0808	-0.16068	0.076272	-0.059073	0.027631		0.64232	-0.35945	0.05185	-0.018754
67.4		0.10151	0.33893	-0.008725	0.6001	1.1115	1.2962	-0.89583	-0.56322	2.3712	-0.46057	-0.5497	0.714	-0.068026	0.53778	0.22815	-0.17317	-1.6249	0.93859	-0.26538	-0.34564	-0.83798		-0.00375	0.19316	-0.000134	0.41014	0.70439	-0.25849	-0.037955	0.01387	-0.033784	0.028354	-0.21581	0.078163	-0.28158	1.6785	-0.005671	-0.21242	-0.96822	0.035124	0.084281	0.090071	0.11428		0.36831	-0.25707	0.12767	0.22906
67.5		0.047207	0.43748	-0.050721	0.7881	0.75257	1.2597	-0.83	-0.46055	2.4113	-0.4532	-0.44472	0.75036	-0.17651	0.51128	0.14147	0.12445	-1.6139	0.82272	-0.13543	-0.74603	-0.75347		-0.090611	0.052737	-0.14011	0.28919	1.1252	-0.26147	-0.15933	0.098232	0.013201	0.13426	-0.3996	0.15142	-0.11692	1.5861	-0.00592	-0.31104	-1.1308	0.029379	-0.052641	0.055003	-0.13465		0.6414	-0.0057473	0.16923	-0.10275
67.6		0.056789	0.34894	0.025602	0.62637	0.40114	1.246	-0.94049	-0.46942	2.5227	-0.50739	-0.35079	0.66333	-0.25766	0.50479	0.25716	0.54368	-1.8008	0.88081	-0.14175	-0.13697	-1.0315		-0.036009	0.016486	-0.29605	0.32282	0.99396	-0.43917	0.10038	0.22022	0.1243	0.26632	-0.10111	0.11374	-0.069175	1.5473	-0.03517	-0.22199	-1.1604	-0.016558	-0.075939	0.10032	0.056924		0.41288	-0.25535	0.13487	-0.077642
67.7		0.11615	0.56155	-0.009721	0.64502	0.94034	1.55	-1.16	-0.55689	2.4712	-0.44187	-0.54644	0.75646	-0.16053	0.46456	0.16171	0.15317	-1.6015	0.75182	-0.041539	-0.23414	-0.7506		0.032234	0.16739	-0.15882	0.072681	1.2054	-0.51774	-0.05814	0.062803	0.094845	0.2017	-0.22736	0.21602	0.055052	1.6314	0.17995	-0.20062	-1.2178	-0.40464	-0.19782	-0.006168	0.15057		0.50864	-0.32748	0.027477	-0.07189
67.8		-0.026772	0.43776	0.062058	0.65966	0.93766	1.4233	-1.1085	-0.50128	2.7112	-0.39624	-0.48321	0.51012	-0.10693	0.64497	0.14485	0.60115	-1.5688	0.81207	-0.063904	-0.033315	-1.1656		0.087574	0.23039	-0.15932	0.24117	1.253	-0.53793	-0.16656	0.15974	-0.007752	0.1169	-0.17876	0.11962	-0.1891	1.5403	-0.010702	-0.23486	-1.1154	-0.59895	0.029437	0.12821	-0.02569		0.30131	-0.25345	-0.0013139	-0.044916
67.9		0.065442	0.44698	0.052986	0.7346	0.88054	1.4412	-0.39105	-0.57264	2.6997	-0.39581	-0.40402	0.69031	-0.13773	0.63187	0.12433	0.18997	-1.5588	0.65705	-0.20164	-0.21667	-1.0056		0.10605	0.15798	-0.18961	0.42874	1.5791	-0.73685	-0.063364	0.24254	-0.046119	0.078577	-0.22254	0.040806	-0.16244	1.6149	0.16258	-0.2339	-1.1458	-0.10008	0.0678	0.13857	0.006825		0.53863	-0.04033	0.069818	-0.039542
68		0.15298	0.43298	-0.13328	0.62749	0.58062	1.4272	-0.18386	-0.52062	2.6986	-0.55857	-0.46458	0.61866	-0.23212	0.61712	0.23213	0.27045	-1.7318	0.91593	0.013142	-0.25516	-0.98563		0.043856	0.21868	-0.28649	0.21703	1.4801	-0.62966	-0.13244	0.23212	-0.13845	-0.013692	-0.369	0.10331	-0.027663	1.5831	0.050472	-0.39442	-1.1355	-0.10227	-0.33105	0.039741	-0.13586		0.35527	-0.16591	0.15608	0.12709
68.1		0.053028	0.52079	-0.1533	0.82003	0.36658	1.3596	-0.31868	-0.81131	2.5561	-0.64321	-0.41102	0.74911	-0.21956	0.74678	0.20238	0.18395	-1.687	0.99479	-0.28879	-0.24793	-1.0662		-0.12452	0.067656	-0.12044	0.35552	1.4235	-0.65974	-0.13857	0.21402	-0.16104	0.1031	-0.15395	0.028156	-0.15773	1.8229	0.11855	-0.23632	-1.1669	-0.081803	0.10005	0.13631	0.049695		0.40929	-0.2705	-0.06933	-0.089955
68.2		-0.010078	0.40649	0.029936	0.71645	0.31532	1.2758	-0.34406	-0.55203	2.9067	-0.74481	-0.59127	0.55497	-0.30454	0.51531	0.24885	0.15465	-1.6137	0.97882	0.045783	-0.24391	-0.90631		-0.04223	0.33014	-0.23548	0.315	1.6829	-0.75847	-0.12244	0.26877	0.002322	0.037681	-0.27133	0.094944	0.012143	1.8014	-0.062488	-0.27316	-1.207	-0.33575	-0.24102	0.1693	0.044396		0.38017	-0.16162	-0.004306	-0.14149
68.3		-0.014477	0.28963	0.031774	0.7919	0.37068	1.4186	-0.49426	-0.65205	3.1008	-0.65169	-0.42633	0.51628	-0.028071	0.37909	0.12931	0.17264	-1.801	1.0941	-0.12044	-0.064566	-1.0661		-0.094943	0.22142	-0.35492	0.28335	1.7193	-0.78639	-0.64238	0.22715	0.057142	-0.25696	-0.32501	0.34558	-0.17374	1.628	-0.080258	-0.32632	-1.0092	-0.35425	-0.12295	-0.019286	-0.11935		0.34721	-0.32285	0.049644	0.12234
68.4		-0.036741	0.38621	0.014366	0.94564	0.28174	1.3088	-0.50798	-0.54014	3.0658	-0.47478	-0.51487	0.56659	-0.23382	0.48636	0.18345	0.10971	-1.7308	0.99322	0.009705	-0.15244	-0.92706		-0.074359	0.19935	-0.22416	0.31755	1.6851	-0.87365	-0.73242	0.31138	0.025552	-0.14059	-0.25625	-0.016894	-0.071671	1.7712	-0.035003	-0.36136	-1.1752	-0.20141	-0.11197	-0.087009	0.072212		0.37789	-0.1306	0.30628	-0.2652
68.5		0.052545	0.32279	-0.089481	0.9753	0.30677	1.1089	-0.43398	-0.64747	2.8445	-0.64374	-0.28922	0.39867	-0.091359	0.52056	0.13166	-0.10154	-1.6692	0.9986	0.10067	0.094042	-0.95432		0.022346	0.24321	-0.21497	0.30161	1.8841	-0.76497	-0.45595	0.098267	-0.011319	-0.18603	-0.22279	-0.17067	-0.037784	1.8675	-0.004082	-0.28208	-0.77261	-0.30565	-0.27102	-0.041983	0.053736		0.35085	-0.37889	0.26305	0.081877
68.6		0.17037	0.36849	-0.13871	0.78862	0.11841	1.2121	-0.46523	-0.50491	2.0487	-0.72066	-0.52912	0.61485	-0.20172	0.36559	0.01504	0.55767	-1.499	0.59858	-0.16513	0.067021	-0.84624		0.13851	0.32041	-0.26103	0.35534	1.9449	-0.8509	-0.58204	0.1292	-0.012611	-0.099672	-0.26876	0.28463	-0.16159	1.6184	-0.006491	-0.34752	-0.89776	-0.44499	-0.14404	0.044675	0.15954		0.30506	-0.33097	0.12718	-0.30902
68.7		0.19655	0.45161	-0.096741	0.83781	0.33613	1.2895	-0.52245	-0.67804	1.9545	-0.64261	-0.42077	0.49009	-0.23139	0.27601	0.11443	0.65749	-1.6441	0.84713	-0.26031	0.007442	-1.0442		0.15671	0.25328	-0.15511	0.27741	1.9305	-0.81199	-0.55506	0.23458	0.12982	-0.052656	-0.31789	0.00859	-0.005104	1.6818	0.025757	-0.2978	-0.99528	-0.55664	-0.13798	0.078758	-0.017696		0.41338	-0.24401	0.24924	-0.0052343
68.8		0.11537	0.37885	0.017581	0.846	0.3376	1.2687	-0.55801	-0.5109	1.6603	-0.57525	-0.26767	0.55033	-0.077004	0.50641	0.14526	0.35753	-1.6449	0.49588	-0.22187	-0.036013	-1.0569		0.096246	0.14467	-0.28497	0.11562	1.9043	-0.8019	-0.54355	0.087855	0.083775	-0.21723	-0.31718	0.077909	0.005728	1.5438	-0.0083	-0.29185	-0.90978	-0.46583	-0.004965	-0.031617	0.043441		0.45709	-0.39084	0.263	0.026994
68.9		0.090847	0.31742	0.025377	0.72192	0.19416	1.2101	-0.61941	-0.80673	1.7351	-0.62948	-0.52946	0.34651	-0.11205	0.41051	0.23749	0.20782	-1.5047	0.68002	-0.14912	-0.02993	-1.0194		0.070269	0.15944	-0.38062	0.12298	2.0069	-0.83674	-0.61616	0.16387	-0.066627	-0.33028	-0.23222	0.01011	-0.059088	1.7483	-0.1531	-0.41702	-0.99974	-0.76863	-0.079497	0.13573	0.10227		0.31502	-0.19163	-0.098844	-0.025029
69		0.10313	0.51576	0.031604	0.59773	0.13978	1.0085	-0.5264	-0.72876	1.8599	-0.73474	-0.55366	0.48567	-0.1414	0.4173	0.13369	0.31595	-1.6774	0.57694	-0.11624	-0.040387	-0.83605		0.067586	0.23378	-0.26605	0.17467	2.1452	-0.80821	-0.31895	0.21731	-0.024502	-0.26317	-0.39301	0.048164	-0.05591	1.4062	-0.023537	-0.40743	-0.93891	-0.75624	-0.22809	-0.036127	-0.18943		0.36315	-0.42435	0.3135	0.055899
69.1		0.086267	0.32248	-0.19694	0.78032	0.05761	0.94814	-0.57009	-0.68659	1.7379	-0.55217	-0.54151	0.56096	-0.15753	0.29094	0.088585	0.34388	-1.4165	0.66013	-0.18883	-0.066718	-1.025		0.047294	0.14899	-0.21188	0.13472	2.1477	-0.70059	-0.349	0.34545	0.072115	-0.2613	-0.32033	0.18854	-0.041344	1.7677	-0.045621	-0.3816	-0.95775	-0.70653	-0.1518	-0.034674	0.005634		0.42005	0.079653	-0.050899	-3.7198e-05
69.2		0.13105	0.33263	-0.050079	0.93645	0.000747	1.0037	-0.52861	-0.858	1.7345	-0.46403	-0.36685	0.21089	-0.2172	0.23634	0.19105	0.66017	-1.5118	0.60343	-0.38099	-0.075656	-0.94522		0.13775	0.33038	-0.16338	0.1632	2.3479	-0.71419	-0.65266	0.14052	0.23876	-0.24434	-0.22407	-0.032223	-0.031644	1.6761	-0.14871	-0.3175	-0.96283	-0.92682	-0.18259	0.033794	0.036087		0.31699	-0.28526	0.12902	-0.098397
69.3		0.028396	0.28804	-0.092081	0.78049	0.12745	0.92954	-0.46281	-0.85808	1.6794	-0.71439	-0.3035	0.33864	-0.14032	0.31781	0.33768	0.1137	-1.56	0.4801	-0.18106	-0.15296	-0.93337		0.087817	0.2461	-0.28562	0.046128	2.19	-0.6175	-0.55001	0.24088	0.12013	0.049576	-0.43601	-0.079677	0.18032	1.4707	-0.095515	-0.3721	-0.95053	-0.77291	0.030936	-0.05631	-0.039733		0.35062	-0.025135	0.086898	0.41623
69.4		0.0962	0.46537	-0.22437	0.98725	0.017655	0.77067	-0.3542	-0.83839	1.8837	-0.57896	-0.58062	0.25313	-0.27723	0.23572	0.28578	0.35619	-1.3493	0.60537	-0.018224	-0.15414	-0.99433		0.032223	0.20627	-0.13975	0.19475	2.2192	-0.50009	-0.81322	0.34551	0.073239	-0.067464	-0.20302	-0.056019	-0.17838	1.6184	0.040162	-0.26334	-0.75486	-0.95838	-0.13559	0.1156	0.17996		0.26694	-0.24548	0.038515	0.03262
69.5		0.15881	0.34208	-0.12029	0.89397	-0.13603	0.7601	-0.14273	-0.78591	1.689	-0.40163	-0.62597	0.40996	-0.2095	0.08039	0.11431	0.025569	-1.1914	0.68373	-0.19141	0.08594	-1.1204		0.072143	0.22717	-0.11568	0.014679	2.2966	-0.41867	-0.78117	0.30585	0.023354	-0.1844	-0.27496	0.04476	0.01897	1.6744	-0.041734	-0.30642	-0.60671	-0.78872	0.17119	0.13345	0.003305		0.2639	-0.23019	0.17795	0.30253
69.6		0.27761	0.40125	-0.07791	0.66616	-0.050646	0.68055	-0.24853	-0.78634	1.6804	-0.55452	-0.67548	0.51751	-0.20329	0.12573	0.054149	-0.043221	-1.326	0.54133	-0.11424	-0.14037	-0.9785		0.040142	0.32975	-0.2107	-0.063117	2.3753	-0.38813	-0.64323	0.25212	0.001909	0.05032	-0.066851	0.17821	-0.00747	1.6389	-0.18875	-0.21591	-0.46575	-0.68267	-0.06456	-0.09985	-0.052279		0.48254	-0.17906	-0.18594	0.27933
69.7		0.15386	0.30116	-0.026415	0.87432	-0.19162	0.68647	-0.31399	-0.94883	1.6056	-0.44934	-0.55942	0.32851	-0.25352	0.21145	0.21511	-0.22211	-1.3484	0.53324	-0.24518	-0.20335	-1.0114		0.13105	0.26845	-0.16742	-0.11188	2.2449	0.015379	-0.53815	0.15106	-0.077949	0.10416	-0.15371	0.042712	0.062522	1.4467	0.068859	-0.37037	-0.5899	-0.8385	-0.20622	-0.075227	0.040121		0.28085	-0.24154	-0.12512	0.23294
69.8		0.23778	0.35456	0.074488	0.99064	-0.34941	0.40447	-0.3661	-0.73179	1.7152	-0.73995	-0.58605	0.29483	-0.068397	0.17629	0.10679	0.21559	-1.483	0.61003	0.025401	-0.086449	-0.88071		0.16339	0.181	-0.17426	-0.079857	2.2965	0.40925	-0.45444	0.23776	-0.076222	-0.25207	-0.025722	-0.01327	-0.15586	1.5425	0.26736	-0.23334	-0.55504	-0.657	-0.23056	0.1207	0.070332		0.3001	-0.38665	0.079433	-0.17403
69.9		0.19875	0.25676	-0.013103	0.81422	-0.48658	0.40377	-0.26301	-0.84509	1.5088	-0.61647	-0.48429	0.30481	0.006162	0.44189	0.17315	0.3937	-1.4852	0.48405	-0.3062	-0.11557	-0.87994		0.084249	0.29853	-0.29022	-0.03333	2.4041	0.51619	-0.46793	0.15815	-0.051742	0.081759	-0.053356	0.023293	-0.085839	1.4733	-0.076125	-0.30861	-0.53138	-0.67324	-0.15791	0.18449	0.07208		0.10452	-0.48924	-0.098248	0.10606
70		0.15748	0.35	-0.008442	0.81663	-0.6791	0.075076	-0.25319	-0.8226	1.598	-0.58566	-0.5955	0.04503	-0.033622	0.42395	0.065278	-0.46661	-1.3869	0.6318	-0.12568	-0.004913	-0.85985		0.04423	0.29417	-0.27538	-0.11106	2.3541	0.6885	-0.55397	0.21948	-0.11074	0.034903	-0.16143	-0.16722	-0.000155	1.4002	0.19504	-0.2156	-0.63632	-0.54114	-0.11286	0.13816	-0.10194		0.30023	-0.25143	-0.21867	0.11554
70.1		0.094807	0.37383	-0.047221	0.88143	-0.9451	0.36021	-0.25204	-0.85674	1.3879	-0.67973	-0.55233	0.13468	-0.18732	0.24682	0.13072	0.000615	-1.2772	0.51597	-0.2583	-0.064551	-0.78789		0.13947	0.10749	-0.23705	-0.18254	2.3003	0.90566	-0.61391	0.28041	-0.18381	-0.017701	-0.21353	-0.048141	0.05709	1.4952	0.006713	-0.30699	-0.74131	-0.46198	0.083915	-0.059744	-0.026887		0.47269	-0.29667	0.12037	0.23065
70.2		-0.02877	0.31888	-0.021731	0.84315	-1.1574	0.30987	-0.34178	-0.82207	1.3829	-0.69157	-0.59063	0.24882	-0.23511	0.081731	0.30662	0.044441	-1.262	0.33297	-0.196	-0.20333	-1.0218		0.22301	0.08788	-0.29862	-0.32697	2.1265	0.95254	-0.46573	0.24694	-0.17677	0.12288	-0.063158	0.085645	-0.052227	1.3787	0.090833	-0.32737	-0.56795	-0.25802	-0.095633	0.10984	0.18446		0.33596	-0.42863	0.10386	0.16715
70.3		0.086249	0.48209	0.021832	0.95062	-1.1015	0.33186	-0.27132	-1.0737	1.3509	-0.69945	-0.63185	0.30314	0.011125	0.071969	0.25551	0.6088	-1.3011	0.54999	-0.084242	-0.19466	-0.97764		0.006065	0.13731	-0.2695	-0.098687	2.0817	1.0559	-0.56804	0.12772	-0.066705	-0.22864	-0.060099	-0.29238	-0.016299	1.4417	-0.027248	-0.11515	-0.6308	-0.29042	-0.10406	0.16651	0.12549		0.37935	-0.5274	-0.018527	0.41324
70.4		0.00527	0.32808	-0.27549	1.0671	-1.0061	0.442	-0.34119	-0.94901	1.3413	-0.74012	-0.47487	0.50393	-0.021154	0.089088	0.14	-0.12843	-1.3536	0.67849	-0.19941	0.12294	-0.84897		0.15331	0.20025	-0.2262	-0.15734	2.0081	1.1534	-0.4713	0.13316	-0.094024	0.005783	-0.1503	-0.10914	-0.047651	1.2906	0.13391	-0.17721	-0.58081	-0.42176	-0.1866	0.17113	0.093345		0.45207	-0.3813	-0.033159	0.28671
70.5		0.12672	0.35298	0.13464	0.7671	-0.97423	0.33773	-0.30855	-0.7888	1.3976	-0.82081	-0.55581	0.48479	0.12631	-0.061108	0.21646	-0.092426	-1.3231	0.64694	-0.11325	-0.17276	-0.91959		0.048687	0.2452	-0.087157	-0.22592	1.9084	1.3772	-0.36153	0.086413	-0.12445	-0.10952	-0.12077	0.023356	0.098081	1.4864	0.060527	-0.084771	-0.61606	-0.60858	-0.21799	0.026929	0.19458		0.4602	-0.54427	-0.14213	0.34376
70.6		-0.015711	0.24292	-0.007583	0.85108	-0.89862	0.37826	-0.37638	-0.9903	1.5079	-0.65328	-0.62631	0.48034	0.077084	-0.000109	0.22428	-0.006046	-1.4064	0.58893	-0.015006	-0.035327	-0.78547		0.095766	0.074523	-0.23002	-0.22984	1.7745	1.7744	-0.080209	0.12133	-0.13692	-0.057917	-0.12902	-0.11512	-0.098457	1.415	-0.050918	-0.13742	-0.55505	-0.39295	-0.16277	-0.016468	-0.10242		0.4516	-0.31314	0.051692	0.30259
70.7		0.060883	0.3759	0.008682	0.83331	-0.88565	0.51332	-0.33681	-1.0027	1.3881	-0.69645	-0.5298	0.51922	-0.012535	0.16497	0.30693	-0.27577	-1.3301	0.73899	-0.18118	-0.083966	-0.96718		0.15366	0.11443	-0.23782	-0.21151	1.8495	1.8768	-0.16356	0.14977	-0.13597	0.15295	-0.13927	0.16858	-0.17503	1.2067	0.053172	-0.30992	-0.66592	-0.47559	-0.27006	0.21324	0.10959		0.14694	-0.37772	0.026355	0.43589
70.8		0.050085	0.22022	-0.029187	0.8242	-0.96364	0.53335	-0.49217	-1.2153	1.4704	-0.4252	-0.83666	0.61823	-0.11857	-0.028765	0.25777	-0.43153	-1.2172	0.82646	-0.054177	-0.30846	-0.93084		0.055422	0.15998	-0.15357	-0.26549	1.8867	1.8325	-0.27064	0.13908	-0.093045	0.097336	-0.13016	-0.091821	0.07468	1.3277	-0.062139	-0.25468	-0.50504	-0.35065	-0.32261	0.041528	0.26373		0.34809	-0.26942	-0.012222	0.27272
70.9		0.066397	0.32978	0.019329	0.7882	-0.85623	0.65939	-0.35287	-0.92246	1.2876	-0.50503	-0.46327	0.37042	-0.071695	0.061185	0.22424	0.11137	-1.2376	0.69688	-0.090362	-0.02194	-0.54351		-0.024834	0.14379	-0.12527	-0.36134	1.5937	1.922	-0.084321	0.16236	-0.11447	0.088288	-0.036117	-0.13692	0.000845	1.5362	0.16641	-0.37884	-0.48599	-0.60423	-0.3977	0.044882	0.16405		0.45557	-0.37387	0.070611	0.37414
71		0.034716	0.38485	0.10565	0.82865	-0.87023	0.42882	-0.52002	-0.88023	1.5058	-0.55556	-0.64988	0.39081	-0.14251	0.039563	0.30518	0.1226	-1.1817	0.81083	-0.23774	-0.10227	-0.92741		0.18469	0.22539	-0.17239	-0.25758	1.7434	1.9417	0.2533	0.082039	-0.23438	0.098818	-0.15414	0.014982	0.13789	1.4495	0.00133	-0.17967	-0.54014	-0.50884	-0.37298	0.15558	-0.067506		0.2408	-0.44076	0.03087	0.071133
71.1		0.10959	0.32829	0.19201	0.99107	-1.1055	0.67493	-0.50549	-0.83786	1.4062	-0.72626	-0.60726	0.43977	-0.008647	-0.042765	0.16902	0.02993	-1.26	0.87571	-0.056685	-0.11186	-0.91759		0.11378	0.17412	-0.28141	-0.23665	1.4967	1.93	0.25839	0.004601	-0.13902	0.09668	-0.13273	0.058819	0.17907	1.5473	0.21581	-0.25612	-0.44096	-0.79211	-0.45709	0.10479	0.15102		0.17479	-0.21626	0.044827	-0.021753
71.2		0.02	0.3534	0.043256	1.0317	-1.0133	0.60786	-0.46772	-1.0094	1.3985	-0.57678	-0.62973	0.58956	-0.10556	0.030877	0.42915	0.53461	-1.2663	0.86211	-0.15945	0.04446	-0.96472		0.03751	0.28182	-0.26054	-0.097793	1.5724	2.1607	0.28453	0.098799	-0.1861	-0.008094	-0.31751	0.067034	0.029184	1.3777	0.10374	-0.14623	-0.56474	-0.8115	-0.42192	-0.057823	-0.15053		0.16318	-0.61409	-0.11341	0.33569
71.3		-0.10329	0.44018	-0.081017	0.94408	-0.87148	0.4823	-0.48099	-0.8688	1.2959	-0.85569	-0.62253	0.51213	-0.13218	0.15923	0.18608	0.39577	-1.1778	0.6944	-0.2088	-0.061992	-1.3912		0.12509	0.26026	-0.37017	-0.094352	1.5673	2.5142	0.12579	0.18791	-0.080311	-0.038048	-0.38438	0.11738	0.11631	1.4465	0.11309	-0.24033	-0.54822	-0.65375	-0.2336	0.022956	0.10484		0.40312	-0.39234	-0.0861	0.49984
71.4		0.066973	0.46378	0.095586	1.002	-0.98326	0.73862	-0.59395	-0.8445	1.2895	-0.90742	-0.72247	0.46503	0.054234	0.32147	0.36683	0.68306	-1.117	1.0949	-0.013003	-0.1683	-1.3314		0.16519	0.17087	-0.41431	-0.076501	1.4259	2.6688	0.064786	0.22331	-0.18017	-0.076281	-0.020788	0.18442	0.11459	1.3146	0.00913	-0.29832	-0.63941	-0.57696	-0.30617	0.14535	-0.026356		0.3152	-0.37418	0.088104	0.18085
71.5		-0.019961	0.54048	-0.086653	0.86182	-1.0458	0.88348	-0.51813	-0.85075	1.1675	-0.82618	-0.7385	0.33054	0.065827	0.11127	0.32349	1.2461	-1.1974	0.83512	-0.24395	-0.03765	-1.2635		0.00862	0.10509	-0.18921	-0.11774	1.4116	2.6793	0.1146	0.098442	-0.22147	0.34649	-0.24504	0.30908	-0.13717	1.2691	0.064184	-0.21934	-0.57898	-0.5593	-0.17064	0.16265	0.1193		0.46148	-0.35568	0.11986	0.35779
71.6		0.005757	0.46154	-0.000857	0.98462	-1.167	0.98037	-0.63409	-0.88214	1.3364	-0.82865	-0.5125	0.39106	0.12159	-0.083786	0.37757	0.9702	-1.1436	0.81463	-0.3313	-0.080221	-1.861		0.1743	0.16367	-0.15252	-0.096755	1.3535	2.5158	0.29908	0.11191	-0.1574	0.018093	-0.079206	0.16913	-0.057377	1.3893	0.1172	-0.094768	-0.69706	-0.6502	-0.080648	0.1103	-0.005647		0.5778	-0.52256	-0.056954	0.45455
71.7		0.19834	0.34091	-0.20157	0.94422	-1.1503	0.97721	-0.65267	-0.96775	1.283	-0.92203	-0.67552	0.455	0.015869	0.1869	0.44862	0.34982	-1.0584	0.85753	-0.14714	-0.071745	-1.6953		0.1759	0.12042	-0.35186	-0.15291	1.2776	2.6893	0.59498	0.17687	-0.22036	0.052737	-0.044864	-0.007289	-0.01205	1.482	0.039686	-0.29516	-0.54118	-0.67482	-0.41569	0.091595	0.098975		0.34175	-0.065675	-0.085751	0.31238
71.8		0.045287	0.45873	-0.1468	1.0008	-1.1953	1.084	-0.796	-0.85456	1.4348	-0.89639	-0.40603	0.36945	0.068105	0.4112	0.26295	0.91254	-1.0724	0.91717	-0.18669	-0.08875	-1.7167		0.12051	0.20524	-0.18384	0.10096	1.1634	2.6202	0.55214	0.15235	-0.046196	0.090476	0.05521	-0.10775	0.079045	1.6613	0.096985	-0.23357	-0.49559	-1.1443	-0.32627	0.10244	0.088928		0.42556	-0.19897	0.2702	0.31213
71.9		0.018242	0.36138	0.012651	0.93401	-0.98475	1.0647	-0.49824	-0.85107	1.2985	-0.93219	-0.66645	0.3896	-0.071556	-0.018852	0.32481	0.78786	-0.97612	0.95152	0.068491	-0.088567	-1.8119		0.020337	0.23232	-0.38531	-0.025185	1.1087	2.4105	0.51663	0.16441	-0.2443	0.005143	0.007908	0.088988	0.091184	1.4215	0.07715	-0.26545	-0.53555	-1.1884	-0.09323	0.096969	0.054659		0.10169	-0.34005	0.23561	0.29267
72		0.13679	0.4601	-0.000527	0.92693	-1.0173	1.0914	-0.75036	-0.80842	1.3831	-0.81483	-0.69332	0.53276	-0.076819	-0.044778	0.25453	0.59529	-0.57092	0.99293	-0.13078	-0.1106	-1.9322		0.1171	0.17142	-0.37002	0.076867	0.96921	2.5922	0.16104	0.14295	-0.39028	-0.026841	-0.056831	0.21868	-0.061084	1.2536	0.14632	-0.17955	-0.38788	-0.80561	-0.12542	0.016444	0.27402		0.23891	-0.12887	0.28864	0.3183
72.1		-0.000365	0.30251	-0.20855	0.96359	-0.98212	0.979	-0.72762	-0.88207	1.2861	-0.86148	-0.45764	0.36053	-0.062157	0.077235	0.29417	0.2827	-0.84606	0.81053	-0.066307	-0.084569	-1.9085		0.047754	0.22291	-0.34779	0.020308	0.82369	2.5182	-0.016813	0.16991	-0.39512	-0.09001	-0.14039	0.13521	0.16454	1.2414	0.011833	-0.2616	-0.4285	-0.77353	-0.45729	-0.016199	0.20339		0.22657	-0.19199	0.12037	0.22076
72.2		0.071777	0.41344	0.1378	1.0458	-1.0326	1.1016	-0.58355	-0.84208	1.1989	-1.0159	-0.50805	0.40783	0.26596	0.24236	0.228	0.50227	-0.88159	0.7761	-0.26462	-0.089802	-1.9205		0.03038	0.20061	-0.42159	0.064857	0.69066	2.3761	-0.12404	0.27595	0.014772	0.001378	-0.15568	0.10948	-0.17282	1.3461	-0.021709	-0.14089	-0.58121	-0.74135	-0.24611	0.1091	0.12037		0.40912	-0.24983	0.05784	0.035414
72.3		0.079843	0.35758	0.038485	1.0103	-1.0887	1.0767	-0.64017	-0.89968	1.1232	-0.89109	-0.40759	0.57756	-0.061112	-0.011781	0.24288	0.45982	-0.67684	0.67986	-0.22691	-0.035565	-1.7514		0.045795	0.060722	-0.36032	0.11386	0.59736	2.3954	-0.15196	0.3066	-0.16085	-0.12456	-0.11426	0.082762	-0.032383	1.2644	-0.04341	-0.35897	-0.63018	-0.80119	-0.18223	0.20664	0.071709		0.39606	-0.44581	0.21831	0.12143
72.4		0.34167	0.41567	0.072236	1.0486	-1.1093	1.3695	-0.58664	-1.0751	1.2758	-0.90988	-0.5311	0.63199	0.1278	-0.10801	0.23281	0.69404	-0.54815	0.60598	-0.080428	-0.077855	-2.2193		0.15909	0.29843	-0.37164	0.040186	0.53735	2.2964	-0.15631	0.25611	-0.050615	-0.18461	-0.15012	0.30526	-0.071693	1.5014	0.013886	-0.31718	-0.53733	-0.81501	-0.29625	0.18081	0.27009		0.34519	-0.16361	0.18225	0.18061
72.5		0.18401	0.46217	0.15834	1.1074	-0.99255	1.076	-0.57447	-0.99084	1.0905	-1.1528	-0.64515	0.55571	0.12205	0.2616	0.13538	0.16979	-0.67041	0.72052	-0.079804	0.070932	-1.8344		0.13455	0.011953	-0.33568	0.005265	0.41398	2.2218	-0.46017	0.17986	-0.076253	-0.22387	-0.001543	0.30831	-0.16154	1.4338	0.040168	-0.36245	-0.50201	-0.71607	-0.30764	0.23653	0.19623		0.099369	-0.29468	-0.086604	0.15738
72.6		0.051887	0.45944	0.17844	1.0429	-1.2892	0.9152	-0.61272	-0.88254	1.2286	-0.94108	-0.57081	0.53346	-0.10943	0.17195	0.16235	0.78716	-0.54692	0.64176	-0.10796	-0.05162	-1.9985		-0.037203	0.21001	-0.11044	0.34506	0.17485	1.9985	-0.75999	0.17061	-0.15186	-0.23274	-0.037941	0.10812	-0.001405	1.2904	0.007921	-0.29553	-0.47596	-0.60721	-0.15841	0.34867	0.24046		-0.039968	-0.32717	-0.052148	0.32165
72.7		0.16603	0.30576	-0.095138	0.98234	-1.148	1.2743	-0.8535	-0.9144	1.283	-1.0877	-0.54591	0.61072	-0.005701	-0.062065	0.12036	0.62204	-0.60657	0.98822	-0.073207	-0.017973	-2.2499		0.097238	0.071122	-0.15138	-0.059619	0.24791	1.9036	-0.83247	0.18339	-0.18347	-0.55846	-0.10864	0.18624	0.077497	1.3329	0.087894	-0.15262	-0.61639	-0.77173	-0.28602	0.23787	0.18663		-0.048741	-0.28127	-0.0028065	0.27938
72.8		0.10131	0.37454	0.18158	1.0514	-1.2857	1.1755	-0.84809	-0.93459	1.235	-0.72069	-0.75872	0.36073	0.030069	-0.066951	0.067005	0.50252	-0.59516	0.74482	-0.10997	0.11601	-2.0019		0.034801	0.062911	-0.063591	0.15224	0.12431	1.8876	-0.64422	0.18734	-0.090097	-0.15649	-0.11004	-0.06937	0.036344	1.3106	0.05746	-0.12692	-0.57342	-0.82902	-0.21147	0.14604	0.16703		0.4123	-0.29639	0.0038883	0.19928
72.9		0.1825	0.54484	0.059701	1.0494	-1.3322	1.126	-0.70753	-0.99203	1.2584	-0.97557	-0.53538	0.68854	0.10303	0.10711	0.13478	0.69873	-0.74064	0.77725	-0.054187	0.12297	-1.5184		-0.086553	0.10907	-0.22426	0.12355	0.18673	1.6666	-0.55273	0.29384	-0.3921	-0.2495	0.013695	-0.031457	0.10657	1.2604	-0.14443	-0.31903	-0.57802	-0.81539	-0.20199	0.17167	0.034346		-0.15223	-0.25867	-0.14066	0.27703
73		0.075445	0.36273	0.067712	1.2213	-1.2109	1.0284	-0.83546	-1.1986	1.1879	-0.97534	-0.57703	0.46964	-0.02156	0.024103	0.1149	0.1241	-0.6346	0.70283	0.005149	0.025279	-1.3546		0.12307	0.17639	-0.10802	0.1088	0.16245	1.3735	-0.79261	0.24792	-0.29404	-0.14418	-0.28801	0.028082	0.12657	1.2833	-0.093099	-0.19226	-0.51571	-0.73903	-0.21077	0.1776	0.21024		0.25221	-0.34381	-0.063913	0.055072
73.1		0.1953	0.30732	0.15428	0.9397	-1.1178	0.98611	-0.74926	-1.0388	1.1853	-0.85994	-0.29259	0.62347	0.13257	0.003	0.20152	0.42074	-0.78024	0.89343	-0.28645	0.10727	-1.3295		0.12629	0.13032	-0.29202	0.14108	-0.081686	1.3487	-0.94686	0.14605	-0.22998	-0.21436	-0.044205	0.22757	0.10891	1.1675	-0.15997	-0.29856	-0.59169	-0.91688	-0.17465	0.14208	0.20705		0.049234	-0.52774	-0.12323	-0.045867
73.2		0.26819	0.2598	0.30011	1.2112	-1.0016	0.99665	-0.67869	-1.0229	1.1386	-1.1166	-0.53935	0.48705	-0.11231	0.063316	0.23221	0.36234	-0.79634	0.74151	-0.16157	-0.06778	-1.3706		0.005033	-0.010896	-0.15219	0.087459	-0.45912	1.2371	-1.0779	0.14221	-0.34757	-0.16831	-0.07841	0.11886	0.12643	1.2703	0.18099	-0.35445	-0.33864	-0.91132	-0.29585	0.151	0.25402		-0.0099328	-0.29373	-0.11716	0.27101
73.3		0.17425	0.21899	0.096446	1.1016	-1.0779	0.83663	-0.62091	-1.0806	1.0122	-0.89809	-0.40685	0.54803	0.045431	0.11011	0.2385	0.40637	-0.82321	0.76202	-0.10942	0.084595	-1.2605		0.001722	-0.037009	-0.29307	0.19824	-0.54042	1.1018	-0.88193	0.13464	-0.18364	-0.003468	0.15855	0.13431	0.18995	1.2616	0.088706	-0.1297	-0.53572	-0.639	-0.19826	0.23308	0.31585		0.014197	-0.47	-0.0062019	0.20715
73.4		0.071424	0.48454	0.075588	1.0361	-0.88188	0.94831	-0.41072	-0.98203	1.0072	-0.62972	-0.26502	0.81497	0.012416	0.10566	0.2204	0.051905	-0.69604	1.0751	-0.18182	0.14882	-1.1633		-0.081233	0.1039	-0.27646	0.31766	-0.33053	0.9068	-0.64241	0.09886	-0.07705	0.14252	0.12919	-0.11428	0.093818	1.3822	-0.017691	-0.28627	-0.48334	-0.67594	-0.059841	0.15062	0.24838		0.1262	-0.41786	-0.0092647	0.26508
73.5		0.099413	0.24828	-0.021618	0.83787	-1.1032	0.79535	-0.44281	-1.0867	1.2259	-0.71784	-0.42962	0.60492	0.054194	0.26522	0.2573	0.48159	-0.78103	0.75779	-0.1275	-0.05543	-1.311		-0.03948	0.069572	-0.22317	0.15389	-0.38021	0.92897	-0.80538	0.10959	-0.21881	-0.058148	-0.08348	0.067074	0.045959	1.2856	-0.001619	-0.28228	-0.54766	-0.84545	-0.088662	0.037985	0.12372		0.043221	-0.38236	0.034889	0.20506
73.6		0.12226	0.44386	0.073554	1.0776	-1.3735	1.1489	-0.39798	-0.93472	0.87825	-0.60168	-0.3242	0.60124	0.055982	0.21489	0.16414	0.58519	-0.94904	0.80483	-0.20968	-0.10246	-1.4799		-0.011154	0.047551	-0.15597	0.31786	-0.34964	0.57941	-0.60738	0.10124	-0.069763	0.002124	0.13413	0.11312	0.023402	1.1603	-0.16889	-0.22814	-0.4197	-0.60248	-0.070262	0.17458	0.16561		0.10644	-0.30313	-0.27923	0.24091
73.7		0.14402	0.3566	0.14775	1.0999	-1.4307	1.0129	-0.42296	-0.84342	1.0068	-0.78109	-0.52795	0.57678	0.060743	0.22747	0.14921	0.50746	-0.90707	0.90886	-0.058226	0.15859	-1.1991		-0.074223	0.075438	-0.26227	0.35805	-0.61868	0.43976	-0.51601	0.074919	-0.043213	0.050812	-0.040334	0.094638	-0.057244	1.2156	-0.18194	-0.19318	-0.3879	-0.87759	0.000987	0.28366	0.084424		0.3053	-0.21104	-0.065995	0.19218
73.8		-0.024346	0.46211	0.060136	1.1042	-1.2176	0.98539	-0.41314	-0.96191	0.78031	-0.48217	-0.55205	0.39005	0.11745	0.21288	0.35276	0.57757	-0.88454	1.0288	0.039763	-0.22444	-1.2538		0.023947	0.10059	-0.21362	0.31906	-0.36261	0.46458	-0.62686	0.024213	-0.31901	0.002749	0.050687	0.1871	-0.14348	1.3088	0.070225	-0.14161	-0.40155	-0.80198	-0.033159	0.14321	0.19771		0.058831	-0.22436	-0.068191	0.00761
73.9		-0.007766	0.48814	0.34322	0.98553	-1.0303	0.908	-0.31753	-0.76232	0.8704	-0.6971	-0.45446	0.59773	0.062151	0.13162	0.27926	0.28219	-0.98134	1.0198	-0.14948	-0.047199	-1.206		-0.12014	0.20847	-0.26319	0.29867	-0.41763	0.35391	-0.95472	0.11615	-0.35452	0.17598	0.1172	0.021155	-0.04723	1.0817	-0.01386	-0.16447	-0.42637	-0.5839	-0.19773	0.18073	0.037568		-0.018031	-0.19174	-0.079809	0.30314
74		-0.023438	0.42703	0.20345	1.0446	-1.0128	1.0692	-0.38016	-0.76546	0.88434	-0.78745	-0.4097	0.5043	-0.18782	0.15013	0.28237	0.88757	-0.9046	0.91573	-0.26518	0.013287	-1.204		0.13631	0.054519	-0.32929	0.19859	-0.52128	0.24165	-1.205	0.065417	-0.28995	0.2279	0.052229	0.2656	-0.077117	1.1601	-0.053526	-0.43064	-0.37434	-0.73836	-0.11672	0.12293	0.17962		0.19728	-0.33052	0.16296	0.034891
74.1		-0.086531	0.56961	0.19456	0.95359	-0.92423	0.80165	-0.31664	-0.73752	0.52821	-0.93643	-0.41699	0.54002	0.046469	0.094527	0.42598	1.1331	-0.79517	0.73979	-0.21975	0.041643	-1.2996		0.068303	-0.082888	-0.29877	0.29032	-0.39724	0.19398	-1.4024	0.002561	-0.25938	0.019157	0.12776	0.15281	-0.1004	1.3166	-0.18179	-0.231	-0.48205	-0.59061	-0.24348	0.13862	0.3144		0.20037	-0.19753	0.14706	-0.056805
74.2		-0.0692	0.67905	0.16256	1.1258	-0.84285	0.92153	-0.37945	-0.74751	0.34371	-0.9482	-0.42263	0.67875	-0.076284	-0.023914	0.24119	1.3539	-0.90558	0.731	-0.17231	0.017115	-1.202		0.08308	0.002439	-0.24065	0.2611	-0.31146	-0.062391	-1.376	0.020907	-0.32537	-0.041274	0.25803	0.014999	-0.24314	1.3578	0.10665	-0.10267	-0.34075	-0.49493	-0.11268	0.20836	0.46019		0.00075616	-0.39444	0.061735	-0.037277
74.3		0.008444	0.509	0.047979	1.0573	-0.88583	0.98752	-0.49696	-0.88151	0.4476	-0.90142	-0.3619	0.53261	0.10519	0.084977	0.19188	0.47544	-0.97187	0.85213	-0.20085	0.027379	-1.1967		0.12169	0.021215	-0.3341	0.10273	-0.50894	-0.068147	-1.306	-0.049589	-0.2572	0.11346	0.12879	0.2878	0.074727	1.2853	0.094363	-0.17988	-0.38037	-0.44346	-0.000537	0.2751	0.047224		0.071201	-0.22483	-0.090728	0.029437
74.4		-0.088226	0.57189	0.047052	1.0623	-0.98589	0.80766	-0.45894	-1.0089	0.53154	-0.84824	-0.64606	0.62568	-0.054808	0.24175	0.46386	0.62449	-0.89867	0.92715	-0.15302	-0.031585	-1.1636		0.24255	0.055051	-0.26613	0.086369	-0.48994	-0.17749	-1.253	-0.13635	-0.10205	-0.044874	0.25577	0.16425	0.10613	1.4194	-0.12761	-0.18141	-0.40246	-0.54466	-0.12833	0.35983	0.24607		0.036288	-0.37542	-0.032201	0.44631
74.5		-0.035602	0.51019	0.061986	1.0623	-0.90974	0.75066	-0.6238	-1.2744	0.52602	-0.53131	-0.46501	0.51415	-0.084597	0.24231	0.31443	0.46888	-0.92565	0.78871	-0.2611	0.043059	-1.2281		0.15622	-0.076937	-0.32538	0.23403	-0.5884	-0.13867	-1.0542	-0.032115	-0.15073	-0.10272	0.32583	0.13274	-0.15399	1.5963	-0.090314	-0.17078	-0.16651	-0.55324	-0.13051	0.31775	0.37257		0.094306	-0.42968	-0.057055	0.073183
74.6		-0.063548	0.62452	0.29071	0.84901	-0.78431	0.81929	-0.58558	-1.0426	0.47896	-0.9036	-0.49365	0.40162	-0.099739	0.1929	0.21164	0.54708	-0.99029	0.86275	-0.2476	0.11045	-0.9716		0.20565	0.018546	-0.29739	0.17194	-0.6197	-0.21885	-0.93911	-0.040384	-0.28038	-0.048944	0.14146	0.11223	-0.20191	2.0443	-0.13435	-0.29978	-0.19978	-0.39615	-0.21815	0.2819	0.1822		0.084072	-0.056271	-0.039428	0.080336
74.7		-0.16542	0.60152	-0.05748	1.1388	-0.90353	0.93785	-0.54351	-1.0554	0.32797	-0.78857	-0.42085	0.4097	-0.026652	0.068677	0.2019	0.43513	-0.9375	0.8976	-0.11502	-0.1756	-1.1331		0.060567	-0.16161	-0.31945	0.21795	-0.53359	-0.3494	-0.80279	0.12387	-0.19768	0.04641	0.083147	-0.10451	-0.018303	1.822	-0.19953	-0.29874	-0.26758	-0.37217	-0.12769	0.23898	0.12184		0.141	-0.37882	-0.05639	0.08763
74.8		-0.078504	0.69171	0.17913	0.9913	-0.85668	0.75626	-0.70102	-1.3478	0.12204	-1.0411	-0.63345	0.52476	-0.11575	0.20887	0.2201	0.70756	-0.93585	0.88412	-0.28016	-0.20442	-1.2124		0.066126	0.16657	-0.35198	0.22652	-0.47996	-0.4566	-1.0519	0.15167	-0.20174	0.16367	0.16919	-0.14136	-0.086418	1.7874	0.022825	-0.065634	-0.15821	-0.36596	-0.13554	0.134	0.2123		0.02654	-0.19214	-0.067638	0.29087
74.9		-0.10484	0.66768	-0.052685	1.0547	-0.77116	0.71433	-0.49141	-1.5399	0.38838	-0.79071	-0.62403	0.62932	-0.028578	0.12876	0.29196	0.65222	-0.96461	1.0064	-0.051816	-0.13735	-1.2636		-0.016562	-0.001424	-0.17248	0.17176	-0.50325	-0.53184	-1.8806	0.083269	-0.1433	0.19384	0.3242	0.14847	-0.034361	1.6333	-0.080342	-0.10571	-0.21506	-0.24003	-0.14328	0.20645	0.12438		-0.067075	-0.091033	-0.013213	0.23123
75		-0.031107	0.66658	0.11248	1.085	-0.88018	0.71008	-0.56105	-1.644	0.24098	-0.94759	-0.49022	0.54715	0.05647	0.032566	0.25434	0.51717	-0.85868	0.88252	-0.14589	-0.13599	-0.95199		0.045545	-0.067496	-0.19605	0.00745	-0.59391	-0.51868	-2.481	0.069337	-0.1223	0.27351	0.28477	-0.051095	0.024518	1.7766	-0.13222	-0.17577	-0.39049	-0.4729	-0.1295	0.19084	0.2929		-0.074344	-0.29991	-0.00092492	0.45709
75.1		-0.24608	0.66215	0.050759	1.0523	-0.77618	0.49017	-0.63738	-1.4002	0.37981	-0.84452	-0.38323	0.63692	0.014872	0.073388	0.17215	0.7537	-0.85278	0.78732	-0.10289	-0.077472	-1.0441		0.13573	-0.009719	-0.26488	0.14794	-0.54756	-0.45806	-2.7204	-0.005414	-0.079165	0.19018	0.41014	-0.1954	-0.19077	2.1541	-0.41445	-0.27222	-0.41291	-0.4998	-0.21825	0.24955	0.10633		0.25013	-0.21078	-0.09208	0.42586
75.2		-0.16575	0.70262	0.112	1.145	-0.7948	0.48835	-0.56037	-1.4095	0.19376	-0.79418	-0.31322	0.87701	-0.15476	0.063658	0.27227	0.52037	-0.93094	0.7782	-0.067154	-0.039307	-1.1245		-0.019446	0.17707	-0.40381	0.19111	-0.51918	-0.38499	-2.849	0.074167	0.04788	0.16803	0.15864	-0.01862	-0.21029	2.0094	0.11775	-0.26963	-0.30233	-0.19048	-0.25667	0.22556	0.17927		0.038904	-0.14954	-0.0078983	0.18685
75.3		-0.22853	0.7462	-0.01295	0.99453	-0.90668	0.60014	-0.59172	-1.2903	0.18616	-0.79938	-0.49717	0.6229	0.036608	-0.049159	0.1931	0.90051	-0.78616	0.80055	-0.18631	-0.1912	-1.1918		0.01857	0.12605	-0.20405	0.15776	-0.66658	-0.41803	-3.0407	0.020405	0.26241	0.092333	0.32977	0.090359	-0.1853	1.9207	-0.10269	-0.11733	-0.3301	-0.31983	-0.16933	0.24967	0.22535		0.17241	-0.047076	-0.017824	-0.012971
75.4		-0.15354	0.64299	0.006723	0.97149	-1.0051	0.44225	-0.73254	-1.2825	0.13148	-0.91928	-0.45563	0.71762	-0.15046	0.034501	0.27333	1.1092	-0.78838	0.89809	-0.26383	0.018663	-1.0298		0.17557	0.21512	-0.36954	0.19049	-0.60277	-0.58562	-3.063	0.031643	0.43857	0.058722	0.28878	-0.034713	-0.12251	1.9925	-0.1131	-0.19271	-0.37917	-0.46652	-0.067002	0.089612	0.32311		0.056564	0.10206	0.1848	0.14323
75.5		-0.072544	0.65832	0.033246	1.0105	-1.0059	0.2458	-0.6161	-1.2764	-0.19757	-1.0311	-0.57585	0.43134	-0.15125	0.014881	0.19754	0.63904	-0.5968	0.68461	-0.2416	0.019166	-1.1569		0.12199	0.060664	-0.39828	0.058569	-0.54191	-0.74453	-2.7617	0.027968	0.60846	0.11502	0.2708	-0.14479	0.20758	2.0304	-0.33864	-0.28207	-0.54016	-0.69272	-0.15149	0.24299	0.31185		-0.027896	0.086791	0.0042821	0.13347
75.6		-0.17773	0.66141	0.036663	1.217	-1.056	0.34053	-0.67731	-1.3369	-0.29903	-0.86715	-0.48699	0.65319	0.043727	0.071267	0.34958	0.60514	-0.63571	0.91774	-0.25897	0.31789	-0.94059		0.05567	0.030649	-0.43376	0.015251	-0.6567	-1.0709	-2.67	0.074406	0.67592	0.18245	0.1375	-0.005674	-0.095153	2.0006	-0.036534	-0.2253	-0.57711	-0.25096	-0.22704	0.21744	0.41059		0.065363	-0.32348	-0.066993	0.27005
75.7		-0.21198	0.64209	-0.026692	0.9739	-0.98518	-0.16801	-0.79294	-1.0329	-0.3184	-0.78349	-0.53433	0.60158	0.092029	0.093234	0.19243	0.28811	-0.59907	0.73191	-0.11713	-0.14941	-1.049		0.22065	0.08408	-0.22024	-0.21083	-0.62311	-1.1355	-2.3645	0.13479	0.58223	0.11658	0.28346	-0.051149	-0.019946	1.938	-0.017362	-0.093772	-0.53546	-0.53929	-0.27738	0.35683	0.42842		0.12671	0.0022834	0.1322	0.16948
75.8		-0.11959	0.69179	0.066989	1.0469	-1.0561	-0.64086	-0.70896	-1.138	-0.33683	-0.92498	-0.45671	0.37909	-0.16888	-0.008389	0.16241	0.81444	-0.75249	0.73107	-0.22719	-0.26471	-1.005		0.074512	0.19584	-0.09866	-0.10326	-0.69293	-1.0103	-2.1442	0.076729	0.61538	0.12245	-0.05	-0.12129	0.029886	1.9195	-0.12932	-0.023222	-0.42307	-0.35953	-0.1964	0.1708	0.21679		0.14223	-0.16834	0.10038	0.25727
75.9		-0.21807	0.67581	0.13941	0.98639	-0.94451	-1.0583	-0.74401	-1.1574	-0.54707	-0.94586	-0.55546	0.43953	-0.21267	0.08139	0.29228	0.87119	-0.78337	0.8569	-0.45534	-0.21916	-1.069		0.28572	-0.028612	-0.43963	-0.05974	-0.73199	-1.0265	-2.2076	0.010367	0.7048	0.015549	0.28636	0.19852	-0.051026	1.9031	-0.033714	-0.14997	-0.48606	-0.33529	-0.15185	0.17534	0.31113		0.016586	-0.2829	0.066322	0.21563
76		-0.22154	0.75774	0.086606	0.90312	-0.99266	-1.4031	-0.58932	-1.2617	-0.40109	-0.97633	-0.45396	0.37153	-0.033991	-0.094777	0.25034	0.80975	-0.96586	0.80791	-0.22185	-0.037706	-0.89266		0.26566	0.074426	-0.51089	-0.1391	-0.60267	-0.93917	-1.7756	0.042926	0.73809	-0.073701	0.42396	-0.19226	-0.090204	1.7902	0.015069	-0.083965	-0.4769	-0.000788	-0.008771	0.01868	0.29156		0.32053	-0.18606	0.27055	0.15401
76.1		-0.14418	0.74545	0.11424	0.8402	-0.8716	-1.6409	-0.63821	-0.98456	-0.18356	-0.82275	-0.53669	0.44989	0.008351	0.12553	0.20515	0.95178	-0.76666	1.0201	-0.42165	-0.01642	-1.0654		0.15944	0.064793	-0.33155	-0.25116	-0.44597	-1.0213	-1.4118	0.014535	0.71697	0.044704	0.44237	0.17809	-0.035697	1.5535	-0.041509	-0.17147	-0.51708	-0.034994	-0.047118	0.26322	0.35544		0.33037	0.05124	0.27307	0.15241
76.2		-0.3155	0.69287	0.1831	0.85696	-0.95077	-1.5057	-0.75923	-0.84781	-0.27544	-0.80218	-0.39353	0.21653	0.005814	-0.255	0.18954	0.98207	-0.71497	0.77818	-0.45915	0.034882	-0.9515		0.082835	0.033121	-0.3411	-0.14152	-0.60383	-1.0124	-1.5234	0.009764	0.82426	0.061495	0.14177	-0.16602	0.042734	1.6965	-0.030836	-0.072058	-0.36277	-0.02635	-0.16216	0.051634	0.24011		0.10253	-0.01893	0.22334	0.17424
76.3		-0.082732	0.6663	0.30132	0.87326	-0.9715	-1.3003	-0.86724	-0.67849	-0.14714	-0.89138	-0.2155	0.38837	0.080657	-0.011648	0.201	1.3525	-0.84483	0.89111	-0.41111	0.047469	-0.58602		0.055486	0.063964	-0.30665	-0.33182	-0.45875	-0.87332	-1.2493	0.076291	0.9014	-0.031463	0.3621	0.012977	-0.088946	1.5867	0.11336	-0.21276	-0.82397	-0.036833	-0.017334	0.22515	0.28299		0.19553	-0.26302	0.14797	-0.087574
76.4		0.092558	0.69815	0.15796	1.0932	-1.0209	-1.3979	-0.96201	-0.85668	-0.2359	-0.86837	-0.40421	0.16255	0.14849	-0.12821	0.059251	0.26318	-0.88721	0.98703	-0.24383	0.14644	-0.58584		0.20357	0.026827	-0.18659	-0.40366	-0.29162	-0.72465	-1.289	0.20314	0.88676	-0.24652	0.31231	-0.099633	-0.086179	1.7387	-0.080318	-0.17383	-1.1112	0.014063	0.009305	0.20662	0.32432		0.16161	-0.10457	-0.059019	-0.14588
76.5		-0.17749	0.78291	0.097044	0.94457	-0.98138	-1.456	-0.99893	-0.89573	-0.28259	-1.055	-0.73429	0.098025	-0.068612	-0.20389	0.19834	0.85753	-0.91604	0.92504	-0.096313	0.1364	-0.27924		-0.024171	-0.017954	-0.34014	-0.21548	-0.18921	-0.55507	-0.66395	0.10095	0.84129	-0.098348	0.34879	-0.034557	-0.087327	1.7743	-0.27699	-0.066591	-0.88546	0.023079	-0.14951	0.016016	0.41222		0.16202	-0.13025	0.10621	-0.058195
76.6		-0.050733	0.69231	0.22547	0.84266	-0.89641	-1.1966	-0.78845	-0.60494	-0.22759	-0.92959	-0.37055	0.068493	0.037855	-0.15445	0.23365	0.45053	-0.83524	1.1211	-0.41564	0.36802	-0.64192		0.25194	-0.090166	-0.3472	-0.27116	-0.34962	-0.38219	-0.4807	0.055914	0.72696	0.02036	0.13594	-0.054229	-0.039141	1.7279	-0.003247	-0.28488	-0.55312	0.23842	-0.15952	0.22673	0.30554		0.20188	-0.18331	0.23819	0.16048
76.7		-0.17545	0.71685	0.16199	0.81108	-0.93252	-1.3612	-0.79719	-0.88884	-0.044731	-0.96195	-0.13223	0.13169	-0.006619	-0.21167	0.12875	0.85052	-0.98349	1.063	-0.098066	0.34907	-0.26988		0.062274	-0.001461	-0.49462	-0.31639	-0.21366	-0.24702	-0.23547	0.017092	0.68275	-0.07384	0.14331	0.012897	0.16554	1.8797	-0.093779	0.062418	-0.58034	0.32502	-0.17525	0.38623	0.38234		0.0792	-0.018296	0.11678	0.00025653
76.8		-0.11262	0.73647	0.14789	0.70527	-0.97799	-1.3299	-0.78469	-0.97415	-0.064567	-0.93717	-0.34444	0.28758	0.028008	-0.36379	0.21943	0.65126	-0.93378	0.98317	-0.13143	0.36046	-0.2178		0.17541	-0.13999	-0.32877	-0.3923	-0.36871	-0.11824	-0.15166	0.074975	0.72842	-0.050257	0.16517	-0.049846	0.091383	1.6283	-0.042367	-0.056757	-0.61682	0.082466	-0.033562	0.15677	0.39486		0.1068	-0.27941	0.17796	0.026414
76.9		-0.13962	0.73309	0.20607	0.98176	-0.75993	-1.2974	-0.71681	-0.91387	-0.056704	-0.90156	-0.17674	0.30169	0.021894	-0.35771	0.3158	0.87535	-1.0127	0.8394	-0.23351	0.25796	-0.15076		0.027528	-0.19667	-0.33029	-0.31914	-0.2802	-0.044169	-0.20224	0.077546	0.82271	-0.12023	0.21443	-0.020609	0.081224	1.6061	0.016315	-0.02112	-0.46753	0.26755	-0.046246	0.28064	0.34754		0.14977	-0.051388	0.20251	0.0042735
77		-0.080534	0.6837	0.12153	0.92252	-0.85474	-1.3689	-0.80922	-0.56338	-0.3812	-0.94586	-0.20071	0.31378	-0.036401	-0.21758	0.23802	0.94453	-1.1158	0.9684	-0.27609	0.096585	-0.50038		-0.02068	-0.18356	-0.27273	-0.28815	-0.27869	0.005746	0.007777	0.046107	0.78073	-0.10696	0.27518	-0.001832	0.099337	1.7697	-0.041851	-0.10227	-0.44533	0.19467	-0.11275	-0.06104	0.39298		0.10154	-0.098034	0.1843	0.037475
77.1		-0.22317	0.69928	0.39929	0.92211	-0.89389	-1.4679	-0.88679	-0.50199	-0.28019	-0.64743	-0.27502	0.38829	0.061081	-0.19407	0.28798	0.22066	-1.0727	0.92667	-0.2613	0.29568	-0.32328		-0.082103	-0.22615	-0.37009	-0.27453	-0.17525	0.13981	-0.31745	0.10574	0.85347	-0.059048	0.10966	0.1782	0.10428	1.6645	-0.23724	-0.18249	-0.44236	0.19013	-0.13526	0.19557	0.24463		0.031966	-0.077183	0.16208	0.10401
77.2		-0.017594	0.75967	0.20067	0.79909	-0.83315	-1.6246	-0.99671	-0.77588	-0.059184	-0.76725	-0.42124	0.24421	0.091034	-0.084852	0.30418	0.31311	-1.0779	0.77288	-0.27488	0.029384	-0.2152		-0.004955	-0.36329	-0.29993	-0.17953	-0.21495	0.093849	-0.65076	0.10299	0.87398	-0.00302	0.31223	0.20119	0.049756	1.7734	0.037155	-0.15594	-0.36706	0.44828	-0.18022	0.057597	0.40503		0.28673	-0.11414	0.0061011	-0.046402
77.3		-0.010906	0.8342	0.19931	0.90724	-0.80227	-1.474	-0.825	-0.75178	-0.23164	-0.80509	-0.46662	0.26346	0.07345	-0.32705	0.18657	0.45023	-0.98979	0.72791	-0.097945	0.044529	-0.089294		0.088866	-0.22832	-0.59192	-0.11515	-0.12842	0.45664	-0.83573	0.059801	0.9418	0.013457	0.3237	0.02552	0.030227	1.5708	-0.093044	-0.13601	-0.46754	0.31304	-0.076186	0.14526	0.39354		0.12012	-0.094622	0.023037	-0.043278
77.4		-0.086697	0.73349	0.22891	0.92685	-0.75512	-1.5998	-1.2605	-0.55942	-0.049484	-0.84469	-0.16172	0.26952	0.065668	-0.064647	0.19767	0.86308	-0.99152	0.89137	-0.33849	0.12234	-0.2645		0.17203	-0.14878	-0.42311	-0.11945	-0.10514	0.65949	-0.70493	-0.004198	0.91062	-0.024366	0.3645	0.058486	0.079141	1.5211	-0.15138	-0.1827	-0.43335	0.33962	-0.079864	0.19014	0.40593		0.26799	-0.17802	0.10398	-0.13741
77.5		-0.11063	0.6211	0.18078	1.1392	-0.82469	-1.6653	-1.557	-0.73833	-0.041611	-0.74683	-0.38124	0.54021	0.10564	-0.16976	0.15539	-0.15233	-0.85711	0.93511	0.020642	0.064864	0.01107		-0.02508	-0.15276	-0.18227	0.082886	-0.014561	0.79039	-0.70754	0.043509	0.76315	-0.039284	0.44992	0.12848	-0.17654	1.6082	0.007346	-0.26678	-0.41165	0.18696	0.006378	0.13741	0.20372		0.24652	-0.13852	-0.092785	-0.010767
77.6		-0.27943	0.64708	0.32191	0.86108	-0.80441	-1.7036	-1.5293	-0.48081	-0.15053	-0.96903	-0.47153	0.18944	0.26417	-0.31419	0.24678	0.26977	-0.8628	0.78451	-0.16169	-0.159	-0.036512		0.001161	-0.26327	-0.34149	0.098387	0.23159	0.75842	-0.76296	0.053682	0.63235	-0.024626	0.51251	0.211	0.18946	1.4686	0.057602	-0.11728	-0.43801	0.30412	-0.030989	0.1671	0.21629		0.1128	-0.26021	-0.043102	-0.083461
77.7		-0.2669	0.69977	0.25754	0.98857	-0.90552	-1.8682	-1.2654	-0.5533	-0.2667	-0.80287	-0.36715	0.40449	-0.013315	-0.041534	0.3409	0.44176	-1.0604	0.73196	-0.22827	0.062981	-0.08312		-0.035535	-0.21572	-0.20183	-0.020756	0.4001	0.82574	-0.7284	0.12942	0.38959	0.052494	0.44376	0.12793	-0.030794	1.2659	0.15741	-0.042582	-0.52889	0.15718	-0.10333	0.23543	0.2695		0.0017867	-0.18539	-0.036573	0.074328
77.8		-0.13039	0.62019	0.073094	0.93773	-0.6902	-1.8757	-0.85782	-0.65087	-0.24901	-0.72387	-0.56983	0.41364	-0.090012	-0.008989	0.34466	0.75052	-0.90193	0.86151	-0.49313	0.095954	0.046044		0.12186	-0.14966	-0.12473	-0.15287	0.53867	0.80318	-0.77763	0.080352	0.1225	-0.002699	0.50832	-0.17649	0.14467	1.2108	0.081264	-0.22422	-0.52164	0.026908	-0.10078	0.15069	0.38505		-0.11675	-0.14334	-0.18464	-0.064533
77.9		-0.26907	0.67253	0.23964	0.89448	-0.88903	-1.6197	-0.90145	-0.74662	-0.15371	-0.68963	-0.44653	0.33808	0.10142	0.021051	0.3812	0.8567	-0.73378	0.85066	-0.26198	0.077814	-0.024391		0.096957	-0.16594	-0.29566	0.074501	0.64053	0.80002	-0.66258	-0.01152	-0.010979	-0.016918	0.33241	0.20874	0.22744	1.2241	-0.048172	-0.11622	-0.42211	0.11711	-0.26599	0.10638	0.31805		0.15359	-0.032298	0.089009	0.048074
78		-0.30962	0.71584	0.15648	0.9521	-0.82549	-1.7344	-0.95218	-1.1111	-0.070174	-0.65598	-0.44608	0.43603	0.10112	-0.089963	0.32781	-0.00677	-0.79364	1.0435	-0.20467	0.16104	-0.017284		0.11582	-0.12063	-0.25411	-0.011596	0.71623	0.69132	-0.85545	0.02087	-0.029847	0.11677	0.20153	-0.019679	-0.077155	1.2348	-0.16829	-0.21953	-0.55891	0.23144	-0.32485	0.076554	0.32983		0.048653	-0.10514	0.049653	-0.051785
78.1		-0.29126	0.97905	0.089512	0.718	-0.61879	-1.8336	-0.75946	-1.1942	-0.1942	-0.76213	-0.57425	0.30129	0.1835	0.052124	0.29188	0.70953	-0.86455	0.90031	-0.21308	0.23567	0.17138		0.077434	-0.11687	-0.41971	0.23253	0.63742	0.84713	-0.66817	-0.064689	0.11356	-0.020722	0.25998	-0.057488	0.10528	1.3734	-0.027212	-0.24088	-0.35589	0.11656	-0.13811	0.064037	0.4145		0.097377	-0.25356	-0.29355	0.084456
78.2		-0.26791	0.73842	-0.06442	0.73246	-0.76109	-1.7776	-0.76206	-1.2231	-0.16935	-0.78003	-0.34712	0.34971	0.10471	0.079378	0.27179	0.8823	-0.75674	0.81749	-0.2508	0.15197	0.33628		0.08187	-0.00928	-0.32838	0.18313	0.66597	1.0583	-0.72904	0.035384	0.14041	-0.044164	0.24841	0.24469	0.25511	1.2414	0.055457	-0.39857	-0.49896	0.005044	0.12832	0.12295	0.26637		0.018539	-0.27447	-0.13697	-0.0039002
78.3		-0.18174	0.57131	0.14324	0.86128	-0.61984	-1.9027	-0.68549	-1.8048	-0.15149	-0.44356	-0.39076	0.14985	0.27212	-0.043169	0.2984	0.74232	-0.57549	0.93046	-0.29897	0.14683	0.28146		0.06767	0.016235	-0.13389	0.010672	0.77712	1.135	-0.78616	0.032239	-0.052308	0.11448	0.18337	-0.063969	0.061493	1.2848	0.031724	-0.28812	-0.40459	0.076716	-0.12816	0.30316	0.25403		-0.090768	-0.42162	-0.095525	0.014189
78.4		-0.15923	0.50978	0.054496	0.80689	-0.38016	-1.7055	-0.54007	-2.2842	-0.22534	-0.7565	-0.49077	0.15602	0.24069	-0.016017	0.24174	0.93901	-0.64359	0.86802	-0.27004	0.16784	0.32321		-0.13822	-0.092091	-0.17883	0.19144	0.80833	1.1962	-0.71128	0.084916	-0.031618	0.12955	0.4219	-0.003685	0.000273	1.1817	0.15596	-0.28983	-0.65901	-0.10851	-0.19984	0.26317	0.29061		0.12639	-0.15401	-0.042202	-0.029835
78.5		-0.27312	0.51979	0.087941	0.91374	-0.54554	-1.4983	-0.70579	-2.668	-0.25586	-0.64919	-0.28873	0.087803	0.19832	-0.18832	0.28541	0.32917	-0.73665	1.182	-0.33409	0.24231	0.18494		0.055922	-0.17902	-0.34544	0.079638	0.724	1.2121	-0.78716	-0.001581	0.13398	-0.043699	0.31866	0.063158	0.1146	1.2274	0.20854	-0.10327	-0.41382	0.020295	-0.21184	0.035987	0.30387		-0.0086607	0.021398	-0.16076	-0.10245
78.6		-0.17806	0.58427	0.058404	0.77205	-0.49661	-1.5385	-0.66281	-2.574	-0.14591	-0.82963	-0.34059	0.16124	0.033428	0.022083	0.13837	0.90381	-0.75471	1.1819	-0.059183	0.12366	0.16233		0.001672	-0.14031	-0.38031	0.21904	0.74863	1.2661	-0.66426	-0.02122	0.11875	0.019556	0.54486	-0.041409	0.10533	1.4522	0.038147	-0.36687	-0.4491	0.019869	-0.25814	0.0812	0.32392		0.044293	-0.30048	-0.11155	0.17718
78.7		-0.11717	0.3975	-0.10443	0.94412	-0.52654	-1.6003	-0.57478	-2.3633	-0.099307	-0.70976	-0.32946	0.16702	0.34729	-0.007857	0.36359	0.60455	-0.64648	1.1878	-0.18104	0.11787	0.29923		-0.11182	-0.056929	-0.25445	0.27028	0.77152	1.3001	-0.83887	0.086219	0.2642	0.037328	0.50733	-0.051137	-0.037519	1.2198	-0.018654	-0.1705	-0.49217	-0.03396	-0.27269	0.11526	0.27119		0.10422	-0.28716	-0.13342	0.1924
78.8		-0.19208	0.54442	0.020388	0.85824	-0.54681	-1.6315	-0.37748	-1.8242	-0.22223	-0.77642	-0.12403	0.078123	0.065399	-0.12958	0.26486	0.53487	-0.72702	1.089	-0.31038	-0.01393	0.40961		-0.025088	-0.000991	-0.28191	0.17597	0.71221	1.3236	-0.83303	0.18618	0.36845	0.17454	0.63035	-0.007813	0.11108	1.3994	-0.007326	-0.34356	-0.42382	-0.054129	-0.29988	0.19644	0.13166		-0.033641	-0.16963	0.054679	-0.06931
78.9		-0.16946	0.62631	0.055109	0.6274	-0.56507	-1.7377	-0.57879	-2.0368	-0.19513	-0.64852	-0.45279	0.06226	0.051175	-0.067996	0.31942	0.60083	-0.59398	1.0879	-0.23433	0.097831	0.2955		0.059864	-0.021404	-0.49456	0.057627	0.71103	1.4373	-0.88141	0.0264	0.38007	0.18281	0.64326	-0.023832	-0.014662	1.2455	0.022801	-0.32722	-0.42021	0.078412	-0.25915	0.23003	0.011415		0.020677	-0.22694	-0.18764	0.096494
79		-0.35079	0.63146	0.0957	0.7887	-0.6869	-1.4148	-0.69071	-2.027	-0.21076	-0.71138	-0.53109	0.070092	0.17072	0.15414	0.30128	0.32322	-0.79415	1.0892	-0.31531	-0.10602	0.15775		0.09916	-0.018527	-0.41634	-0.007782	0.77944	1.4643	-0.82848	-0.041435	0.68684	-0.050831	0.38869	-0.19119	0.20671	1.1746	0.19479	-0.37309	-0.34585	0.1843	-0.26211	0.082875	0.21963		0.047872	0.074936	-0.13969	0.028697
79.1		-0.2551	0.6688	0.14413	0.82022	-0.658	-1.4136	-0.86407	-1.9087	-0.12274	-0.52535	-0.57037	0.03769	0.17901	-0.17758	0.32253	0.49867	-0.52717	0.95353	-0.093162	0.33052	0.26555		-0.016064	-0.018573	-0.34578	0.024207	0.66978	1.6061	-0.75631	-0.031641	0.6318	0.19174	0.50849	0.028931	0.1839	0.95854	0.15127	-0.2136	-0.50245	0.046591	-0.28402	0.085031	0.20319		0.094742	-0.1426	-0.090058	-0.026975
79.2		-0.32419	0.68919	0.14703	0.67419	-0.79588	-1.4187	-0.57211	-2.0824	-0.10219	-0.68123	-0.46214	0.070242	0.11909	0.020196	0.26484	0.73803	-0.59939	1.049	-0.33878	-0.22615	0.067386		-0.14702	-0.037831	-0.39915	-0.12106	0.72991	1.5961	-0.79805	0.084528	0.59896	0.092509	0.77288	-0.19199	-0.065176	1.108	-0.018956	-0.32388	-0.43662	-0.29257	-0.16267	0.13721	0.35304		-0.070496	-0.10366	0.084374	-0.16193
79.3		-0.20716	0.36945	0.24526	0.61377	-0.58417	-1.508	-0.7253	-2.0438	-0.16952	-0.9086	-0.44109	0.16505	0.10166	-0.10651	0.41744	0.11571	-0.68488	0.93878	-0.28652	-0.27431	0.33595		0.015169	0.06245	-0.54172	-0.13075	0.69551	1.5508	-0.80254	0.050782	0.76597	0.01264	0.86562	-0.11066	0.022161	1.1708	0.16531	-0.27704	-0.47276	-0.26064	-0.28077	0.024522	0.05148		-0.18644	-0.045237	-0.11625	-0.018475
79.4		-0.18127	0.71024	0.089265	0.72573	-0.52856	-1.4753	-0.55969	-1.9488	0.098374	-0.89249	-0.6246	0.15542	0.38534	-0.021451	0.28614	0.73303	-0.6174	0.77822	-0.35547	-0.13841	0.17798		-0.018843	0.0837	-0.34325	-0.20289	0.5585	1.6172	-0.79692	0.0112	0.46308	0.21113	0.65897	-0.25673	0.19768	0.98568	-0.064827	-0.41308	-0.51279	-0.26249	-0.17624	0.024087	0.27692		-0.022479	-0.43163	-0.11309	-0.10469
79.5		-0.17193	0.66456	0.13479	0.66232	-0.73894	-1.5321	-0.43549	-1.9654	-0.080536	-0.62543	-0.40801	0.3673	0.094922	-0.039323	0.25733	0.62319	-0.66787	0.91288	-0.20447	-0.17486	0.40451		-0.070736	0.066949	-0.39145	-0.18407	0.62641	1.8444	-0.7148	-0.021556	0.42417	-0.011563	0.79701	-0.35335	0.17223	1.1802	0.040623	-0.20705	-0.48451	-0.20393	-0.34646	-0.061198	0.25371		-0.14524	0.16945	0.070439	-0.16723
79.6		-0.16997	0.78442	0.054224	0.78012	-0.71485	-1.4642	-0.56571	-1.9214	-0.050719	-0.76187	-0.2712	0.1339	0.092139	0.088123	0.18055	0.042426	-0.62479	1.0734	-0.27793	-0.046953	0.40276		-0.090616	-0.006927	-0.39107	-0.24572	0.81574	2.1087	-0.59024	-0.016863	0.56112	-0.085654	0.74824	-0.2711	0.16076	1.1451	-0.13248	-0.21676	-0.4264	-0.080322	-0.30618	-0.049558	0.22078		-0.04513	-0.31629	-0.15061	-0.088899
79.7		-0.39337	0.43158	-0.084731	0.73543	-0.71568	-1.6533	-0.44622	-1.9048	0.019924	-0.76316	-0.097112	0.15005	0.040374	0.010029	0.14189	0.36077	-0.74206	0.97683	-0.16421	0.004796	0.21707		0.035708	-0.082692	-0.29653	-0.18386	0.88673	2.2663	-0.69746	0.018829	0.622	-0.11827	0.73929	-0.21407	-0.12073	1.0196	-0.038028	-0.27238	-0.50848	-0.09887	-0.40088	0.073393	0.26657		-0.0092311	-0.15583	-0.024127	-0.1016
79.8		-0.29276	0.61526	0.049352	0.60109	-0.89409	-1.6093	-0.4529	-1.8424	0.02688	-0.90796	-0.11043	0.041326	-0.029506	-0.008945	0.34929	0.27478	-0.89487	0.96718	-0.16343	0.028405	0.2795		0.15907	-0.072318	-0.32224	0.016975	1.214	2.2417	-0.5958	-0.038318	0.5309	-0.065668	0.8588	-0.15659	0.20559	1.1681	-0.098649	-0.29701	-0.20661	-0.093204	-0.34231	0.13912	0.28903		0.098707	-0.020965	0.11876	-0.007549
79.9		-0.304	0.74456	0.06918	0.74234	-0.7494	-1.482	-0.36833	-1.8256	-0.049053	-0.78372	-0.040035	0.11023	-0.047939	-0.10873	0.27842	0.36678	-0.7394	0.90122	-0.25899	-0.38328	0.29443		0.024591	-0.077046	-0.30265	-0.42088	1.2691	2.1735	-0.18554	-0.06467	0.50395	-0.10519	0.93081	-0.18177	-0.092161	1.0649	0.078123	-0.002565	-0.29446	-0.25624	-0.12548	0.052059	0.11576		-0.16531	-0.18502	-0.071034	-0.12049
80		-0.24057	0.65294	0.083674	0.68106	-0.6656	-1.4844	-0.50852	-1.816	-0.063939	-0.74706	-0.22736	-0.24786	0.008923	0.022707	0.01638	0.4446	-0.62463	0.80023	-0.11891	-0.79201	0.42405		-0.084776	-0.023195	-0.34656	-0.21681	1.4643	2.1563	-0.20113	-0.065042	0.52769	-0.072947	0.59544	-0.21931	0.19376	0.96744	0.014442	-0.19822	-0.42972	-0.30407	-0.3139	0.067419	0.13699		-0.0048527	-0.025667	0.12049	-0.18609
80.1		-0.1051	0.76432	0.28153	0.49697	-0.69921	-1.4208	-0.4497	-1.8056	-0.089228	-0.85359	-0.22973	-0.045696	0.072385	0.039754	0.2039	0.51929	-0.73042	0.81548	-0.33354	-0.54438	0.60438		-0.045904	-0.12819	-0.66731	-0.23142	1.3809	2.1284	-0.23974	-0.043013	0.61099	0.16379	0.95376	-0.1157	0.023267	1.1226	-0.26977	-0.29465	-0.59194	-0.14443	-0.37802	0.025892	0.48533		0.11143	0.044187	-0.10958	0.21251
80.2		0.006574	0.81273	0.094518	0.63997	-0.58482	-1.7017	-0.67936	-1.7967	0.23234	-0.4444	0.12627	-0.086246	0.10094	0.12025	0.13409	0.66036	-0.76871	0.86455	-0.39073	-0.43864	0.5351		0.057773	-0.11472	-0.37936	-0.13182	1.6797	2.0386	-0.16129	0.013296	0.46585	0.17737	0.83671	-0.10085	0.088472	1.1634	-0.10887	-0.30013	-0.48008	-0.21264	-0.27357	-0.068765	0.36634		0.019379	-0.023915	0.20402	-0.076849
80.3		-0.12601	0.76789	0.087005	0.43728	-0.55125	-1.4974	-0.60312	-1.6533	0.1058	-0.74362	-0.10372	0.066499	0.0315	0.067311	0.29787	0.56351	-0.72445	0.7638	-0.12483	-0.22778	0.55688		0.14102	-0.30706	-0.2359	-0.26233	1.9666	2.005	-0.21372	0.028187	0.62769	-0.23797	0.63142	-0.25253	0.14851	1.2064	-0.15592	-0.34295	-0.50365	-0.3825	-0.13641	-0.057568	0.3629		0.026542	-0.067086	0.12452	-0.07753
80.4		-0.10081	0.73813	0.11979	0.56457	-0.66019	-1.5562	-0.55613	-1.49	0.033453	-0.44219	0.20015	0.13909	0.093847	0.21875	0.22902	0.92267	-0.58941	0.88313	-0.35786	-0.17421	0.93635		0.04685	0.056141	-0.33781	-0.10532	2.1094	2.0468	-0.16291	0.017263	0.50029	-0.009124	0.60328	-0.10218	-0.035825	1.0926	0.1573	-0.31451	-0.22795	-0.28345	-0.30473	-0.057695	0.16153		0.018523	0.014267	0.053038	-0.26232
80.5		-0.063074	0.81007	0.21767	0.74961	-0.50961	-1.5554	-0.57066	-1.4457	0.082752	-0.41356	-0.14117	0.37868	0.28518	0.1811	0.25019	0.54468	-0.71096	0.98797	-0.19346	-0.065479	0.96138		-0.1058	-0.26813	-0.25289	-0.25535	2.2332	1.9444	-0.13386	-0.010381	0.52092	-0.028159	0.65423	0.027417	-0.18179	1.0434	0.11708	-0.41929	-0.26466	-0.30828	-0.28069	-0.061007	0.29413		0.074389	-0.13524	0.12563	-0.29896
80.6		-0.10878	0.88317	0.22643	0.78177	-0.76433	-1.6421	-0.36109	-1.3392	-0.023158	-0.032964	-0.11362	0.1879	0.038002	0.043037	0.10796	0.97477	-0.69575	0.78411	-0.20482	-0.13089	0.93324		0.17057	-0.028004	-0.25096	-0.23406	2.1427	1.8963	-0.28288	0.057746	0.44453	-0.13008	0.44066	-0.0943	0.1912	0.97966	0.12991	-0.18271	-0.33063	-0.39013	-0.2486	-0.074703	0.11499		0.14414	-0.0087695	0.11391	0.0060424
80.7		-0.1588	0.71917	0.053564	0.71467	-0.44418	-1.6728	-0.2154	-1.9459	-0.052358	-0.50384	-0.061232	0.11017	-0.034873	0.19079	0.15796	1.0551	-0.45313	0.66726	-0.13004	-0.09073	0.52551		0.14215	-0.10298	-0.22178	-0.17077	1.9886	1.8313	-0.41702	0.005225	0.45282	-0.037533	0.62295	-0.046886	0.20214	1.1533	0.16211	-0.20313	-0.41811	-0.23185	-0.13981	-0.16237	0.30496		0.055808	0.10497	-0.035379	-0.26371
80.8		-0.20584	0.78516	0.26258	0.66963	-0.59651	-1.4828	-0.27863	-1.6069	0.089802	-0.17766	-0.32281	0.080935	0.11501	0.32196	0.17539	0.72942	-0.54927	0.81861	-0.067852	-0.39986	0.87737		0.23411	-0.058518	-0.33593	-0.10435	2.1717	1.6133	-0.30559	-0.045228	0.60583	0.015574	0.95568	-0.026886	-0.15513	1.0277	0.054496	-0.36692	-0.32914	-0.27723	-0.18361	-0.10803	0.26487		-0.0052247	-0.088547	0.073749	-0.12826
80.9		-0.17324	0.76832	0.26357	0.57143	-0.63554	-1.3017	-0.26563	-1.4934	0.17244	0.19553	0.13607	0.50076	0.12521	0.21436	0.23233	0.71135	-0.65363	0.78916	-0.19235	-0.10287	0.73322		0.22354	-0.14198	-0.32874	-0.023412	2.1135	1.5675	-0.42682	-0.043272	0.37764	-0.021206	0.74055	-0.14201	0.028959	0.86475	0.038103	-0.46154	-0.17012	-0.39274	0.05557	-0.020769	0.15832		0.0079761	0.039714	0.049138	-0.19808
81		-0.24584	0.71796	0.30995	0.60367	-0.4604	-1.2128	-0.18235	-1.5878	0.13182	0.14484	0.01927	0.20017	0.17229	0.11712	0.23459	0.82191	-0.59603	0.74552	-0.20061	-0.13012	0.76459		0.1982	-0.17542	-0.31853	-0.011234	2.1218	1.5004	-0.35387	-0.025416	0.62996	-0.10105	0.63226	-0.13703	-0.008141	0.90854	0.078536	-0.34891	-0.37524	-0.49088	-0.20686	-0.10921	0.28262		0.30895	-0.22908	0.015418	-0.11168
81.1		-0.29181	0.80239	0.22343	0.85016	-0.57797	-1.0646	-0.41482	-1.1673	0.13843	-0.55432	0.0024	0.20744	0.015349	0.20304	0.2407	0.63453	-0.66119	0.64586	-0.26404	-0.28772	0.73963		0.07888	-0.1225	-0.34293	0.19584	1.9422	1.2864	-0.26743	0.029221	0.49973	0.014578	0.59465	-0.014892	0.041255	0.86374	0.094731	-0.23876	-0.2229	-0.57459	-0.16005	-0.11083	0.23555		0.21428	0.14604	0.09172	-0.1571
81.2		-0.090576	0.82811	0.23172	0.68896	-0.49854	-0.99078	-0.26242	-0.91258	0.18582	-0.4329	0.078998	0.23396	0.23362	0.26801	0.41071	1.1995	-0.50578	0.75448	-0.46489	-0.095198	0.85939		0.19511	-0.076344	-0.16192	0.14536	1.6933	1.0044	-0.086561	0.00778	0.51016	0.1288	0.69441	-0.002274	0.020766	0.6356	0.029942	-0.23691	-0.328	-0.1889	-0.053982	-0.058847	0.26305		0.13807	0.12286	-0.022719	-0.056953
81.3		-0.22662	0.78916	0.01926	0.72325	-0.57576	-0.92868	-0.15413	-0.94267	0.2696	-0.55345	0.12964	0.32118	0.072222	0.33443	0.32421	0.79441	-0.54298	0.76414	-0.23232	-0.11072	0.85757		0.18361	-0.10246	-0.25419	0.087664	1.9531	0.93319	-0.013722	0.011503	0.49612	0.004006	0.85477	-0.17429	0.11683	0.91693	-0.076685	-0.4151	-0.23193	-0.40243	-0.3774	0.033252	0.40805		0.11861	-0.23607	0.035908	-0.17312
81.4		-0.13029	0.75731	0.27803	0.78349	-0.57579	-0.70104	-0.31204	-1.0012	0.18179	-0.17237	-0.10931	0.21566	0.15176	0.19309	0.2229	0.51453	-0.73628	0.90443	-0.17514	0.12536	0.81518		0.013184	-0.14227	-0.27106	0.33381	1.7947	0.81905	-0.1185	0.058295	0.39667	0.13543	0.88895	-0.088353	0.053112	0.90465	-0.051248	-0.29325	-0.22217	-0.41035	-0.094932	0.066683	0.16711		0.15816	0.011434	-0.022605	-0.32836
81.5		-0.35555	0.92617	0.34697	0.73411	-0.32272	-0.74164	-0.20457	-1.1894	0.21898	0.20436	0.025083	0.40695	0.17034	0.052304	0.24905	0.58295	-0.45743	0.90729	-0.21624	0.099025	0.70582		0.20748	-0.056423	-0.22283	0.32164	1.8327	0.48034	-0.2398	0.037751	0.4497	0.039023	0.80811	0.078721	-0.006723	0.80461	0.13835	-0.30211	-0.23736	-0.32263	-0.21171	-0.1157	0.16906		-0.071773	-0.021897	-0.071863	-0.028754
81.6		-0.18375	0.9382	0.14851	0.79275	-0.45874	-0.80217	-0.19994	-1.5142	0.26692	-0.23615	0.10858	0.53799	-0.036821	0.14324	0.1363	0.90014	-0.5781	1.0501	0.004084	0.13819	0.55563		0.22529	0.029258	-0.31877	0.31355	1.6542	0.27735	-0.18219	0.056213	0.30492	0.086291	0.74392	-0.037056	0.01324	0.85344	0.11365	-0.20477	-0.024976	-0.31616	-0.14463	-0.059449	0.18517		0.08802	-0.22042	-0.24148	-0.22251
81.7		-0.36643	0.77172	0.36549	0.86579	-0.58877	-0.72488	-0.22531	-1.3747	0.30822	-0.28137	-0.005749	0.23436	0.10336	0.12712	0.090861	0.62559	-0.5541	1.0302	-0.054217	-0.084346	0.50448		0.14155	-0.034575	-0.17438	0.37332	1.5933	0.16678	-0.12836	-0.056308	0.22655	0.16305	0.84933	0.070516	-0.10685	0.89294	0.031203	-0.34902	-0.23846	-0.29619	-0.056442	0.057383	0.3288		0.34271	-0.035868	0.034413	-0.064086
81.8		-0.2283	0.74504	0.25375	0.8599	-0.54776	-0.81746	-0.2993	-1.3538	0.28362	-0.18199	-0.10186	0.41584	-0.096344	0.19264	0.20755	0.54058	-0.62272	0.95651	-0.14758	-0.45713	0.59161		0.4109	0.053223	-0.27259	0.36577	1.3935	0.14566	-0.12126	-0.019395	0.27434	0.28286	0.97211	0.26307	-0.086988	0.84141	0.016452	-0.30255	-0.29676	-0.12238	-0.17982	0.087701	0.056647		0.07971	0.022665	-0.094658	-0.18739
81.9		-0.025103	0.7575	0.19515	0.71391	-0.51968	-0.98228	-0.19318	-1.6409	0.1766	-0.2342	0.11047	0.35976	0.29685	0.21584	0.17158	0.33694	-0.57329	1.0752	-0.19415	-0.73208	0.82359		0.19698	0.13125	-0.40911	0.40304	1.5068	0.12192	-0.16414	0.085557	-0.18698	0.18041	0.82776	0.17632	-0.059337	0.95067	0.043295	-0.2768	-0.078323	-0.25209	-0.17212	0.039528	0.32893		0.18474	-0.15959	-0.10707	-0.4252
82		-0.1154	0.67657	0.041681	0.61334	-0.60516	-0.96855	-0.25847	-1.4934	0.19948	-0.25652	-0.076704	0.45057	0.08401	0.29868	0.13822	0.14422	-0.73892	0.84899	-0.15341	-1.4545	0.23098		0.16601	0.10337	-0.43837	0.22352	1.3703	0.015776	-0.19	0.10418	-0.41143	0.14723	0.74642	-0.17803	0.078096	0.88684	0.1625	-0.41632	-0.11933	-0.32744	-0.22422	-0.01684	0.42449		0.12328	-0.082877	-0.037658	-0.052525
82.1		-0.11221	0.67787	0.052206	0.61473	-0.4154	-1.0345	-0.26864	-1.2038	0.33229	0.046348	-0.11099	0.32772	0.097223	0.32199	0.11727	0.82665	-0.42813	0.75631	0.032246	-1.9883	0.31733		-0.021251	0.10396	-0.16938	0.21987	1.2315	-0.057426	-0.048855	0.099457	-0.4486	0.078212	0.78616	0.21452	0.20124	0.85364	-0.043177	-0.39209	-0.51938	-0.16864	-0.17168	0.008857	0.23158		0.017376	-0.13027	0.18185	-0.17134
82.2		-0.10056	0.70727	0.26581	0.73041	-0.67674	-0.87073	-0.1888	-1.2026	0.37258	0.20693	-0.26248	0.55714	-0.077253	0.39751	0.086326	0.72987	-0.58533	0.86784	0.038866	-1.9967	0.36978		0.035186	0.12886	-0.15592	0.43951	1.3711	-0.14244	-0.03854	0.032302	-0.35261	0.32757	0.66529	0.047394	0.10717	0.89479	0.045146	-0.32814	-0.29291	-0.23397	-0.24425	0.12506	0.23473		0.063261	-0.13787	-0.17387	0.21559
82.3		-0.23197	0.68755	0.40356	0.61846	-0.48622	-1.0616	-0.006983	-0.97275	0.46912	-0.093957	-0.02493	0.3158	0.089329	0.32266	0.37985	1.0635	-0.57065	0.5797	-0.088674	-1.5718	0.22172		0.12222	-0.036959	-0.27254	0.50985	1.145	-0.30118	-0.043311	-0.024192	-0.51398	0.25589	1.0424	0.073426	0.096264	0.78557	0.099221	-0.18678	-0.20614	-0.30207	-0.20512	-0.07963	0.19304		0.10558	-0.099878	0.22025	-0.13912
82.4		-0.096587	0.66717	0.17639	0.74962	-0.45053	-0.82286	-0.10498	-0.90176	0.31584	0.24874	-0.005331	0.45686	0.033715	0.32113	0.14568	0.55782	-0.50268	0.77736	0.065412	-1.5728	0.51192		0.17367	0.002898	-0.26464	0.57053	1.1621	-0.33006	0.032311	-0.011042	-0.54673	0.16499	0.75486	-0.1249	0.12619	0.8077	0.033497	-0.24575	-0.20125	0.081501	-0.12966	0.086486	0.31688		-0.046781	-0.28743	0.12054	-0.18062
82.5		-0.23078	0.6769	0.20613	0.74979	-0.59632	-1.0593	-0.16543	-0.7576	0.20932	0.14986	0.18361	0.6257	-0.1026	0.34524	0.2022	0.75123	-0.54614	0.80951	-0.021851	-1.4638	0.44037		0.11312	0.041207	-0.18776	0.39305	1.1117	-0.27535	-0.01095	-0.041618	-0.44515	0.37705	0.97727	-0.1289	-0.067657	0.84635	0.069471	-0.29006	-0.2197	-0.22362	-0.15216	0.074549	0.21728		0.034928	-0.099172	-0.12324	-0.41548
82.6		-0.16744	0.72383	0.24893	0.65616	-0.903	-0.95143	-0.091924	-0.79473	0.26163	-0.26541	0.11716	0.61703	-0.10156	0.3099	0.24015	1.1767	-0.50092	0.67858	0.010886	-1.2869	0.4898		0.11954	0.045939	-0.31683	0.4493	1.1639	-0.4497	-0.10694	0.044131	-0.37952	0.15903	0.77556	0.033789	-0.09075	0.64992	0.10291	-0.33964	-0.011524	-0.18207	0.004131	0.05851	0.16791		-0.071348	-0.21799	-0.02603	-0.37592
82.7		0.00903	0.74013	0.23684	0.6398	-0.9186	-1.045	-0.21812	-0.85531	0.13564	-0.77394	0.47664	0.31673	0.14349	0.33671	0.14171	0.63326	-0.42277	0.82	0.047385	-1.5438	0.44246		-0.021217	0.13301	-0.20202	0.3959	1.1056	-0.44943	-0.061087	0.1955	-0.2939	0.18712	0.77825	-0.091424	0.051031	0.71642	0.003486	-0.3172	0.14025	-0.27754	-0.028503	0.20957	0.12971		0.03479	-0.049836	-0.017997	-0.32002
82.8		-0.30918	0.81498	0.19159	0.92332	-0.80256	-1.2925	-0.17718	-1.1564	0.1965	-0.69163	0.71379	0.39284	0.068047	0.305	0.25338	0.26294	-0.051468	0.53514	-0.099117	-1.4199	0.21981		0.000202	-0.10024	-0.18628	0.42598	1.1133	-0.39039	0.012597	0.16437	-0.35683	0.26711	0.9164	-0.23585	0.24549	0.70103	-0.10353	-0.31831	0.032572	-0.26015	-0.31824	0.067124	-0.097858		-0.12049	-0.13426	-0.20851	-0.39549
82.9		-0.17068	0.85164	0.34065	0.74022	-0.84479	-1.5255	0.003997	-1.2325	0.27642	-0.85525	0.78612	0.37803	-0.19649	0.48064	0.25002	0.6715	-0.17789	0.6892	0.009359	-1.2364	0.19025		-0.040715	0.01711	-0.25736	0.16827	1.0634	-0.60845	-0.039859	0.083222	-0.33281	0.19576	0.82442	-0.1965	0.13035	0.70703	0.15676	-0.16841	0.099023	-0.25008	0.055218	0.08704	-0.22989		-0.014004	-0.10608	0.028537	-0.18564
83		-0.37534	0.84935	0.36622	0.69911	-0.7838	-1.334	-0.10674	-1.0963	0.16159	-1.2213	0.75949	0.17443	-0.11424	0.55686	0.31383	0.7981	-0.10489	0.74523	-0.26357	-1.3324	0.025224		0.032942	-0.014949	-0.099761	0.29197	1.1097	-0.62226	-0.044593	0.16164	-0.060161	0.23832	0.95726	-0.12962	0.33343	0.66649	0.10635	-0.19464	-0.05374	-0.18045	-0.35835	0.13025	-0.69352		0.061535	-0.12716	-0.16623	-0.019198
83.1		-0.19832	0.89734	0.21907	0.77417	-0.76677	-1.3595	0.14065	-1.228	0.2144	-1.2611	1.1032	0.39949	0.1071	0.56422	0.11955	0.4794	-0.30534	0.78805	-0.038594	-1.2505	0.39789		0.30007	0.11918	-0.24908	0.25383	0.91408	-0.82142	-0.025296	0.13872	-0.13984	0.27436	0.8408	-0.18379	0.20273	0.60087	0.14541	-0.084397	-0.10698	-0.29933	-0.059743	0.31557	-0.58494		0.012693	-0.16821	0.13612	0.041859
83.2		-0.065673	0.70492	0.26975	0.72476	-0.78608	-1.4129	0.10174	-1.1424	0.12187	-1.2689	1.1849	0.35972	-0.058339	0.56545	0.12898	-0.16881	-0.15457	0.76474	-0.09424	-1.2288	0.30846		0.18056	0.039438	-0.24064	0.20671	0.93259	-0.90247	-0.0763	0.047133	0.17588	0.18713	0.93492	-0.22621	0.082987	0.66545	-0.052867	-0.21782	-0.11174	-0.10816	-0.15843	0.16898	-0.52768		-0.26733	0.018132	0.050835	-0.32792
83.3		-0.28348	0.67349	0.34364	0.69907	-0.61253	-1.3206	0.21397	-1.1715	0.21484	-0.60025	0.9155	0.30597	0.028019	0.45605	0.13859	-0.11978	-0.12095	0.71846	-0.26234	-1.0872	0.15436		0.20961	0.064248	-0.3223	0.32189	0.79167	-0.85711	0.057594	0.030825	0.57345	0.40831	0.92427	-0.24535	0.15769	0.71225	0.023906	-0.13863	-0.11145	-0.087748	-0.12952	0.21779	-0.64733		-0.097559	-0.17265	0.19799	-0.35783
83.4		-0.076166	0.72961	0.34317	0.63894	-0.66038	-1.5602	0.27235	-1.261	0.12187	0.022464	0.25106	0.39002	-0.11974	0.53935	0.089467	-0.17862	-0.014017	0.70621	-0.16354	-1.1777	0.11493		-0.25868	-0.094691	-0.16698	0.17132	0.73336	-0.89345	0.031765	0.086461	0.55995	0.024887	0.86369	-0.42064	0.12056	0.74328	-0.047181	-0.11917	-0.046904	-0.33799	-0.19543	-0.005534	-0.50124		-0.1068	-0.07022	0.020986	-0.052833
83.5		-0.12236	0.68553	0.26667	0.72277	-0.61031	-1.4119	0.36181	-0.87533	0.19889	0.43772	-0.20626	0.63832	-0.057353	0.4941	0.10386	0.30769	-0.1223	0.74418	-0.25469	-1.1165	0.22995		0.16084	0.066544	-0.10779	0.11697	0.52085	-0.98321	0.11177	0.094602	0.44009	0.26312	0.62525	-0.29938	0.19831	0.57753	0.31634	-0.14056	-0.046925	-0.12809	-0.17231	0.11967	-0.58129		-0.17618	-0.0067921	0.15742	-0.027519
83.6		-0.074111	0.71245	0.26713	0.82711	-0.60663	-1.283	0.29846	-1.1191	0.33718	0.47843	-0.28851	0.74885	-0.23778	0.52391	0.065153	-0.17016	-0.42686	0.72416	-0.28419	-1.1288	0.20661		0.08983	-0.031108	-0.30089	0.10215	0.40468	-1.0944	-0.14238	0.045502	0.24182	0.17671	0.82349	-0.25282	0.23197	0.66679	0.080451	-0.096707	-0.11026	-0.20702	-0.099928	0.2311	-0.54802		-0.27566	0.033255	0.20845	-0.20336
83.7		-0.13726	0.74467	0.26773	0.70197	-0.45087	-1.4159	0.51846	-1.0348	0.29604	0.72413	0.32194	0.75863	0.056716	0.59648	0.087564	-0.20369	-0.29568	0.51967	-0.18498	-1.1878	0.25375		0.071339	0.10632	-0.20858	0.16035	0.35404	-1.0694	-0.090487	0.21104	0.34767	0.26347	0.91038	-0.25184	0.17733	0.60262	0.005342	-0.1143	-0.1848	-0.3992	-0.173	0.14834	-0.59332		-0.15752	0.034234	-0.067968	-0.12056
83.8		-0.28066	0.81013	0.35744	0.63375	-0.53221	-1.1938	0.35014	-1.0845	0.17061	0.82092	0.89696	0.75954	0.13708	0.76229	0.040361	-0.49906	-0.25075	0.56795	-0.1282	-1.2785	0.022249		0.096224	-0.19281	-0.083795	0.16595	0.072023	-1.1549	0.091957	0.17844	0.51257	0.14905	0.89208	-0.41667	0.17177	0.50182	-0.14353	-0.20353	-0.042876	-0.26498	-0.13701	0.18565	-0.38371		-0.097315	0.12319	0.20001	0.019166
83.9		-0.068339	0.71814	0.31626	0.48228	-0.65412	-1.157	0.37507	-1.0543	0.085808	0.22986	1.2358	0.74992	0.079684	0.67858	0.11134	-0.23493	-0.23494	0.57156	-0.1334	-1.3087	0.23221		0.11998	-0.18553	-0.20438	0.17836	-0.15449	-1.1412	-0.069237	0.020403	0.31648	0.29066	0.91383	-0.32505	0.30849	0.53649	0.11138	-0.060415	-0.093881	-0.23296	-0.24488	0.078275	-0.74519		-0.21097	0.0087825	0.2217	-0.048457
84		-0.16517	0.60593	0.34203	0.51178	-0.8206	-0.81998	0.52207	-1.1005	0.071823	-0.087326	1.5196	0.52501	-0.005452	0.4332	0.065612	-0.14568	-0.18681	0.70618	-0.053517	-1.263	0.24162		0.088409	-0.23398	-0.18338	0.12275	-0.30603	-1.041	-0.011219	0.12148	0.2703	0.1863	0.72356	-0.23371	0.003505	0.37886	0.12786	-0.045834	-0.25982	-0.2957	-0.046297	0.31683	-0.37545		-0.43658	0.091087	0.13072	-0.029494
84.1		0.088727	0.82174	0.38433	0.63392	-0.77758	-0.87588	0.39373	-1.0488	0.16416	-0.22002	1.5828	0.70256	0.052126	0.50645	-0.034227	-0.34498	-0.095527	0.5423	-0.058041	-0.91947	0.26788		0.16886	-0.050434	-0.18853	0.19265	-0.35782	-1.0625	-0.005595	0.059736	0.43199	-0.04082	0.63122	-0.36618	0.15183	0.45497	0.19541	-0.063532	-0.36173	-0.20284	-0.15616	0.05278	-0.51494		-0.070641	0.2908	0.18642	-0.084421
84.2		-0.13522	0.73833	0.37542	0.81131	-0.4489	-0.89023	0.70734	-1.0627	0.10004	-0.24206	1.1092	0.53688	-0.075782	0.56069	0.08758	0.06244	-0.012205	0.54784	-0.020546	-1.0061	0.38231		-0.032772	-0.027896	-0.1072	0.27626	-0.44167	-0.88596	0.001326	0.22626	0.33196	-0.21936	0.86026	-0.13809	0.31911	0.26008	0.000599	-0.2838	-0.25753	-0.16028	-0.2468	0.066744	-0.55772		0.10278	0.14025	0.32816	-0.12956
84.3		-0.17324	0.73748	0.34431	0.50898	-0.77968	-0.81335	0.69784	-0.89782	0.081671	-0.14385	0.21564	0.50898	-0.131	0.59176	-0.004977	-0.34601	-0.18624	0.41376	-0.038586	-1.0388	0.10908		0.054089	-0.18092	-0.009039	0.38764	-0.59738	-0.9626	0.000297	0.20522	0.20626	0.10047	0.59186	-0.4276	0.033188	0.26469	0.18314	-0.22079	-0.23321	-0.21918	-0.12029	-0.008658	-0.31459		-0.18036	0.048459	0.16608	0.098098
84.4		-0.25051	0.59551	0.37478	0.67029	-0.68953	-0.71766	0.50355	-0.97827	0.25381	0.042023	-0.087335	0.57617	-0.08267	0.62178	0.044268	-0.18446	-0.043944	0.3206	-0.017725	-1.0097	0.28779		0.045329	-0.011044	-0.1095	0.24784	-0.43409	-0.98828	-0.0763	0.15172	0.27312	0.061112	0.60029	-0.26568	0.16084	0.10605	0.078889	-0.5616	0.16846	-0.23456	-0.079295	0.023313	-0.10099		-0.067421	-0.040627	0.10948	0.18222
84.5		-0.20562	0.68403	0.33578	0.62309	-0.30902	-0.71234	0.50787	-0.94381	0.020217	-0.26258	-0.36008	0.50694	-0.13739	0.60278	0.13598	0.1092	0.17044	0.60817	-0.14753	-0.54955	0.22398		0.11764	-0.18724	-0.056158	0.37015	-0.33515	-0.92491	0.017609	-0.008239	0.15003	0.026326	0.47023	-0.16006	-0.016408	0.47786	0.012386	-0.4372	-0.050191	-0.27731	-0.21072	0.057545	-0.51702		-0.21942	0.23301	0.26018	-0.23715
84.6		-0.012766	0.77608	0.2354	0.71894	-0.47091	-0.64073	0.50712	-1.0768	-0.076816	-0.29835	-0.29923	0.64035	0.042047	0.57618	0.051856	0.10356	0.069399	0.42201	-0.22624	-0.87573	0.16055		0.19379	0.069206	0.011666	0.38735	-0.33775	-0.90619	0.059684	0.033462	0.28065	-0.058534	0.57833	-0.034566	0.14159	0.32769	-0.1952	-0.33114	0.055535	-0.1476	-0.36617	0.30396	-0.43871		0.029905	-0.053312	0.1912	-0.097618
84.7		-0.16751	0.83659	0.296	0.84504	-0.53732	-0.70374	0.32033	-1.1559	0.12811	-0.51704	-0.1344	0.62626	-0.16702	0.46393	0.0468	-0.33387	0.16299	0.2605	0.038945	-0.80121	0.32661		0.028666	-0.12347	-0.15328	0.40656	-0.55785	-0.7564	-0.20067	0.083695	0.17901	0.092424	0.73892	-0.089347	0.11338	0.39769	0.09475	-0.33171	-0.12195	-0.14349	-0.074339	0.17754	-0.49194		-0.12097	0.13899	0.29342	0.055019
84.8		-0.17176	0.86389	0.31971	0.91402	-0.72617	-0.55978	0.38198	-0.98901	0.001984	-0.35196	-0.41177	0.52878	-0.061095	0.55054	0.1261	-0.078372	-0.026659	0.54478	-0.028434	-0.47124	0.40658		0.14171	-0.20321	0.066998	0.3672	-0.64042	-0.70535	-0.039353	0.11685	0.43582	0.078726	0.5908	0.068692	0.005383	0.42161	-0.089426	-0.29102	-0.05384	-0.10101	-0.23673	0.18642	-0.46254		-0.10494	0.16302	0.32219	0.018115
84.9		-0.25383	0.85659	0.15497	0.70715	-0.65621	-0.62928	0.40228	-1.0987	0.04588	-0.18012	-0.54709	0.41821	0.004095	0.43776	-0.060552	-0.17513	-0.034121	0.46095	-0.15251	-0.80257	0.34509		0.10087	-0.071769	-0.057655	0.53126	-0.69776	-0.62691	0.10406	0.24425	0.50809	0.032495	0.77568	-0.18441	0.13068	0.29353	0.009677	-0.23152	0.079123	-0.015923	-0.27782	-0.043082	-0.39429		-0.1314	-0.027459	0.26588	-0.0343
85		-0.2131	0.80059	0.14027	0.87199	-0.64192	-0.50535	0.50916	-1.118	-0.20848	0.05718	-0.8038	0.45598	-0.027788	0.42193	0.050117	0.40489	-0.13398	0.58771	-0.088084	-0.47189	0.24944		0.12626	-0.043168	0.0641	0.41498	-1.0769	-0.59001	0.013219	-0.01941	0.43767	0.20629	0.73609	0.005731	0.22992	0.33074	-0.059076	-0.17063	-0.039114	0.21141	-0.22792	0.097811	-0.55372		-0.083737	-0.11275	0.26935	-0.2845
85.1		-0.15756	0.90709	0.14813	0.54562	-0.60316	-0.69642	0.41897	-1.0175	-0.11383	0.13345	-0.93168	0.38508	-0.078333	0.38926	0.023743	0.24797	0.021612	0.59733	-0.26619	-0.61753	0.25711		-0.011809	-0.37394	-0.018689	0.43841	-1.0836	-0.42516	0.037325	0.085888	0.67776	0.026367	0.89833	-0.30532	0.096394	0.30957	0.010684	0.025185	-0.22758	0.39847	-0.16544	0.23057	-0.45374		0.032808	-0.23589	0.5372	-0.17352
85.2		-0.31822	0.73281	0.11204	0.70624	-0.64916	-0.57437	0.49554	-1.0112	-0.044994	0.31317	-0.57547	0.48744	-0.050051	0.51135	-0.009229	0.17565	0.21124	0.60571	-0.33806	-0.40687	0.51525		0.15606	-0.063861	-0.02448	0.40095	-0.98566	-0.085846	0.12257	0.13561	0.56792	0.28574	0.9725	-0.082978	0.13443	0.28955	0.12087	-0.16008	0.029841	0.18594	-0.10056	-0.027138	-0.5843		0.053852	-0.059064	0.20772	-0.07557
85.3		-0.18001	0.78385	0.02891	0.59987	-0.6888	-0.33515	0.48051	-1.1854	-0.11654	0.1268	-0.467	0.43417	-0.11991	0.44899	0.098904	0.34656	0.21844	0.65845	-0.14585	-0.43052	0.61419		0.14227	-0.025599	-0.04429	0.38172	-0.9938	0.040353	0.21043	0.16788	0.58731	0.2862	0.7054	-0.26581	0.14948	0.10518	0.11003	-0.24353	0.18129	0.11243	-0.2733	-0.096454	-0.58426		-0.24302	-0.27351	0.23673	-0.11986
85.4		-0.33028	0.78998	-0.039045	0.75485	-0.90563	-0.4153	0.38893	-1.1875	-0.13298	0.17049	-1.1454	0.44361	0.048145	0.44022	0.11712	0.41525	0.19233	0.53929	0.004791	-0.46457	0.44349		0.099748	0.047438	0.12268	0.2026	-1.0955	0.34174	0.074834	-0.021049	0.1418	0.21993	0.70548	0.028736	-0.058684	0.23343	0.17001	-0.21411	-0.058595	0.12132	-0.035405	0.02789	-0.72266		-0.053609	-0.099947	0.30975	0.033801
85.5		-0.26464	0.77808	0.006776	0.73477	-0.62862	-0.6549	0.67663	-1.2535	-0.10752	0.028953	-0.90156	0.64014	-0.11584	0.36764	0.17339	0.69287	0.075019	0.14516	0.026462	-0.41543	0.33875		0.073033	0.15614	0.052909	0.2994	-0.98574	0.47781	0.26531	0.16384	0.59643	0.2419	0.98905	0.042086	0.11225	0.34452	-0.20147	0.034774	-0.047432	0.07332	-0.30647	0.098633	-0.47257		-0.012907	-0.086783	0.11941	-0.16794
85.6		-0.24359	0.76816	0.15645	0.65443	-0.7597	-0.48184	0.66973	-1.1825	-0.40117	-0.06642	-0.30388	0.46501	0.068468	0.33923	0.061675	0.66864	0.16425	0.47184	-0.28888	-0.60031	0.45598		0.028679	0.007123	-0.078663	0.23615	-1.1505	0.44839	0.068422	0.2569	0.66085	0.1885	0.87903	-0.17541	0.056524	0.060241	0.058355	-0.3627	0.14361	-0.02118	-0.043662	0.10952	-0.6302		0.047841	0.009894	0.15552	-0.018937
85.7		-0.14831	0.80604	-0.15883	0.77575	-0.65973	-0.58909	0.40041	-1.2169	-0.14131	-0.17063	0.057805	0.39852	-0.09333	0.37005	0.23642	0.37156	0.086577	0.53941	-0.082901	-0.4389	0.34757		-0.020497	-0.017373	-0.029493	0.23752	-0.99255	0.5325	0.19263	0.18922	0.47591	0.1637	0.85825	0.076719	0.072019	0.27656	0.034838	-0.055458	0.005369	0.023574	-0.20532	0.17132	-0.24601		0.12825	-0.32282	0.22639	-0.32196
85.8		-0.23837	0.78206	-0.12072	0.80791	-0.78006	-0.67635	0.12004	-1.2612	-0.38616	0.051235	-0.34346	0.40417	-0.25709	0.30934	0.12816	0.12383	0.31766	0.36519	-0.10813	-0.55152	0.48833		-0.012285	-0.019688	-0.12759	0.012024	-1.0443	0.70215	0.045794	0.097491	0.44392	0.22793	0.77989	-0.063255	0.33656	0.17692	-0.059022	-0.091117	-0.062275	-0.14705	0.032101	0.10459	-0.06099		-0.084089	-0.11279	0.13579	-0.15964
85.9		-0.20196	0.76706	0.061818	0.63306	-0.4852	-0.61602	-0.04731	-1.0097	-0.48803	0.059191	-0.32717	0.42616	-0.080729	0.28811	0.16291	0.32209	0.30689	0.36429	-0.062	-0.4858	0.11931		0.080518	-0.12508	-0.070319	0.084696	-1.1335	0.83887	0.16504	0.19345	0.39437	0.39302	0.97292	-0.21778	0.19869	0.19612	-0.018444	-0.3058	0.27402	-0.021528	-0.30314	0.05006	-0.189		-0.024653	-0.066032	0.23506	-0.30222
86		-0.27198	0.67585	-0.05718	0.58263	-0.76333	-0.49127	-0.15769	-1.0831	-0.25108	0.14818	-0.45705	0.49113	-0.10158	0.41311	0.035425	0.30983	0.37994	0.52646	-0.35526	-0.29333	0.27404		0.045466	0.14097	-0.2904	0.021324	-1.0201	0.95338	0.096559	0.19984	0.43352	0.22021	1.0663	-0.25093	0.34597	0.36472	0.040263	-0.4241	-0.061059	-0.087315	-0.023243	0.11245	-0.39703		0.050337	-0.10939	0.065238	-0.1726
86.1		-0.24328	0.70484	-0.050073	0.73804	-0.76572	-0.54496	-0.2821	-1.0588	-0.39814	0.16219	-0.27153	0.56293	-0.087654	0.47475	0.02801	-0.33356	0.2996	0.25167	-0.11759	-0.5034	0.42595		-0.091152	0.091603	-0.12797	0.21542	-1.0119	1.1282	-0.028004	0.27062	0.32524	0.23741	0.97389	-0.18556	0.18751	0.092198	0.096091	-0.25951	-0.21091	0.027869	-0.18807	0.047325	-0.43428		0.092022	-0.0639	0.13364	-0.28118
86.2		-0.23551	0.8888	0.000212	0.79318	-0.56405	-0.71929	-0.33222	-1.097	-0.37871	0.090251	-0.23778	0.46651	-0.092002	0.46829	0.11597	0.45526	0.31941	0.28412	-0.17804	-0.30749	0.35978		0.054104	0.037919	-0.15826	0.15334	-0.86539	1.5127	0.020895	0.22675	0.18914	0.34221	0.7745	-0.11912	0.25192	0.009405	0.063251	-0.14911	-0.047244	0.096583	-0.073991	0.37852	-0.22358		0.037165	-0.090104	-0.2053	-0.19618
86.3		-0.12161	0.81572	0.060406	0.69017	-0.50799	-0.77513	-0.33027	-1.0699	-0.32144	0.028851	-0.33525	0.77318	0.006725	0.38222	0.009409	0.42311	0.48493	0.4303	-0.089223	-0.4612	0.36463		0.049162	0.010557	-0.030127	0.24722	-1.0867	1.5786	0.16156	0.13628	0.19259	0.53366	1.0523	-0.09636	0.095501	0.017948	-0.014708	-0.037153	0.08481	-0.015163	-0.19195	0.49913	-0.23473		-0.087323	-0.13406	-0.14086	-0.054236
86.4		-0.146	0.71206	0.00248	0.89578	-0.50117	-0.7037	-0.38767	-1.092	-0.37088	0.064818	-0.58727	0.57393	-0.082028	0.28508	0.16122	0.72646	0.33179	0.38589	-0.13225	-0.35033	0.37633		-0.093612	-0.018701	-0.075702	0.31316	-0.95527	1.4942	0.12362	0.16555	0.15576	0.33768	1.2007	-0.058357	0.20805	0.2368	-0.002607	0.032919	-0.114	0.10026	-0.069548	0.036135	-0.48825		-0.14023	-0.1649	-0.29498	-0.082089
86.5		-0.3319	0.74294	0.023357	0.68428	-0.6292	-0.68202	-0.25669	-0.97892	-0.44164	-0.011208	-0.88301	0.69093	-0.11132	0.42796	-0.002497	0.97299	0.32386	0.37945	-0.015602	-0.41752	0.41899		-0.075757	0.14426	-0.14245	0.31022	-0.90764	1.6347	0.068968	0.25432	0.16248	0.26096	0.81438	-0.13489	0.18851	0.009948	-0.06823	0.035401	0.025198	0.051917	-0.18646	-0.31709	-0.28911		-0.026256	-0.10951	-0.54234	-0.30854
86.6		-0.20376	0.75123	0.12043	0.7374	-0.67387	-0.77551	0.030698	-1.0865	-0.73412	-0.15042	-0.58452	0.35246	0.17082	0.41311	-0.18066	0.46175	0.23847	0.34141	-0.36873	-0.61743	0.16693		0.048105	0.094361	-0.009103	0.16311	-1.0464	1.768	-0.054592	0.2884	0.20506	0.33405	0.98419	-0.2949	0.27126	-0.036845	-0.089861	0.10809	-0.061153	0.011673	-0.10417	-0.20434	-0.26141		-0.17768	-0.32636	-0.6094	-0.083851
86.7		-0.34388	0.79712	0.16021	0.93565	-0.6833	-0.8328	-0.088383	-0.84468	-0.74144	0.073114	0.15771	0.57147	-0.06414	0.22449	0.017398	0.49711	0.33808	0.069351	-0.22662	-0.45477	0.083422		0.067103	-0.073855	-0.21094	0.16273	-1.0386	1.7615	-0.03292	0.16985	0.067672	0.26998	1.0754	-0.38794	0.10152	-0.056244	0.079716	0.11065	-0.12053	0.049273	-0.044506	-0.005109	-0.20417		-0.037616	-0.12359	-0.45676	-0.24299
86.8		-0.058898	0.70761	-0.14591	0.89556	-0.78978	-1.0178	-0.16908	-0.84268	-0.91092	0.23165	-0.066622	0.3711	0.016969	0.25554	0.038891	0.98147	0.41998	-0.063107	-0.18638	-0.38132	0.21122		0.054702	-0.10288	-0.009047	0.359	-1.0886	1.7935	0.10676	0.21967	0.090165	0.5789	1.0508	-0.27918	0.11936	-0.028983	0.14156	0.10541	0.11747	-0.082513	-0.065646	0.043172	-0.012901		0.082796	-0.40289	-0.49361	-0.34437
86.9		-0.33148	0.75095	0.21426	0.8475	-0.41868	-1.0209	-0.18826	-0.94141	-0.93204	0.26475	-0.51085	0.46506	-0.10599	0.19962	-0.05096	0.42708	0.21004	-0.55047	-0.1539	-0.43	0.20957		0.073691	-0.28617	-0.1318	0.48557	-1.2263	1.8107	-0.071473	0.22848	0.15922	0.23533	1.2627	-0.22843	0.40127	-0.047803	-0.084007	-0.22091	0.075505	-0.13929	-0.15224	0.17617	-0.22002		0.047067	-0.11918	-0.55582	-0.068564
87		-0.31667	0.60332	0.021868	0.72868	-0.53682	-0.81781	-0.02876	-1.0953	-0.8308	-0.050772	-0.27011	0.23001	-0.10652	0.23936	-0.13666	0.55666	0.1129	-0.65187	-0.06028	-0.54984	0.34369		0.20246	0.009785	-0.15286	0.47011	-1.1825	1.8625	0.036293	0.17127	-0.05257	0.39292	0.97927	-0.35733	0.22471	0.007421	-0.022103	-0.098165	-0.12878	-0.24461	-0.28249	0.12622	-0.26559		-0.15771	-0.079453	-0.36048	-0.051211
87.1		-0.24921	0.68178	-0.09594	0.9781	-0.59684	-0.91028	-0.31353	-1.0048	-0.81003	0.10249	-0.10699	0.32098	0.019093	0.10206	0.041982	0.84833	0.37621	-0.72842	-0.13654	-0.42604	0.46525		0.18165	-0.17121	-0.20546	0.46303	-0.99047	1.9594	-0.12043	0.21937	-0.36159	0.25155	1.0756	-0.15122	0.222	-0.17474	-0.022996	-0.16241	-0.11539	-0.10604	-0.006146	0.18238	-0.37269		0.018582	-0.076908	-0.58108	-0.15869
87.2		-0.32569	0.72289	0.027689	0.92023	-0.44297	-0.87385	-0.39756	-1.0038	-0.91632	-0.035774	0.24822	0.13069	-0.12424	0.16305	0.00603	0.62662	0.48249	-0.90248	-0.12772	-0.25821	0.42986		-0.002632	-0.25722	-0.11766	0.59574	-1.0492	2.0296	-0.21319	0.32224	0.074328	0.23093	0.82448	-0.49673	0.26607	0.070647	0.036655	-0.063212	-0.073823	-0.2412	0.005859	0.069061	-0.33745		-0.030663	-0.23178	-0.64049	-0.17629
87.3		-0.30459	0.71853	0.17964	0.88233	-0.55554	-1.1741	-0.50857	-0.96388	-0.71152	0.16392	-0.29031	0.30595	-0.033544	0.065117	-0.047171	0.15745	0.35826	-1.3264	-0.10773	-0.42365	0.26898		0.036369	0.040118	0.015206	0.68742	-0.86589	2.123	0.026771	0.24217	-0.007398	0.273	1.0144	-0.48577	0.24211	-0.090787	0.031706	0.10144	-0.070491	-0.18786	-0.013974	0.17133	-0.24821		-0.022934	-0.17181	-0.94085	-0.36531
87.4		-0.16477	0.66647	0.11368	0.8074	-0.57541	-0.93774	-0.26252	-0.79576	-0.90343	-0.014066	0.013264	0.14076	-0.02247	-0.024644	-0.14015	0.52538	0.38459	-1.8957	-0.1674	-0.48646	0.31483		-0.087214	-0.25833	0.11224	0.71673	-0.80039	2.2393	0.021662	0.26216	-0.043545	0.4256	0.95976	-0.38486	0.24528	-0.009925	0.072439	0.089203	0.072888	-0.58302	-0.075499	0.22455	-0.22619		-0.061125	0.11844	-0.53604	-0.28245
87.5		-0.20357	0.58445	0.052648	0.88615	-0.67121	-1.2181	-0.24603	-0.84747	-0.81045	-0.20732	-0.076915	0.35505	0.16961	0.053914	-0.14238	0.54431	0.39186	-2.0745	-0.041578	-0.29025	0.25881		-0.15439	-0.02822	0.05819	0.62973	-0.80613	2.3763	0.23278	0.27174	-0.15691	0.10656	0.94839	-0.27796	0.015358	0.10265	-0.2051	-0.20424	0.026423	-0.48942	-0.19954	0.19154	-0.39227		-0.1602	-0.10486	-0.55004	-0.20706
87.6		-0.20956	0.7635	0.20186	0.77943	-0.45378	-1.1472	-0.15689	-0.78592	-0.47679	-0.097104	-0.51776	0.33717	0.015875	-0.11619	-0.17282	0.1126	0.52972	-2.1005	-0.12417	-0.3753	0.34282		-0.002036	-0.10647	0.11064	0.53423	-0.71738	2.4741	0.30411	0.23525	-0.024161	0.17403	0.80135	-0.31207	0.36203	0.072692	-0.13329	-0.18829	0.13541	-0.34575	-0.065111	0.126	-0.17128		-0.12348	-0.047671	-0.43373	-0.14405
87.7		-0.15543	0.77482	0.08631	0.76669	-0.50143	-0.82115	-0.11636	-0.78853	-0.77739	-0.004465	-0.81564	0.30861	0.16741	0.016819	0.031366	0.29518	0.61402	-2.1705	-0.060938	-0.45919	0.41413		-0.087591	0.00512	0.031828	0.49306	-0.79037	2.6001	0.50036	0.19455	0.15688	0.26262	0.98273	-0.37714	0.23712	0.071539	-0.047735	-0.25688	0.14663	-0.27535	-0.11533	0.13993	-0.38568		-0.093642	0.098952	-0.4127	-0.22095
87.8		-0.0525	0.91307	0.033248	0.9838	-0.20961	-1.0304	0.070596	-0.83454	-0.83952	0.081935	-1.8346	0.32789	0.092667	0.11318	-0.14848	-0.58843	0.64799	-2.2047	-0.31915	-0.47044	0.58574		0.07482	-0.091141	0.069755	0.47724	-0.74699	2.6137	0.63361	0.22728	0.52292	0.28878	0.97185	-0.57723	0.25117	0.011435	-0.08853	-0.10304	0.12032	-0.20904	0.16456	0.20774	-0.24273		-0.11064	-0.083256	-0.39756	-0.38339
87.9		-0.14986	0.76561	0.13301	1.0429	-0.48495	-0.91557	0.63099	-0.74035	-0.81843	0.081737	-1.5447	0.43853	-0.048946	-0.097626	-0.21579	-0.13553	0.42058	-2.0413	0.096383	-0.25416	0.237		-0.014389	0.073622	0.12736	0.41089	-0.70439	2.4967	0.49119	0.25297	0.69183	0.17246	0.94734	-0.61868	0.17684	-0.038631	-0.012602	-0.06392	0.011176	-0.13937	-0.10437	0.17008	-0.25895		-0.0033283	0.052896	-0.46542	-0.13432
88		-0.04465	0.83294	0.15874	1.0145	-0.48125	-1.0362	0.66868	-0.88988	-1.0877	-0.20356	-0.8107	0.66048	-0.095723	0.019293	-0.1438	0.2429	0.57459	-2.078	-0.1881	-0.32189	0.26892		0.21365	0.11482	0.094788	0.29636	-0.64998	2.553	0.40613	0.19475	0.9515	0.2861	0.89062	-0.5279	0.13447	0.019152	0.10585	-0.051793	0.088269	-0.26389	-0.06548	0.17377	-0.4035		0.0047567	-0.025582	-0.37062	-0.030446
88.1		0.023913	0.66096	0.09559	0.94083	-0.52685	-0.91593	0.69309	-0.83313	-1.0606	-0.096177	-0.16573	0.77058	0.042428	-0.2948	-0.001862	-0.59769	0.47717	-1.8855	0.076073	-0.39709	0.21687		-0.024503	0.040202	0.30969	0.33584	-0.50142	2.5284	0.45365	0.13626	0.93406	-0.01117	0.94202	-0.38249	0.1695	-0.18682	0.052906	-0.1818	0.038082	-0.45733	0.039066	0.27676	-0.10807		-0.038353	0.081451	-0.44245	-0.27144
88.2		-0.11788	0.67594	-0.090552	0.88888	-0.43395	-1.0342	0.90848	-0.75504	-0.86115	-0.13413	0.094076	0.6659	0.059699	-0.06209	-0.043489	0.20002	0.65736	-1.5419	0.055012	-0.44799	0.25892		0.19135	-0.013045	0.14147	0.43331	-0.41025	2.4128	0.44707	0.1116	0.95273	-0.016203	1.0947	-0.24907	0.11255	0.13157	0.079653	-0.08357	0.11777	-0.26483	-0.15265	0.2184	-0.16479		-0.098751	-0.21732	-0.4089	-0.1693
88.3		-0.17449	0.61346	-0.13282	0.98287	-0.43037	-1.0782	0.9646	-0.71802	-0.77906	-0.12133	0.76227	0.47977	0.01519	-0.065924	0.030216	-0.25066	0.85041	-1.6592	-0.16884	-0.54372	0.28848		-0.076645	-0.078876	0.13253	0.36243	-0.13955	2.4235	0.48931	0.16376	0.79811	0.007891	1.0266	-0.29501	0.038364	-0.032045	0.062997	-0.020807	0.11019	-0.35774	-0.034841	0.16455	-0.28547		-0.048452	0.17375	-0.55966	-0.32986
88.4		-0.20665	0.8273	0.018265	0.93597	-0.31173	-1.0516	1.0526	-0.63636	-0.94544	-0.13193	1.1073	0.27772	-0.047263	0.050189	-0.070723	-0.26493	0.63825	-1.3134	-0.11258	-0.36854	0.20586		-0.00368	0.13188	0.10801	0.31913	-0.04294	2.3858	0.29123	0.25977	0.77689	0.069918	0.79743	-0.39977	0.14017	-0.23524	0.040289	-0.092131	-0.01824	-0.17552	-0.030868	0.1114	-0.18929		0.10908	-0.12392	-0.45918	0.050679
88.5		-0.25775	0.50564	0.029907	1.0597	-0.62523	-0.98638	1.0228	-0.7163	-0.90487	0.003417	1.6466	0.45348	0.16354	-0.029631	0.002238	0.40732	0.68509	-1.4594	-0.25211	-0.22778	0.26203		-0.003692	0.16576	0.14859	0.34733	0.25988	2.1778	0.39148	0.30824	0.56349	0.12095	1.1141	-0.3663	0.042236	-0.26829	-0.007545	-0.049933	0.074925	-0.318	0.011424	0.024856	-0.24281		0.14827	0.043067	-0.56582	-0.031594
88.6		-0.20661	0.78507	0.044135	0.94586	-0.46787	-1.1242	0.87824	-0.7692	-0.91217	-0.25111	2.4072	0.40334	-0.11655	0.002278	-0.049459	0.014614	0.84008	-1.4556	-0.11678	-0.30967	0.27202		-0.090987	0.19569	0.096078	0.26209	0.23958	1.9999	0.26965	0.28673	0.36003	0.033204	0.83035	-0.2211	0.15741	-0.098604	-0.10309	-0.34602	-0.037623	-0.44749	-0.20302	0.25172	-0.15846		-0.1236	0.035005	-0.55713	-0.30371
88.7		-0.017206	0.87953	0.22018	0.92144	-0.38707	-0.90856	0.9136	-0.5484	-1.101	-0.16022	2.3943	0.28076	0.062914	0.038142	0.028647	-0.23524	0.96796	-1.3639	-0.16409	-0.26134	0.47965		-0.10561	0.016684	0.099919	0.22388	0.46003	1.8155	0.33417	0.22389	0.5786	0.24718	0.86436	-0.4871	0.1563	-0.23467	-0.020604	-0.092122	0.11062	-0.27564	0.075174	0.32897	-0.10454		-0.014807	-0.18956	-0.45529	-0.40426
88.8		-0.28772	0.72759	0.086861	0.97959	-0.45418	-1.1214	1.0142	-0.58868	-1.0829	-0.11971	1.9489	0.27149	-0.018053	-0.15468	0.086738	-0.41788	0.70957	-1.5144	-0.02962	-0.63128	0.26041		0.052574	0.15729	0.16437	0.2138	0.58671	1.7497	0.23931	0.15277	0.40202	0.20958	0.83396	-0.3222	0.21894	-0.17762	-0.01634	-0.094254	0.064229	-0.28256	-0.099853	0.19955	-0.094859		-0.081041	0.00878	-0.25371	-0.28703
88.9		-0.057959	0.69825	0.15995	0.89543	-0.33049	-1.1263	0.91316	-0.74366	-1.252	-0.24421	1.3264	0.08604	0.2624	0.12072	0.017704	-0.21303	1.0309	-1.4154	-0.20663	-0.50841	0.20618		0.006149	0.1523	0.19261	0.18533	0.69635	1.5412	0.26685	0.21273	0.39976	0.069309	1.0014	-0.26183	-0.059348	-0.010183	-0.37001	-0.050967	0.063839	-0.41989	0.022938	0.15072	-0.27869		-0.1119	-0.18679	-0.31708	-0.058165
89		-0.10258	0.66429	0.076635	0.97118	-0.57924	-1.1356	0.94634	-0.72587	-0.8827	-0.037501	1.6293	0.34691	0.15745	0.043682	-0.053857	-0.56843	1.0737	-1.1567	-0.20456	-0.48861	0.40695		0.13807	0.077164	-0.084364	0.30825	0.55383	1.1724	0.26548	0.27409	0.26355	0.27124	1.0514	-0.2483	0.23648	-0.19728	-0.14471	-0.009338	-0.020386	-0.25731	-0.027626	0.19398	-0.071938		0.051327	0.021922	-0.29013	-0.33332
89.1		-0.033465	0.47848	0.18608	0.9122	-0.4553	-1.1519	0.76223	-0.70136	-0.99632	-0.017429	1.3879	0.30116	-6e-06	0.11953	-0.16009	-0.054873	0.92973	-1.1219	-0.085045	-0.42391	0.333		-0.021812	0.16815	0.042731	0.36455	0.51667	1.0105	0.39654	0.3471	0.34259	0.17741	1.0248	-0.35651	-0.025081	-0.07026	-0.19314	-0.017426	0.025173	-0.21432	0.089207	0.25798	0.038312		-0.071304	0.2187	-0.46127	-0.23791
89.2		-0.25764	0.65184	-0.10675	0.87585	-0.3016	-1.1301	0.77051	-0.73145	-1.0824	-0.20475	1.0908	0.44026	-0.052873	0.009489	-0.054182	-0.08425	0.70545	-1.174	-0.31567	-0.54626	0.26119		0.036536	0.24955	0.13501	0.33361	0.47613	0.82648	0.29214	0.39832	0.34969	0.2768	1.0457	-0.30594	0.11774	-0.11895	-0.096475	0.11613	-0.12015	-0.25111	-0.060745	0.23709	0.020462		-0.0596	-0.016561	-0.43991	-0.25869
89.3		-0.13986	0.77397	0.14737	0.96732	-0.43886	-0.99767	0.88212	-0.71116	-1.1497	-0.016921	1.3168	0.54903	-0.12456	0.018963	-0.021125	0.29151	0.94222	-0.95498	-0.26275	-0.84226	0.36235		0.19135	0.12494	0.075677	0.4002	0.44758	0.6601	0.36621	0.23047	0.33872	0.2211	1.1128	-0.28322	0.25054	-0.44054	-0.056231	0.091108	0.12187	-0.14406	-0.12059	0.15512	-0.29173		0.11582	0.090491	-0.16574	0.090241
89.4		-0.14097	0.75103	0.058301	0.91288	-0.4538	-1.0782	0.85462	-0.72908	-1.2047	-0.143	1.5759	0.71417	0.015467	-0.15076	-0.30014	-0.10869	0.75324	-1.1689	-0.15809	-0.47343	0.48228		-0.036089	0.02138	-0.003574	0.24089	0.67494	0.56463	0.24832	0.18991	0.27103	0.38262	0.88318	-0.12481	0.14601	-0.23304	-0.13234	0.061968	-0.067302	-0.10082	-0.048796	0.24629	-0.1897		0.17034	0.28462	-0.38249	-0.21833
89.5		-0.15191	0.66988	0.086441	1.0345	-0.40631	-1.0476	0.91971	-0.81846	-1.2342	0.09546	2.1552	0.54152	0.037447	0.12026	-0.073495	-0.093265	0.88242	-1.1873	-0.02742	-0.65178	0.44123		0.20627	0.026928	-0.046178	0.12553	0.52321	0.33319	0.030201	0.25111	0.10494	0.14633	1.1694	-0.13423	0.19815	-0.19163	0.011049	0.21999	-0.036296	-0.25556	-0.11097	0.34944	-0.036923		0.052056	0.11723	-0.24611	-0.29521
89.6		-0.12422	0.62687	-0.065869	0.99473	-0.40435	-0.97229	0.76286	-0.66752	-1.2744	-0.054653	2.2779	0.40269	-0.012249	0.21984	-0.052811	-0.31115	0.79373	-1.0955	0.061866	-0.64226	0.51127		0.050567	0.12701	0.057744	0.33912	0.61307	0.189	-0.13307	0.27198	0.27086	0.44409	0.94398	-0.3284	0.30151	-0.40025	-0.13571	0.071007	-0.011839	-0.10685	-0.037597	0.41077	-0.11291		-0.0036448	0.038802	-0.26982	-0.24165
89.7		-0.15683	0.68626	-0.037269	1.1165	-0.30152	-0.95128	0.8373	-0.57038	-1.2586	-0.11865	1.9418	0.29862	-0.00347	0.003358	-0.065816	0.28369	0.56193	-1.1203	-0.044032	-0.63297	0.44736		0.056973	0.13783	0.078067	0.40481	0.63044	0.013716	-0.14722	0.25139	0.16729	0.30202	1.0289	-0.27048	0.31801	-0.41986	-0.25282	0.037858	-0.10083	-0.27076	0.23567	0.31252	-0.25707		0.094416	0.20432	-0.30911	-0.24309
89.8		-0.22348	0.6829	-0.090447	1.0178	-0.33232	-0.95516	0.66825	-0.80817	-1.2893	-0.11018	1.5347	0.47256	-0.15987	0.1978	-0.095674	0.10966	0.66459	-1.1233	-0.007851	-0.53084	0.40132		-0.004849	0.21259	-0.04136	0.39428	0.60094	-0.12677	0.082554	0.12319	0.059354	0.40833	0.91464	-0.19755	0.26553	-0.44445	-0.023501	-0.11529	-0.17093	-0.24998	-0.080758	0.21627	-0.13034		0.089146	0.24618	-0.19063	-0.2357
89.9		-0.27229	0.82134	0.006269	1.0301	-0.20969	-0.82932	0.64819	-0.65526	-1.3841	-0.089341	0.9017	0.32599	-0.078228	0.04145	-0.046526	0.068793	0.56496	-1.1309	-0.093037	-0.40339	0.32581		0.003497	0.20644	-0.1099	0.23503	0.73806	-0.43531	0.17745	0.20237	0.11411	0.20135	1.0558	-0.26709	0.1183	-0.53763	0.13076	0.047861	-0.30038	-0.15936	-0.045512	0.38314	0.060745		-0.14685	0.046357	-0.13562	-0.036771
90		-0.15174	0.50029	0.016487	0.90344	-0.28417	-0.74506	0.68339	-0.60278	-1.4365	-0.33856	0.82581	0.58131	-0.12138	-0.052961	-0.12377	0.12586	0.34136	-1.1029	-0.17802	-0.52073	0.35522		0.10642	0.03698	0.010308	0.37449	0.6427	-0.58497	0.20996	0.21998	0.10765	0.45653	1.1293	-0.20078	0.18303	-0.74933	-0.14358	0.17272	-0.13981	-0.35386	-0.012907	0.27687	0.040491		0.22393	-0.080891	-0.32542	-0.11695
90.1		-0.30923	0.60158	-0.025046	1.0729	-0.32195	-0.80472	0.77642	-0.64096	-1.3787	-0.22442	1.0167	0.48357	-0.10738	0.20989	-0.075152	0.50877	0.35469	-1.2411	-0.25647	-0.59772	0.29921		0.10692	-0.014195	0.022088	0.42347	0.62804	-0.76435	-0.046666	0.25904	0.15125	0.42611	0.96675	-0.3962	0.12593	-0.7353	-0.055003	0.10197	-0.07674	-0.042166	-0.13952	0.27586	-0.02158		0.030572	0.19526	-0.20078	0.0022135
90.2		-0.33391	0.75995	-0.004536	0.95467	-0.24744	-0.59495	0.88975	-0.71033	-1.4608	-0.3867	1.0215	0.30143	-0.093725	0.012013	0.046297	0.11756	0.42752	-1.1819	0.037846	-0.41513	0.26833		0.013217	0.023502	0.17304	0.41908	0.78749	-1.0583	0.23481	0.30995	0.064659	0.41378	0.95649	-0.33276	0.25125	-0.7167	-0.055878	0.12899	-0.2475	-0.25307	-0.11495	0.27558	-0.18957		-0.16734	0.10638	-0.46367	-0.24289
90.3		-0.11067	0.67938	0.12685	0.96394	-0.48699	-0.86228	0.62135	-0.49284	-1.34	0.068969	0.98044	0.44155	-0.049692	0.20082	-0.15121	-0.10898	0.52207	-1.1632	-0.14633	-0.51504	0.27205		-0.049744	0.063946	-0.21497	0.34185	0.64623	-1.3318	0.097652	0.39714	0.26851	0.56447	1.0628	-0.25901	0.15924	-0.80184	-0.16115	0.18615	-0.10891	-0.19667	0.005178	0.14321	-0.24315		0.0616	0.0031201	-0.30678	-0.23227
90.4		-0.19676	0.59508	0.18963	0.83018	-0.2473	-0.56928	0.77413	-0.60134	-1.4936	0.029808	1.3394	0.39948	0.037962	0.065252	-0.26064	0.52643	0.36625	-1.0937	-0.052754	-0.39618	0.45533		0.07911	0.07527	0.025308	0.3292	0.65674	-1.4029	0.1446	0.31122	0.11607	0.54811	1.1426	-0.39246	0.14898	-0.83521	-0.14738	0.071436	-0.038608	-0.12879	-0.098284	0.23305	-0.000989		0.015449	0.080934	-0.34424	-0.0531
90.5		-0.27165	0.56222	0.28175	0.86214	-0.33376	-0.71129	0.88465	-0.53102	-1.4057	0.062261	1.0746	0.40346	-0.071296	0.11231	-0.20656	-0.025903	0.3924	-1.1561	-0.038044	-0.49562	0.45293		0.11735	-0.017744	-0.025664	0.35464	0.74929	-1.4962	0.16251	0.26787	0.064084	0.53195	1.1373	-0.34784	0.18586	-0.78271	-0.039474	0.07561	-0.11785	-0.28255	0.01376	0.21426	-0.21656		-0.02909	0.012287	-0.36997	-0.19086
90.6		-0.081706	0.62731	0.24959	0.94874	-0.56571	-0.59713	0.69785	-0.53947	-1.5672	-0.075015	0.8441	0.1706	-0.035754	0.15921	-0.26961	-0.33235	0.12993	-1.133	0.070685	-0.51506	0.44878		0.05944	0.011484	0.10748	0.31234	0.8192	-1.539	0.25779	0.21262	0.087738	0.33351	1.1102	-0.1673	0.12596	-0.75342	0.077548	0.07421	-0.019068	-0.20349	-0.23087	0.14302	0.020386		0.21497	0.0078662	-0.34649	-0.35015
90.7		-0.11349	0.66773	-0.060299	0.87261	-0.46811	-0.47828	0.82785	-0.54368	-1.4777	0.030061	0.90393	0.10074	0.05443	0.20509	-0.34648	-0.14168	0.39103	-0.93733	0.045249	-0.35807	0.29213		-0.11055	0.088783	0.08358	0.27116	0.87124	-1.8591	0.2841	0.28318	0.056561	0.3477	1.0677	-0.29712	0.012715	-0.88341	-0.097	0.1373	-0.036295	-0.30845	0.071044	0.19952	-0.13582		0.2223	0.066012	-0.26264	-0.41173
90.8		-0.042427	0.71731	0.049692	0.78434	-0.43327	-0.50396	0.74819	-0.66462	-1.3019	-0.039465	0.96799	0.06751	0.1286	0.1185	-0.21722	-0.67018	0.43981	-1.1096	0.078502	-0.19249	0.17341		-0.082961	0.039454	0.11579	0.29344	0.64279	-1.9607	0.26233	0.30234	0.01712	0.42753	0.93297	-0.38589	0.010682	-0.89324	-0.1518	0.068992	-0.25646	-0.41094	-0.11096	0.28853	-0.2282		0.097815	-0.051074	-0.34702	-0.45487
90.9		-0.15315	0.71598	0.21727	0.61828	-0.2605	-0.50866	0.75408	-0.62327	-1.3094	0.2323	1.1091	0.34988	0.16503	0.071966	-0.22859	-0.005807	0.41495	-1.0456	0.01842	-0.43696	0.23865		0.040582	0.09613	0.025445	0.45144	0.46398	-2.2887	0.37536	0.15572	0.025229	0.16779	0.91306	-0.13013	-0.096265	-0.79341	0.046331	-0.019986	-0.041045	-0.14787	0.032836	0.2402	0.039145		0.26793	0.16023	-0.37735	-0.31959
91		-0.16895	0.58205	0.21816	0.59216	-0.37781	-0.30539	0.82179	-0.63867	-1.1197	-0.22528	1.1979	-0.022677	-0.016672	0.010365	-0.19439	-0.31364	0.29584	-1.0214	-0.006189	-0.52838	0.47448		-0.007875	-0.036591	0.1807	0.42805	0.24977	-2.3909	0.48719	0.23924	0.056632	0.5032	0.90071	-0.47012	-0.035519	-0.73642	-0.009088	-0.027682	-0.075227	-0.18205	-0.097243	0.2771	-0.11625		0.0058994	0.0086632	-0.23351	-0.29561
91.1		-0.093146	0.65267	0.13149	0.63603	-0.28896	-0.38629	0.73041	-0.5679	-1.2218	-0.093515	0.79851	0.11264	0.17227	0.090316	-0.22531	0.46662	0.25334	-0.90613	0.059066	-0.28484	0.1267		-0.15585	0.026954	0.14757	0.40919	0.4569	-2.3354	0.57013	0.29224	0.01214	0.40384	0.92609	-0.36711	0.048608	-0.86369	-0.18293	0.15796	0.016356	-0.12483	-0.088861	0.14306	-0.084005		0.094312	0.001322	-0.44672	-0.28319
91.2		-0.28141	0.72718	0.011972	0.34588	-0.33615	-0.61424	0.75902	-0.68772	-1.1803	0.20132	0.5239	0.11459	0.075517	0.11492	-0.19582	0.47326	0.41028	-0.9358	-0.049218	-0.46198	0.22989		-0.082704	0.005734	-0.003253	0.39226	0.32015	-2.5718	0.84079	0.39785	0.098302	0.28193	1.027	-0.21253	0.016305	-0.66873	-0.12223	0.052547	-0.12567	-0.27543	0.016346	0.21993	-0.40848		0.04286	-0.023619	-0.43983	0.0414
91.3		0.012388	0.58613	0.039289	0.35826	-0.40449	-0.41748	0.82623	-0.60072	-1.1885	-0.049072	0.35322	0.15412	0.1186	0.1695	-0.26716	0.36166	0.20635	-0.97311	-0.095492	-0.47369	0.3878		0.042535	0.029568	0.19765	0.44238	0.31849	-2.584	1.161	0.4813	0.10903	0.46473	0.85414	-0.42521	0.10779	-0.83425	0.001899	-0.1204	-0.01544	-0.24638	0.005948	0.15777	0.085602		-0.11531	0.077817	-0.34415	-0.293
91.4		-0.10168	0.66094	0.18969	0.31199	-0.27877	-0.39395	0.75312	-0.55066	-1.2042	-0.1152	0.34981	0.11726	0.11092	-0.002657	-0.14515	0.56661	-0.015835	-0.79636	-0.15253	-0.51473	0.48248		-0.062962	0.10914	0.071565	0.4535	0.11063	-2.5949	1.9424	0.21261	0.001933	0.18041	1.0475	-0.47352	0.13438	-0.82757	-0.051259	-0.065101	0.09681	-0.14645	0.010903	0.044744	-0.078439		-0.022299	0.06942	-0.14737	-0.36863
91.5		-0.20505	0.65327	-0.006195	0.26866	-0.30408	-0.45952	0.78346	-0.57594	-1.1029	-0.20271	0.49875	0.24863	0.081003	-0.15	-0.094723	0.57147	-0.13506	-0.84418	0.12268	-0.31235	0.24215		0.11491	0.043081	0.050182	0.42942	-0.071255	-2.4565	2.5084	0.35277	-0.020721	0.28367	0.83249	-0.20785	0.067253	-0.82903	-0.24387	-0.23505	0.086766	-0.203	-0.035306	0.18787	-0.093448		0.23794	-0.1286	-0.36448	-0.24559
91.6		-0.15536	0.56446	-0.035856	0.27714	-0.41343	-0.33337	0.73119	-0.62706	-1.0268	0.074851	0.21933	0.36005	0.0992	-0.11103	-0.12071	0.40556	0.02579	-0.74547	-0.14247	-0.5758	0.29016		-0.047028	0.054526	0.03867	0.3002	-0.16146	-2.508	2.3901	0.18083	0.067072	0.27711	0.94442	-0.47111	-0.061969	-0.74601	-0.095248	-0.037981	0.060319	-0.32624	-0.026458	0.34951	-0.018696		0.19017	-0.047865	-0.35858	-0.29639
91.7		-0.27685	0.44985	0.15514	0.18676	-0.28382	-0.44367	0.85894	-0.70718	-1.238	0.049463	0.14438	0.42827	0.044921	-0.20987	-0.17705	0.45989	-0.081981	-0.90773	0.18721	-0.38327	0.15034		0.000261	0.11663	-0.020373	0.44676	-0.23213	-2.4161	2.1367	0.28995	0.053178	0.3242	0.94355	-0.38462	-0.14916	-0.92957	-0.15359	0.077014	-0.045695	-0.43017	-0.091435	0.15806	-0.18467		0.022368	-0.056787	-0.19643	-0.45242
91.8		-0.33145	0.58835	0.086791	0.021152	-0.2961	-0.20746	0.83982	-0.53295	-1.3108	-0.1205	-0.15605	0.093921	0.060155	-0.067084	-0.23421	0.33036	-0.12095	-0.73809	0.13889	-0.3555	0.24646		0.12295	0.11035	0.095076	0.3462	-0.37923	-2.6771	1.8824	0.42438	-0.035826	0.15763	0.70444	-0.49205	0.095932	-0.73105	-0.09535	-0.093284	0.08259	-0.19729	0.052808	0.061031	0.10875		0.10826	-0.14754	-0.46047	-0.39102
91.9		-0.17365	0.49334	0.013217	0.51993	-0.28177	-0.38369	0.80159	-0.59752	-1.1614	-0.006369	0.082879	0.16855	0.055838	-0.20963	-0.080272	0.29357	0.062041	-0.8229	-0.13521	-0.34957	0.22519		0.060146	0.12127	-0.024596	0.38535	-0.50336	-2.4475	1.8882	0.26663	-0.0567	0.24242	0.824	-0.29897	-0.025499	-0.85547	-0.036777	-0.10583	0.088006	-0.32298	0.033121	0.16021	-0.18363		0.11289	0.02009	-0.23921	-0.43216
92		-0.057222	0.66966	-0.099052	0.40766	-0.2758	-0.29305	0.78434	-0.54303	-1.2789	-0.031039	-0.092516	0.34262	-0.12924	-0.37074	-0.13703	0.20882	0.02111	-0.83042	0.057098	-0.46065	0.22946		0.033028	-0.017647	0.1979	0.38025	-0.61715	-2.4831	1.2863	0.26762	-0.03186	0.3027	0.79544	-0.66321	0.207	-0.79993	-0.26044	-0.066699	-0.064645	-0.3841	0.030388	0.13847	-0.096028		-0.0552	-0.045061	-0.33705	-0.45233
92.1		-0.16747	0.5621	-0.0382	0.006847	-0.35874	-0.16988	0.81921	-0.54853	-1.1079	-0.046902	-0.093398	0.43907	0.022715	-0.31725	-0.15795	0.84804	0.3003	-0.59158	0.046165	-0.4011	0.34468		0.014773	0.041572	0.16099	0.36215	-0.69034	-2.5445	0.65359	0.35297	-0.005895	0.021097	0.80862	-0.47651	0.078671	-0.85391	-0.14604	-0.12425	-0.02695	-0.28999	-0.10212	0.045573	-0.1562		-0.1131	-0.053346	-0.2344	-0.49838
92.2		-0.36929	0.58124	-0.05782	0.078186	-0.19023	-0.25615	0.86347	-0.53711	-1.1356	-0.098054	-0.34736	0.25263	-0.014984	-0.43871	-0.26956	0.92198	0.094569	-0.9053	-0.063149	-0.39667	0.22754		0.077561	0.093217	0.19704	0.31077	-1.0824	-2.4839	0.48933	0.3091	-0.096608	0.24651	0.73306	-0.26438	0.16523	-1.0464	-0.31315	0.0821	0.001606	-0.41293	-0.13341	0.023205	-0.19564		0.1326	-0.011913	-0.24655	-0.41842
92.3		-0.13942	0.68561	-0.059396	-0.11741	-0.36951	-0.43923	0.72762	-0.40665	-1.0998	-0.29418	-0.15471	0.11926	0.063099	-0.50516	-0.18558	0.79633	0.012432	-0.82717	-0.046832	-0.61981	0.33309		0.039414	-0.21446	0.13198	0.46332	-1.0735	-2.5642	0.72337	0.31781	-0.49141	0.14361	0.67217	-0.16102	0.11201	-0.91066	-0.23412	-0.1502	0.033705	-0.35403	-0.13739	0.068826	-0.12332		-0.0020086	0.033745	-0.35441	-0.26897
92.4		-0.29983	0.70528	0.052781	-0.22409	-0.26022	-0.17013	0.78286	-0.24904	-1.0247	-0.36502	-0.083036	0.055497	-0.083818	-0.32617	-0.14367	0.082962	-0.07664	-0.69625	0.050507	-0.3624	0.085927		-0.095413	0.11806	0.12627	0.2708	-0.99452	-2.6315	0.56752	0.23337	-0.86712	0.27655	0.84581	-0.13974	0.26474	-0.84442	-0.32072	-0.22097	-0.042471	-0.21916	-0.044293	-0.046593	-0.21494		-0.081391	0.10904	-0.32818	-0.32583
92.5		-0.33661	0.59305	-0.069314	-0.1575	-0.35168	-0.092692	0.95633	-0.27192	-1.0464	-0.089099	-0.25195	0.37543	-0.10572	-0.60743	-0.32488	-0.02698	0.12868	-0.67756	-0.25103	-0.33346	0.46904		0.003087	-0.071117	0.1009	0.42053	-1.2849	-2.3641	0.51152	0.35568	-0.85438	0.28089	0.92979	-0.41761	0.13948	-0.94771	-0.27811	-0.12251	-0.009203	-0.19956	-0.24358	-0.097901	-0.10385		0.050262	0.18215	-0.37076	-0.42469
92.6		-0.24499	0.56157	-0.10079	-0.069428	-0.26152	-0.25843	0.8528	-0.34627	-1.1885	-0.11898	-0.041148	0.22159	-0.051386	-0.45751	-0.083484	0.48354	-0.10269	-0.68638	-0.10106	-0.24956	0.54727		0.20303	0.05066	0.1525	0.3964	-1.4121	-2.5764	0.37646	0.37295	-0.97583	0.27668	0.57876	-0.3419	0.12527	-0.90664	0.030614	-0.15378	-0.051519	-0.2184	-0.28208	0.06303	-0.019949		-0.079705	0.041957	-0.47348	-0.4548
92.7		-0.23318	0.49296	0.11934	-0.083124	-0.25753	-0.14695	0.87336	-0.35851	-1.217	-0.29534	0.009804	0.18243	-0.01647	-0.68508	-0.16426	0.70599	0.02174	-0.68124	0.16915	-0.4057	0.26029		0.00667	-0.023459	0.17626	0.39413	-1.648	-2.5147	0.52309	0.19171	-1.3156	0.19482	0.90044	-0.30519	0.0777	-0.94847	-0.30634	-0.20337	-0.003416	-0.26798	0.0104	0.029967	-0.039041		-0.023089	-0.050774	-0.33786	-0.41462
92.8		-0.3587	0.44584	0.16471	0.17209	-0.18262	-0.31023	0.9472	-0.27741	-1.1271	0.065341	-0.077301	0.4239	-0.15306	-0.41373	-0.12146	0.017157	-0.12631	-0.8282	-0.10043	-0.39005	0.25086		-0.038443	-0.22035	-0.02462	0.32105	-1.7475	-2.2741	0.63054	0.19046	-1.3288	0.38456	0.76579	-0.32871	0.23847	-1.0862	-0.22133	-0.055349	-0.092971	-0.34152	0.052349	-0.066552	-0.11929		0.059778	-0.014673	-0.39462	-0.57622
92.9		-0.25363	0.4672	0.055584	-0.13596	-0.23589	-0.19572	0.65616	-0.072584	-1.1751	-0.002384	0.058187	0.096999	-0.10785	-0.48747	-0.18118	0.0962	0.12626	-0.71296	-0.096384	-0.57339	0.41252		-0.10185	-0.21868	0.17982	0.30852	-1.8339	-2.2414	0.54867	0.22673	-1.2093	0.54673	0.55867	-0.43279	0.091006	-1.2883	-0.044712	-0.1205	0.15239	-0.28971	-0.17051	0.20809	-0.25064		-0.018643	0.061814	-0.24766	-0.61491
93		-0.17983	0.38615	0.16163	-0.36123	-0.47757	-0.43909	0.92655	0.075623	-1.1021	0.10391	0.046267	0.33448	-0.23913	-0.525	-0.24911	0.59085	0.15339	-0.8445	0.23844	-0.39374	0.23099		-0.01576	-0.10758	0.1292	0.42462	-1.8655	-2.0809	0.55824	0.35333	-1.201	0.31563	0.8384	-0.26964	0.20927	-1.0088	-0.23186	0.027875	0.072337	-0.14169	-0.078462	-0.047661	-0.22686		0.066116	-0.10317	-0.37972	-0.56193
93.1		-0.31187	0.35592	0.10119	-0.32474	-0.24922	-0.5979	0.80292	0.061788	-1.0937	0.19223	0.2575	0.28332	-0.11879	-0.42878	-0.41323	0.53473	0.014596	-0.78587	-0.15853	-0.4697	0.3061		0.012774	-0.14831	0.2366	0.32682	-1.971	-1.9089	0.5089	0.32436	-1.2213	0.45345	0.65402	-0.19847	0.18335	-1.009	-0.13784	-0.11818	0.062253	-0.05379	-0.071367	-0.047541	-0.042806		0.25001	-0.029629	-0.51293	-0.96736
93.2		-0.31242	0.55058	0.040492	-0.027711	-0.37385	-0.44746	0.88321	0.23325	-0.97939	0.12282	0.43494	0.41623	-0.097461	-0.40513	-0.38488	0.86622	0.20039	-0.83448	0.15126	-0.29711	0.29313		0.001028	-0.10844	0.12915	0.3679	-2.0885	-1.7493	0.52178	0.21613	-1.2948	0.41008	0.7562	-0.19668	0.011069	-0.99451	-0.1073	-0.003342	-0.061509	-0.15055	0.082843	-0.049749	-0.21252		0.21493	-0.28858	-0.35057	-0.77386
93.3		-0.34996	0.26388	0.040286	-0.3275	-0.53417	-0.62118	0.72824	0.45794	-1.11	0.14337	0.28784	0.37074	0.094846	-0.57211	-0.27137	0.68196	0.14243	-0.85201	-0.27355	-0.34754	0.26974		0.00061	-0.20261	0.04745	0.25107	-2.0844	-1.539	0.43531	0.30479	-1.1891	0.53317	0.63692	-0.33607	-0.1519	-1.2808	-0.20561	0.035274	-0.063407	-0.28743	0.048732	0.18727	-0.22433		-0.11585	-0.10013	-0.41193	-0.28821
93.4		-0.19005	0.35237	0.073147	-0.11795	-0.38402	-0.54645	0.90868	0.35352	-1.1719	-0.10693	0.6546	0.60487	0.008933	-0.29995	-0.23469	0.48445	0.047436	-0.95935	-0.094059	-0.46595	0.28336		-0.14165	-0.002631	0.1207	0.25604	-2.087	-1.2617	0.46325	0.35302	-0.73502	0.19513	0.70116	-0.15374	0.014447	-1.0893	-0.01627	-0.13581	-0.08932	-0.16086	-0.008706	0.037858	-0.13584		-0.1487	-0.12067	-0.37353	-0.59019
93.5		-0.45979	0.41369	0.13802	-0.6199	-0.34405	-0.58447	0.7894	0.35433	-0.98652	0.24933	0.42659	0.47411	-0.02558	-0.23931	-0.41768	-0.027182	-0.012225	-0.67757	0.12438	-0.499	0.14664		-0.24896	-0.11433	-0.094326	0.25042	-2.1447	-1.1136	0.67318	0.30788	-0.34563	0.39938	0.76146	-0.26581	0.018578	-1.0323	-0.28138	0.14854	-0.026933	-0.29108	-0.075355	0.042159	0.007442		-0.16595	0.052367	-0.3609	-0.61377
93.6		-0.43913	0.46542	0.029245	-0.74867	-0.30347	-0.59696	0.81866	0.25387	-1.0107	0.21079	0.47822	0.48675	-0.023625	-0.22047	-0.34192	0.37489	0.12262	-0.53424	0.10436	-0.60763	0.44943		-0.11052	-0.20899	0.14977	0.17211	-2.1633	-0.94102	0.6431	0.29168	0.18942	0.42451	0.77423	-0.15885	-0.055753	-1.259	-0.14841	0.30337	-0.20788	-0.10745	0.1307	0.030365	-0.053856		-0.046368	-0.077205	-0.41847	-0.64504
93.7		-0.36908	0.39104	0.023782	-1.0264	-0.31628	-0.56039	1.0101	0.30704	-1.1136	0.073262	0.39975	0.4625	-0.13778	-0.45404	-0.46103	0.18244	0.04155	-0.49611	0.10984	-0.37785	0.338		-0.08371	-0.26236	-0.040869	0.010807	-2.0072	-0.50175	0.74928	0.196	0.46938	0.49066	0.70104	-0.072878	0.10255	-1.1677	-0.14804	0.63046	0.011854	0.05119	0.007955	-0.11789	-0.18795		-0.20335	0.0010076	-0.22823	-0.54144
93.8		-0.43631	0.40976	-0.036066	-1.3184	-0.32469	-0.61218	0.88069	0.51008	-1.2184	0.23363	0.42219	0.47536	-0.14055	-0.18435	-0.31542	0.27797	0.16051	-0.61415	0.15557	-0.30979	0.51572		0.051605	-0.25071	0.1835	0.10413	-2.0383	-0.29014	0.62528	0.27133	0.44227	0.44739	0.52195	-0.12291	0.089038	-1.0889	0.056114	0.63572	-0.045169	0.092036	-0.016189	-0.044884	-0.20124		-0.1341	-0.12551	-0.12256	-0.49062
93.9		-0.38076	0.36357	0.067463	-1.5543	-0.38267	-0.68809	0.85915	0.24873	-1.2538	0.22419	0.32389	0.44401	-0.18376	-0.24824	-0.32826	0.53104	-0.004352	-0.54008	0.14429	-0.51141	0.39304		-0.069292	-0.28054	0.18124	0.25478	-2.207	0.007293	0.84182	0.36629	0.54673	0.61448	0.76562	-0.27591	-0.035728	-1.3019	-0.075202	0.71099	0.13319	-0.23351	0.089349	0.14737	-0.056247		0.055632	-0.13605	-0.24466	-0.54735
94		-0.35182	0.29716	0.059597	-1.7424	-0.36647	-0.77415	0.8172	0.15764	-1.2014	0.20564	0.26834	0.31415	0.047029	-0.13955	-0.30902	0.58875	0.18423	-0.73436	0.12069	-0.40435	0.48432		-0.004753	-0.012392	0.016253	0.20589	-2.3125	0.088026	0.73444	0.4238	0.54984	0.34116	0.41877	-0.2303	-0.039385	-1.2467	-0.1684	0.67652	-0.12844	0.05729	0.15272	0.019128	0.018968		0.039199	-0.040893	-0.29051	-0.66584
94.1		-0.29064	0.22725	-0.067348	-2.0531	-0.41097	-0.85867	0.9275	0.25666	-1.2596	0.48047	0.48682	0.20339	0.13174	-0.11897	-0.17451	0.47632	-0.042469	-0.65877	0.053323	-0.37349	0.35204		-0.12364	-0.22679	0.17042	0.15055	-2.1704	0.29889	0.73196	0.36163	0.58868	0.47971	0.6088	-0.20122	0.023068	-1.0916	-0.017124	0.51589	0.089174	-0.10141	-0.12619	-0.017014	-0.15937		-0.051322	-0.1523	-0.23005	-0.2634
94.2		-0.33948	0.29544	0.14576	-1.7745	-0.25249	-0.67746	0.83797	0.3065	-1.2532	0.15982	0.35974	0.005629	0.006916	-0.28164	-0.59276	0.19934	0.037862	-0.56946	-0.077184	-0.41793	0.50439		-0.10523	-0.16264	0.20124	0.065451	-2.296	0.22312	0.8076	0.46421	0.50104	0.5681	0.38349	-0.23518	0.07036	-1.0248	-0.23221	0.17271	0.13314	-0.074263	-0.053545	0.14869	0.073351		0.023642	-0.06973	-0.26837	-0.30673
94.3		-0.20921	0.33064	-0.050648	-2.0241	-0.33222	-1.0255	0.87153	0.35281	-1.1823	0.26873	0.44029	0.1003	0.016188	-0.27167	-0.34433	0.042654	0.11243	-0.46173	0.16067	-0.53017	0.43124		-0.031955	-0.10543	0.05925	0.025264	-2.2591	0.455	0.88337	0.42093	0.38639	0.4928	0.52418	-0.37865	0.19164	-1.3337	-0.16049	0.14765	0.10099	0.011975	0.17891	-0.084002	0.19573		-0.048409	0.011176	-0.41944	-0.29773
94.4		-0.20784	0.31648	0.077349	-2.0106	-0.29081	-1.0257	0.76699	0.19562	-1.195	0.28159	0.43621	0.055932	0.053984	-0.15401	-0.23782	-0.09823	0.15622	-0.54194	0.13731	-0.5139	0.3454		0.000876	0.090978	0.33958	-0.10609	-2.2358	0.6984	0.84169	0.45093	0.28723	0.32236	0.73008	-0.25901	0.068523	-1.21	-0.014172	0.098929	0.072558	-0.16828	0.10019	0.010043	0.035537		0.04209	-0.24622	-0.42644	-0.35259
94.5		-0.38662	0.31674	0.079276	-1.6449	-0.29063	-0.95929	0.66617	0.23292	-1.127	0.21739	0.31921	0.12122	-0.092058	-0.28158	-0.18848	0.47258	0.10253	-0.65806	0.053508	-0.44322	0.27155		-0.070975	-0.003232	0.20527	-0.11835	-2.2697	0.92629	0.54156	0.39239	0.59903	0.56442	0.41319	-0.30109	0.044621	-1.2376	-0.17526	-0.079716	0.064698	-0.14291	-0.079698	0.12553	0.28415		0.21155	-0.076198	-0.43793	-0.3809
94.6		-0.25372	0.31558	0.033219	-1.5231	-0.41524	-1.0984	0.75556	0.10079	-1.0805	0.43238	0.40057	-0.11473	-0.029339	-0.15737	-0.18647	0.11017	0.078753	-0.5548	0.11109	-0.26538	0.27107		-0.024489	-0.10043	0.23419	-0.10391	-2.1052	1.2076	0.47527	0.32269	0.58335	0.31508	0.55029	-0.29929	0.055048	-1.3446	-0.20427	-0.22097	0.019757	-0.20805	-0.12066	-0.008017	-0.017148		0.0049188	-0.1938	-0.22721	-0.24418
94.7		-0.29037	0.35522	-0.090545	-1.6258	-0.38804	-1.0131	0.81875	0.29696	-1.0194	0.4001	0.47952	-0.13018	-0.011963	-0.069274	-0.12233	0.13031	0.13103	-0.5803	0.052132	-0.58332	0.32616		-0.040339	-0.038642	0.312	-0.038678	-2.1595	1.2818	0.59101	0.43311	0.59805	0.39524	0.53141	-0.52443	0.11385	-1.4158	-0.1383	-0.32386	-0.009585	-0.007296	0.023824	0.038705	0.11529		0.39062	-0.074063	-0.39908	-0.44812
94.8		-0.38872	0.21413	0.027841	-1.2597	-0.35428	-1.1217	0.95808	0.28501	-1.0008	0.079676	0.2806	-0.23732	0.019703	-0.016309	-0.21809	-0.079006	-0.042417	-0.58112	0.044696	-0.35774	0.49148		-0.1272	-0.19732	0.26844	-0.058126	-1.9616	1.3156	0.8541	0.54353	0.47477	0.326	0.64021	-0.31822	0.037825	-1.2334	-0.14489	-0.15743	0.11966	0.016583	0.099548	0.023215	-0.18335		0.3629	0.062435	-0.43546	-0.31281
94.9		-0.47094	0.47886	-0.19184	-1.1923	-0.19257	-1.28	0.76619	0.33278	-1.0796	0.26312	0.49299	-0.38891	0.019415	-0.22554	-0.060556	-0.7239	0.17837	-0.77296	-0.009619	-0.55173	0.32171		0.13352	0.022516	0.14735	-0.014373	-2.002	1.349	1.1496	0.44274	0.22999	0.32506	0.62405	-0.2592	0.22179	-1.1387	-0.15819	0.082209	0.09022	-0.061881	-0.080615	-0.14734	-0.011206		0.20213	-0.045741	-0.41596	-0.22489
95		-0.20765	0.55209	-0.04563	-0.97189	-0.18362	-0.98914	0.72017	0.40476	-1.0774	0.2863	0.25968	-0.37844	-0.098145	-0.21649	-0.066262	-0.26915	0.15182	-0.72772	0.27296	-0.35485	0.34631		-0.16291	0.065549	0.16152	0.044135	-1.9268	1.4578	0.86579	0.34184	-0.079309	0.39088	0.40606	-0.23815	0.06592	-1.319	-0.066126	0.41615	-0.079862	-0.043849	-0.080816	0.12028	-0.10526		0.26357	0.009001	-0.22942	-0.33353
95.1		-0.46567	0.36011	-0.092246	-0.81372	-0.025265	-0.97941	1.2614	0.33043	-1.017	0.2958	0.23039	-0.17804	0.107	-0.11992	-0.1123	0.04631	0.072754	-0.67479	0.086903	-0.43109	0.27425		-0.049757	0.048623	0.33333	-0.076147	-2.0288	1.2096	0.86779	0.36133	-0.13942	0.64702	0.67935	-0.6111	-0.05586	-1.3977	-0.039212	0.65831	0.1349	-0.16841	0.097801	0.12416	-0.060902		0.19055	-0.0070265	-0.43916	-0.40381
95.2		-0.23164	0.54837	-0.2024	-0.84985	-0.29344	-1.0313	1.4672	0.33859	-0.94944	0.29663	0.13668	-0.24379	-0.058424	-0.38735	-0.25313	0.3143	0.10773	-0.51664	0.054152	-0.48097	0.2666		0.065527	0.010366	0.16275	-0.030108	-1.9656	1.8069	0.54332	0.43343	-0.1602	0.40089	0.57188	-0.31836	-0.10114	-1.3704	-0.22424	0.48141	0.21002	-0.11572	-0.15484	0.095368	-0.049504		0.17769	-0.025292	-0.47477	-0.47052
95.3		-0.5085	0.25145	-0.055434	-1.2294	-0.11715	-0.95482	1.457	0.55431	-0.79476	0.29957	0.36661	-0.32762	-0.042961	-0.090087	-0.097975	0.23718	0.090129	-0.57999	-0.020576	-0.31111	0.26351		-0.069568	-0.099139	0.27046	0.1199	-2.0024	2.2024	0.15391	0.44587	-0.072055	0.55479	0.73539	-0.48085	0.11179	-1.1346	-0.007186	0.17746	0.031662	-0.18614	0.012465	0.085921	-0.041034		0.17676	0.0085623	-0.35347	-0.49227
95.4		-0.47036	0.31134	-0.11595	-1.3086	-0.098143	-0.98198	1.3661	0.35856	-0.84813	0.36419	0.37503	0.03765	0.0801	-0.10343	-0.082267	0.63569	0.1307	-0.82645	0.076892	-0.63613	0.16155		-0.045477	0.036667	0.41321	0.12343	-1.9859	2.3376	-0.17542	0.51878	-0.11644	0.50011	0.4001	-0.32099	0.19325	-1.4572	-0.049033	0.20789	0.080608	-0.11354	-0.13845	0.14924	-0.21116		-0.0071351	-0.24383	-0.34151	-0.28324
95.5		-0.36477	0.46497	-0.27644	-1.077	-0.41166	-1.1113	1.421	0.53507	-0.93929	0.26161	0.30405	-0.24582	0.026322	-0.19557	-0.088706	0.47021	0.46124	-0.61873	0.10718	-0.38667	0.28379		-0.097578	-0.12082	0.36335	-0.006242	-1.9366	2.4066	-0.081995	0.50825	-0.038324	0.036374	0.47457	-0.35313	0.18518	-1.3134	-0.024497	0.049812	0.029624	-0.03145	0.045378	0.045726	-0.06843		0.25547	0.058368	-0.21597	-0.31575
95.6		-0.42117	0.39411	-0.18978	-1.3228	-0.55142	-0.87302	1.3359	0.35759	-0.88143	0.23874	0.57742	-0.13526	0.049579	-0.17304	-0.19556	0.55392	0.2371	-0.69524	0.14562	-0.15501	0.2457		0.064078	-0.1709	0.3252	-0.00415	-1.8798	2.4081	-0.34354	0.4835	-0.16832	0.22228	0.64225	-0.43027	0.069088	-1.3004	-0.031907	0.023797	0.00247	-0.01586	-0.12714	0.028894	0.011908		0.16846	-0.037177	-0.39779	-0.61526
95.7		-0.30212	0.38039	0.043553	-1.0868	-0.34107	-0.89646	1.2229	0.38661	-0.94961	-0.040517	0.70821	-0.31109	-0.074901	-0.049495	-0.11408	0.29671	0.066672	-0.70776	0.14472	-0.26855	0.41524		-0.049753	0.064777	0.12517	0.090184	-1.8871	2.5279	-0.51154	0.42318	-0.30231	0.23949	0.6413	-0.4029	0.004154	-1.4312	0.081089	-0.057492	0.02111	-0.016608	0.067436	-0.21737	-0.012612		0.17695	0.16788	-0.44177	-0.32832
95.8		-0.39942	0.34713	-0.1184	-1.1689	-0.13787	-0.67843	1.2176	0.40437	-0.79139	0.26676	0.47415	-0.42316	-0.036134	0.017081	-0.25652	-0.305	0.13134	-0.7049	-0.014274	-0.27581	0.19272		0.064369	0.041841	0.24687	0.09471	-2.0515	2.9741	-0.623	0.47814	-0.30416	0.2156	0.65505	-0.31691	0.017617	-1.4544	-0.14692	-0.000582	0.054502	0.30037	0.11553	-0.10682	-0.071632		0.1885	0.027048	-0.46744	-0.46334
95.9		-0.41197	-0.036358	-0.17622	-1.0922	-0.15867	-0.85887	1.1321	0.20679	-0.97574	0.53544	0.46512	-0.098012	0.081742	0.076944	-0.26637	-0.2547	0.14551	-0.80482	0.042205	-0.24053	0.15586		0.025656	-0.018576	0.2627	0.036399	-1.8703	3.3848	-0.37592	0.61014	-0.34253	0.129	0.50586	-0.19769	0.13711	-1.5527	-0.030445	0.2917	0.20127	0.088257	-0.020162	0.19477	0.095299		0.0828	-0.16114	-0.39874	-0.29074
96		-0.30569	0.10465	-0.1461	-1.2681	-0.28373	-0.54438	1.2618	0.31163	-0.79258	0.16747	0.48641	-0.062155	0.01691	-0.044848	-0.041638	0.35601	0.18279	-0.69168	0.04058	-0.074546	0.2364		0.039299	-0.039666	0.21731	0.035158	-2.0359	3.4722	-0.27255	0.6731	-0.2262	0.23486	0.43562	-0.31804	0.16899	-1.3313	-0.1093	0.16603	0.14118	0.17683	0.11281	-0.009498	-0.10466		0.22568	-0.30347	-0.4701	-0.41291
96.1		-0.2977	-0.010569	-0.048558	-1.2563	-0.065433	-0.80642	0.9391	0.40696	-0.63895	0.41051	0.65051	-0.2348	-0.10471	-0.039453	-0.10437	0.28649	0.11308	-0.87696	0.1485	-0.18455	0.38325		-0.17985	0.043674	0.10827	0.034527	-2.0292	3.5496	0.037061	0.56584	-0.01364	0.21348	0.38592	-0.2875	0.18597	-1.2404	-0.21177	0.16251	0.28519	0.047409	-0.002895	-0.061625	-0.26455		0.23804	0.061946	-0.24715	-0.50453
96.2		-0.34852	0.13792	-0.076971	-1.4257	-0.28386	-0.72907	0.90794	0.10314	-0.73394	0.56235	0.44484	-0.37006	-0.081203	-0.00518	-0.29672	0.42043	0.37805	-0.68784	-0.066159	-0.2328	0.26485		-0.13033	0.038752	0.22817	0.00644	-1.7796	4.0272	0.37039	0.48467	0.055658	0.27262	0.58092	-0.078721	0.21877	-1.325	-0.07147	0.17766	0.006114	0.044657	-0.17912	0.089566	-0.16493		0.043432	0.11537	-0.37142	-0.45466
96.3		-0.26711	0.070267	-0.004576	-1.1508	-0.18865	-0.83585	0.78995	-0.060593	-0.65491	0.54961	0.71268	-0.86479	0.035654	-0.1928	-0.25278	-0.23169	0.19969	-0.77461	0.10124	-0.087514	0.33269		0.021975	-0.12864	0.1125	0.06415	-1.9222	4.4329	0.41489	0.50197	0.046071	0.15896	0.3504	-0.05323	0.14744	-1.4244	-0.015538	0.35884	0.15148	0.14777	0.03799	0.15842	-0.11561		-0.0041009	-0.16003	-0.33859	-0.75064
96.4		-0.19176	0.04191	0.092661	-1.4708	-0.070165	-0.6877	1.045	0.21929	-0.68369	0.35756	0.79348	-0.79275	-0.076071	-0.26615	-0.35677	-0.059375	0.1102	-0.47548	0.077577	-0.21873	0.34176		0.001294	-0.075746	0.097578	0.007158	-1.6622	4.4026	0.17915	0.53783	-0.26045	0.27255	0.46375	-0.092896	0.094712	-1.3239	0.018643	0.49768	-0.00171	0.18812	-0.039062	0.16184	0.13022		0.10597	0.013944	-0.39062	-0.26379
96.5		-0.35339	-0.031669	-0.12049	-1.7221	-0.1436	-0.56729	0.90437	0.34491	-0.94389	0.18026	0.71692	-0.75636	-0.047459	-0.39491	-0.28576	-0.28932	0.13619	-0.5844	0.024411	-0.10576	0.25718		-0.022693	-0.13142	0.20591	-0.042986	-1.568	4.3059	-0.025783	0.47479	-0.36496	0.10212	0.2829	-0.049499	0.013777	-1.4863	-0.069636	0.48338	0.081979	0.046138	0.023587	-0.21551	-0.088834		0.18859	-0.15038	-0.30263	-0.28432
96.6		-0.22081	0.037935	-0.14648	-1.8919	-0.23665	-0.56278	1.0578	0.30957	-1.0921	0.29583	0.81436	-0.93533	-0.002137	-0.28728	-0.31998	-0.018134	0.26086	-0.61431	-0.13744	-0.034384	0.37524		-0.12255	0.006831	-0.01845	0.094398	-1.4023	4.3292	-0.24776	0.56352	-0.34942	0.1732	0.49291	0.046105	-0.16843	-1.4701	-0.015147	0.49839	0.009327	-0.045095	-0.21394	-0.10082	-0.18174		-0.020388	-0.044085	-0.25735	-0.41891
96.7		-0.21692	0.077704	-0.098547	-1.7391	-0.23006	-0.44866	1.061	0.62353	-0.91849	0.3003	0.82053	-1.1767	-0.10396	-0.34775	-0.43628	0.10343	0.31516	-0.60696	-0.0239	0.069733	0.4156		-0.12397	-0.075368	0.22124	0.003799	-1.1711	4.397	-0.12484	0.59478	-0.46437	0.29818	0.38404	-0.023897	-0.043123	-1.1657	-0.023027	0.33795	0.055605	0.088828	0.082133	-0.00733	-0.064485		-0.0011028	-0.17558	-0.36172	-0.45384
96.8		-0.25547	0.12331	-0.15586	-1.633	-0.12632	-0.4096	1.1191	0.53393	-0.82	0.12965	0.69314	-1.5705	0.039961	-0.47378	-0.25541	0.052593	0.24532	-0.64853	0.06071	-0.075225	0.38675		-0.096328	-0.30151	0.12451	0.008939	-1.0564	4.35	-0.044556	0.50311	-0.33814	0.21774	0.21203	-0.013358	-0.006489	-1.2971	-0.10434	0.2687	0.1036	-0.026784	0.017661	0.15779	0.15634		0.045337	-0.092238	-0.42997	-0.52203
96.9		-0.30735	-0.015947	-0.043317	-1.6185	-0.12437	-0.54833	0.9233	0.65167	-0.95029	0.078623	0.4821	-1.5216	0.062074	-0.47668	-0.31705	0.12993	0.38416	-0.91668	0.18177	0.092452	0.40682		0.21296	-0.10512	-0.00636	-0.08353	-0.65497	4.1798	-0.007914	0.49297	-0.37955	0.35946	0.39178	0.014158	-0.045172	-1.2409	-0.072662	0.23865	0.23283	0.07663	-0.078013	-0.037082	0.003732		0.083427	0.023135	-0.53623	-0.44646
97		-0.2368	0.20881	-0.15507	-1.4438	-0.30555	-0.47458	1.1167	0.57593	-0.95523	0.021172	0.54075	-1.5874	0.063969	-0.65806	-0.43328	-0.16901	0.18504	-0.60048	0.12933	0.18747	0.41236		-0.041306	-0.14563	0.050621	-0.048994	-0.42024	4.2696	-0.08191	0.63739	-0.53335	0.40061	0.54903	-0.060135	0.19419	-1.2548	-0.055627	0.26365	0.029959	0.15988	0.018821	0.044288	0.06278		0.075713	0.023547	-0.46934	-0.08646
97.1		-0.3623	0.12349	0.012799	-1.3232	-0.09157	-0.31735	1.1591	0.82242	-0.86774	0.12689	0.39007	-1.3338	0.009278	-0.64783	-0.38305	-0.52195	0.21254	-0.86304	0.051015	0.15939	0.37486		0.081631	-0.21229	0.1075	-0.059023	-0.24321	4.1581	-0.14142	0.63555	-0.44747	0.46345	0.5179	-0.17766	0.085118	-1.1974	-0.12202	0.28597	0.03051	0.14204	0.080421	-0.11842	0.092746		-0.06219	-0.028004	-0.38207	-0.32818
97.2		-0.27276	0.14268	-0.20614	-1.3365	-0.23484	-0.24466	1.0381	0.63159	-0.69974	0.28475	0.55932	-1.0888	-0.074632	-0.65368	-0.3234	-0.59645	0.20651	-0.4249	-0.021202	0.034819	0.51899		0.068834	-0.14453	0.070526	-0.025622	-0.15462	4.0257	0.031646	0.50119	-0.34818	0.35691	0.44036	0.01498	0.22037	-1.2663	-0.028011	0.2855	0.096301	-0.036178	-0.072911	0.10128	0.047039		0.19374	-0.021703	-0.28365	-0.30543
97.3		-0.24716	0.020027	-0.024853	-1.5469	-0.088855	-0.2043	1.1002	0.66375	-0.7837	0.17933	0.41079	-1.087	-0.005715	-0.72476	-0.36822	0.056669	0.15281	-0.35446	-0.093595	0.064505	0.24053		-0.036489	0.053866	0.22759	0.04347	-0.32525	3.9242	0.1037	0.44312	-0.64525	0.37075	0.46324	0.069079	0.039058	-1.3602	-0.10176	0.3445	-0.014669	-0.025417	-0.012715	-0.02253	0.047676		0.094281	0.21105	-0.34609	-0.17831
97.4		-0.21498	-0.041949	0.007634	-1.2519	-0.18123	-0.14712	1.2717	0.68353	-0.95347	0.26067	0.486	-1.1356	0.030045	-0.76655	-0.20235	-0.070629	0.15958	-0.35362	0.14172	0.10236	0.25723		0.039649	0.010025	0.014304	0.10991	-0.089776	3.9361	0.18671	0.499	-0.7138	0.53332	0.46387	-0.057751	0.18829	-1.3323	-0.19522	0.13772	0.10993	-0.000703	0.13654	-0.097824	0.024959		0.1578	-0.019072	-0.36589	-0.2547
97.5		-0.36314	-0.05444	-0.047596	-1.3105	-0.14795	-0.18737	0.99056	0.79525	-0.91273	0.23485	0.79274	-1.2716	-0.15555	-0.59828	-0.39113	-0.47903	0.15197	-0.43804	-0.073597	-0.21954	0.49037		-0.20814	0.038489	0.041649	0.068759	-0.013512	3.7359	0.167	0.51124	-0.98216	0.48958	0.50131	0.019255	-0.033322	-1.204	-0.080112	-0.07285	0.17342	0.086966	-0.22209	-0.11332	-0.1117		0.091971	-0.10943	-0.3066	-0.22749
97.6		-0.24098	-0.20799	-0.035403	-1.2853	-0.012089	-0.14795	1.1622	0.60681	-0.90902	0.24367	0.77235	-1.2265	-0.019216	-0.63602	-0.49944	-1.0159	0.22031	-0.48778	-0.042153	0.14244	0.34291		-0.079525	0.060423	0.1054	0.098268	-0.12889	3.5701	0.057248	0.5014	-0.72495	0.32436	0.28567	0.016084	0.15795	-1.2988	0.000434	-0.10936	0.12286	0.1816	-0.078438	0.063947	0.18268		0.04285	0.10775	-0.33655	-0.47001
97.7		-0.3258	-0.26462	-0.15811	-1.2955	-0.17582	-0.33971	1.1848	0.78141	-1.0452	0.17755	0.77303	-1.3967	0.13112	-0.61868	-0.36198	-0.18058	0.12824	-0.49323	0.04522	0.099469	0.28742		-0.10877	-0.0875	0.003817	0.19529	-0.15888	3.3555	0.032225	0.38286	-0.78309	0.50279	0.42003	-0.035874	0.098831	-1.2924	-0.14293	0.08849	0.020919	-0.042288	-0.061732	-0.21663	-0.009186		0.10975	0.13818	-0.31847	-0.59851
97.8		-0.23683	-0.15979	-0.12201	-1.2691	-0.12298	-0.25151	1.1389	0.81601	-1.0177	0.37835	0.61546	-1.3554	0.051645	-0.46596	-0.48216	-0.41839	0.34705	-0.61517	0.036443	0.000515	0.39295		-0.059016	0.008557	-0.019777	0.22428	0.21086	2.6615	-0.003142	0.42136	-0.77835	0.54391	0.41001	0.038294	0.058379	-1.4472	-0.01113	0.077105	0.11697	-0.04259	-0.000877	0.054075	0.19389		0.00039733	-0.45309	-0.091333	-0.28596
97.9		-0.44369	-0.15178	-0.040651	-1.3305	-0.093942	-0.29633	1.083	1.1471	-0.92542	0.41292	0.93699	-1.2745	-0.054271	-0.46271	-0.39294	-0.28697	0.32828	-0.29705	-0.15659	-0.018835	0.47669		0.046837	0.087171	-0.1075	0.23702	0.022078	2.2378	-0.002259	0.54432	-0.92789	0.39605	0.5058	-0.087441	-0.095614	-1.2048	-0.14175	-0.027331	0.162	0.018204	-0.17484	-0.16775	0.20802		0.11105	0.082969	-0.23446	-0.3557
98		-0.39088	-0.32637	-0.053646	-1.2995	0.011634	-0.27915	1.1359	1.1167	-1.0842	0.43091	0.71719	-1.1649	0.082136	-0.54228	-0.29907	0.178	0.25314	-0.48482	0.059395	0.051558	0.39934		-0.076681	0.031896	0.083352	0.28949	0.079679	1.8267	-0.013927	0.58998	-0.95486	0.44749	0.3666	0.087179	0.18556	-1.3368	0.029177	0.16756	0.075259	0.03632	0.11283	-0.21986	0.21459		0.012512	-0.19369	-0.26682	-0.42088
98.1		-0.24296	-0.28617	-0.062553	-1.3287	0.043029	-0.31238	1.0213	1.2908	-1.0945	0.20997	0.57931	-1.4116	0.089773	-0.47995	-0.41691	0.19781	0.22673	-0.55211	-0.054937	0.080957	0.28598		-0.10644	0.034891	0.15385	0.30658	0.050993	1.358	-0.033585	0.34033	-0.96368	0.38291	0.24883	0.000796	-0.062289	-1.5142	-0.10685	0.083906	0.068584	-0.11336	0.12104	-0.099041	0.11048		0.13004	-0.12623	-0.24592	-0.55929
98.2		-0.38437	-0.27479	-0.089115	-1.0932	-0.10115	-0.22698	0.91242	1.3938	-0.90794	0.40369	0.71531	-1.4106	-0.085792	-0.53433	-0.23088	0.20654	0.19381	-0.61212	-0.023308	0.10137	0.43522		-0.23375	0.042881	0.06102	0.20581	-0.01984	0.98661	0.076492	0.5191	-0.91478	0.62888	0.54474	-0.19445	0.15036	-1.35	-0.061966	-0.062803	0.18853	-0.03115	0.18641	-0.16138	0.025923		-0.012932	0.10405	-0.4005	-0.44567
98.3		-0.46564	-0.23759	-0.065852	-1.2166	-0.097486	-0.15065	1.1258	1.481	-1.0147	0.59556	0.61891	-1.225	0.027876	-0.45709	-0.32387	-0.38677	0.18341	-0.39906	-0.032335	0.064275	0.34053		-0.098388	-0.041464	0.035507	0.2178	-0.039334	0.67012	0.011523	0.53085	-1.1966	0.58723	0.50803	-0.097183	0.072317	-1.2437	-0.051184	0.17107	0.17609	0.039218	0.13519	-0.26045	0.13379		0.13867	0.064269	-0.32144	-0.45933
98.4		-0.46088	-0.35613	-0.28213	-1.1891	-0.17169	-0.28161	1.0221	1.3733	-1.0655	0.49196	0.62053	-1.3164	0.1484	-0.6703	-0.32933	-0.14932	0.12241	-0.47915	-0.006404	0.11254	0.36904		0.027284	0.004521	0.14392	0.27194	0.012137	0.46378	-0.006517	0.49476	-1.2521	0.4995	0.5851	-0.13719	0.008361	-1.3349	-0.014382	0.35873	0.082878	-0.077244	0.053578	0.056111	0.037104		0.066897	-0.25299	-0.21524	-0.26806
98.5		-0.53096	-0.4081	-0.11597	-1.266	-0.20705	-0.20533	0.99862	1.4662	-0.87754	0.3995	0.821	-1.3388	0.10847	-0.68403	-0.32692	0.28092	0.1409	-0.51692	0.097632	0.12371	0.44064		-0.098432	0.10567	0.29057	0.25219	-0.16592	0.38689	0.002494	0.5251	-1.1556	0.66751	0.53176	-0.075085	0.094579	-1.3051	-0.10687	0.14811	-0.047337	-0.15961	0.03631	-0.069229	0.11041		0.18537	0.035111	-0.032161	-0.56809
98.6		-0.32142	-0.33613	-0.097321	-1.166	0.005045	-0.15209	1.0608	1.6784	-0.77636	0.60467	0.79107	-1.1999	-0.011907	-0.63751	-0.1878	-0.031886	0.21825	-0.4655	0.064936	0.14481	0.29201		-0.083702	0.059865	0.051413	0.26984	-0.063463	0.019268	-0.10481	0.46978	-1.1723	0.68735	0.57125	-0.10886	0.12887	-1.3968	-0.18606	0.15055	0.39242	-0.18188	0.026473	-0.1453	0.19417		0.086779	-0.13689	-0.18519	-0.085732
98.7		-0.55991	-0.32417	-0.038092	-1.1335	-0.16328	-0.32208	1.0488	1.3577	-0.86714	0.16969	0.86439	-1.0614	0.1269	-0.3527	-0.25001	-0.12589	0.079765	-0.53487	-0.16618	0.19284	0.26538		-0.050427	0.11004	0.1353	0.2464	-0.12963	-0.17322	-0.050617	0.4031	-0.75346	0.56991	0.52224	-0.034607	0.13834	-1.2757	-0.13996	0.14156	0.22367	0.1171	0.052297	-0.36748	0.055484		0.15785	0.11966	-0.312	-0.5885
98.8		-0.44576	-0.21953	-0.021085	-1.0581	0.03484	-0.25463	0.91455	1.2447	-0.87608	0.37556	0.8848	-1.1791	0.21241	-0.57069	-0.41349	-0.28215	0.197	-0.52975	-0.074398	0.19842	0.14641		-0.16252	0.18949	0.085703	0.23225	-0.24038	-0.38965	-0.22814	0.51706	-0.77358	0.49791	0.41779	-0.24928	-0.049152	-1.3889	-0.044654	0.1974	0.060366	0.066338	0.13334	-0.11408	0.030939		0.04889	-0.24397	-0.14695	-0.42663
98.9		-0.36919	-0.18764	-0.22076	-1.2509	-0.15899	-0.26733	0.94935	1.0017	-0.74638	0.33217	0.7366	-1.3783	0.049851	-0.5578	-0.18553	-0.67629	0.18133	-0.42116	0.056235	0.079231	0.3125		-0.080039	0.068597	0.041236	0.28794	-0.14493	-0.40759	-0.67071	0.62441	-1.0034	0.52724	0.48884	-0.094431	0.25191	-1.56	-0.12018	0.13462	0.2566	-0.084502	0.16605	-0.1919	0.12798		0.10987	-0.17776	-0.22975	-0.33536
99		-0.36556	-0.2755	-0.20619	-1.3839	-0.30506	-0.24343	0.98117	1.1815	-0.7626	0.42864	0.50541	-1.3946	0.10991	-0.51558	-0.31336	0.002369	0.24283	-0.68346	-0.028739	0.34554	0.40058		0.061629	0.031992	-0.041079	0.30184	-0.26809	-0.67804	-0.7272	0.58393	-1.1082	0.49452	0.47464	-0.036214	0.008962	-1.4885	-0.17803	0.48372	0.30581	0.036641	0.16126	-0.063878	0.03896		0.1926	0.1266	-0.25327	-0.44872
99.1		-0.38149	-0.26496	-0.17097	-1.3262	-0.28024	-0.38848	0.90874	1.4242	-0.88636	0.34699	0.72875	-1.5756	0.009395	-0.8384	-0.25921	-0.29847	0.19403	-0.40461	0.01323	0.24837	0.38197		0.050258	0.10924	-0.12028	0.22762	-0.32416	-1.0175	-0.87476	0.48614	-1.2495	0.18598	0.16376	-0.12256	0.17114	-1.566	-0.28449	0.63959	1.047	0.075873	0.13589	-0.097253	0.24077		0.0049919	-0.12261	-0.48524	-0.48307
99.2		-0.3985	-0.22112	-0.10813	-1.2744	-0.28028	-0.40051	1.0692	1.2528	-0.95276	0.40917	0.58258	-1.4588	-0.049024	-0.7545	-0.3247	0.16124	0.33526	-0.48375	0.087245	0.37145	0.3927		-0.19286	-0.007172	0.043154	0.21203	-0.4006	-1.0521	-0.99459	0.53609	-0.83298	0.41149	0.33988	-0.031605	0.065694	-1.783	-0.032907	0.49193	1.2463	-0.035581	0.068481	-0.12533	0.097532		0.13377	-0.25051	-0.33562	-0.28487
99.3		-0.44603	-0.22906	0.048878	-1.2669	-0.2244	-0.42306	0.93389	1.4389	-0.84955	0.61619	0.57199	-1.3518	0.030454	-0.58666	-0.26319	-0.42618	0.17312	-0.53499	0.02299	0.28324	0.22488		0.003995	-0.086465	0.089337	0.40944	-0.37542	-1.2261	-0.92504	0.46761	-0.93349	0.39838	0.27757	-0.056644	0.14002	-1.5909	-0.050279	0.34866	1.3288	-0.10021	0.10332	-0.16164	-0.01928		0.10723	-0.25502	-0.37962	-0.22883
99.4		-0.53715	-0.13251	-0.02842	-1.355	-0.23421	-0.37492	0.91608	1.4542	-0.87275	0.49093	0.52698	-1.3249	-0.048711	-0.59133	-0.44619	-0.43563	0.16434	-0.51477	-0.032957	0.16634	0.34874		-0.11818	-0.025067	0.12715	0.35173	-0.40407	-1.741	-0.61321	0.49962	-0.93261	0.36426	0.10844	-0.17145	0.085498	-1.689	-0.060968	0.50425	0.89229	0.23744	0.10234	-0.034658	0.34862		0.18103	-0.10183	-0.31617	-0.38027
99.5		-0.422	-0.28723	0.069449	-1.4176	-0.27874	-0.40833	0.98326	1.3662	-0.85231	0.38466	0.54883	-1.3518	0.098664	-0.71736	-0.39262	-0.21996	0.14875	-0.48951	0.12868	0.03282	0.31964		-0.18454	0.039683	0.030107	0.011165	-0.55894	-1.9252	-0.37617	0.36859	-0.97144	0.26453	0.074745	-0.037095	-0.028556	-1.6287	-0.018669	0.49352	0.93046	0.050963	0.15087	-0.12528	0.25246		0.40463	-0.045843	-0.54389	-0.50356
[truncated: 405 more rows]
[truncated: 26 more columns]
